# Supplementary material for: Maximizing meiotic crossover rates reveals the map of Crossover Potential
Source: Nat Commun. 2025 Jun 12;16:5306. doi: 10.1038/s41467-025-60663-y (PMC12162847; doi:10.1038/s41467-025-60663-y)
Supplement: Supplementary file 4 — Supplementary Data 1 [file 41467_2025_60663_MOESM4_ESM.xlsx]

## Sheet: wt
Project	Sample_id	Chr_id	Start_pos	Stop_pos	Geno_1	Geno_2	CO_num	Group
EMS	Plate1_A1	Chr1	2398000	2406953	Col	Col/Ler	1	wt_female
EMS	Plate1_A1	Chr2	2292277	2292398	Col	Col/Ler	1	wt_female
EMS	Plate1_A1	Chr3	4805019	4815547	Col	Col/Ler	1	wt_female
EMS	Plate1_A2	Chr5	8656283	8656665	Col/Ler	Col	1	wt_female
EMS	Plate1_A4	Chr4	5739255	5739933	Col	Col/Ler	1	wt_female
EMS	Plate1_A4	Chr5	4734611	4736938	Col	Col/Ler	1	wt_female
EMS	Plate1_A4	Chr5	15251079	15251244	Col/Ler	Col	1	wt_female
EMS	Plate1_A6	Chr2	100674	101442	Col	Col/Ler	1	wt_female
EMS	Plate1_A6	Chr3	12453629	12454084	Col/Ler	Col	1	wt_female
EMS	Plate1_A7	Chr3	8599867	8603429	Col	Col/Ler	1	wt_female
EMS	Plate1_A7	Chr4	10236673	10236739	Col/Ler	Col	1	wt_female
EMS	Plate1_A7	Chr5	22698000	22704994	Col	Col/Ler	1	wt_female
EMS	Plate1_A8	Chr4	503151	503906	Col/Ler	Col	1	wt_female
EMS	Plate1_A8	Chr5	21121245	21121279	Col/Ler	Col	1	wt_female
EMS	Plate1_A9	Chr1	10500000	10500005	Col/Ler	Col	1	wt_female
EMS	Plate1_A9	Chr3	17700000	17700043	Col/Ler	Col	1	wt_female
EMS	Plate1_A9	Chr5	19657592	19658702	Col/Ler	Col	1	wt_female
EMS	Plate1_A10	Chr1	16965132	16965876	Col	Col/Ler	1	wt_female
EMS	Plate1_A10	Chr3	18810296	18811247	Col/Ler	Col	1	wt_female
EMS	Plate1_A10	Chr4	5498104	5498647	Col/Ler	Col	1	wt_female
EMS	Plate1_A11	Chr1	20161253	20161331	Col	Col/Ler	1	wt_female
EMS	Plate1_A11	Chr3	9212151	9212332	Col/Ler	Col	1	wt_female
EMS	Plate1_A11	Chr4	1567104	1568053	Col/Ler	Col	1	wt_female
EMS	Plate1_A12	Chr2	809661	810356	Col	Col/Ler	1	wt_female
EMS	Plate1_A12	Chr3	11750000	11750129	Col/Ler	Col	1	wt_female
EMS	Plate1_B1	Chr1	20911878	20912749	Col/Ler	Col	1	wt_female
EMS	Plate1_B1	Chr4	7664837	7665068	Col/Ler	Col	1	wt_female
EMS	Plate1_B1	Chr5	18344397	18345284	Col	Col/Ler	1	wt_female
EMS	Plate1_B2	Chr1	17208720	17209796	Col/Ler	Col	1	wt_female
EMS	Plate1_B2	Chr2	11859329	11863339	Col	Col/Ler	1	wt_female
EMS	Plate1_B2	Chr3	8688052	8691987	Col	Col/Ler	1	wt_female
EMS	Plate1_B2	Chr4	12378662	12384700	Col	Col/Ler	1	wt_female
EMS	Plate1_B2	Chr5	18607231	18607631	Col/Ler	Col	1	wt_female
EMS	Plate1_B4	Chr4	623181	624095	Col	Col/Ler	1	wt_female
EMS	Plate1_B4	Chr5	18361190	18361390	Col/Ler	Col	1	wt_female
EMS	Plate1_B6	Chr2	10049332	10049546	Col/Ler	Col	1	wt_female
EMS	Plate1_B6	Chr3	11356026	11356086	Col/Ler	Col	1	wt_female
EMS	Plate1_B6	Chr4	1250289	1250550	Col	Col/Ler	1	wt_female
EMS	Plate1_B7	Chr2	6791007	6795275	Col/Ler	Col	1	wt_female
EMS	Plate1_B8	Chr2	10774506	10774703	Col	Col/Ler	1	wt_female
EMS	Plate1_B8	Chr3	20009097	20010079	Col/Ler	Col	1	wt_female
EMS	Plate1_B8	Chr4	6388674	6390760	Col/Ler	Col	1	wt_female
EMS	Plate1_B8	Chr5	6094407	6094604	Col/Ler	Col	1	wt_female
EMS	Plate1_B9	Chr1	23596704	23596739	Col/Ler	Col	1	wt_female
EMS	Plate1_B9	Chr2	6795311	6795431	Col/Ler	Col	1	wt_female
EMS	Plate1_B9	Chr5	22127734	22128264	Col/Ler	Col	1	wt_female
EMS	Plate1_B11	Chr2	2296605	2296621	Col	Col/Ler	1	wt_female
EMS	Plate1_B12	Chr2	5105646	5105651	Col/Ler	Col	1	wt_female
EMS	Plate1_C1	Chr1	7372064	7372185	Col	Col/Ler	1	wt_female
EMS	Plate1_C1	Chr2	2296605	2296621	Col	Col/Ler	1	wt_female
EMS	Plate1_C1	Chr3	4548000	4551394	Col	Col/Ler	1	wt_female
EMS	Plate1_C1	Chr3	21250974	21251948	Col/Ler	Col	1	wt_female
EMS	Plate1_C2	Chr1	20622479	20622499	Col/Ler	Col	1	wt_female
EMS	Plate1_C2	Chr2	400000	400008	Col/Ler	Col	1	wt_female
EMS	Plate1_C2	Chr3	10687229	10688034	Col	Col/Ler	1	wt_female
EMS	Plate1_C2	Chr4	7664837	7665068	Col/Ler	Col	1	wt_female
EMS	Plate1_C2	Chr5	14090818	14091663	Col	Col/Ler	1	wt_female
EMS	Plate1_C3	Chr1	1886956	1888401	Col/Ler	Col	1	wt_female
EMS	Plate1_C3	Chr2	12613442	12615817	Col/Ler	Col	1	wt_female
EMS	Plate1_C3	Chr4	6800000	6800025	Col/Ler	Col	1	wt_female
EMS	Plate1_C3	Chr5	7200000	7200438	Col/Ler	Col	1	wt_female
EMS	Plate1_C7	Chr4	7115158	7115227	Col	Col/Ler	1	wt_female
EMS	Plate1_C8	Chr1	24900000	24900387	Col/Ler	Col	1	wt_female
EMS	Plate1_C8	Chr2	10580354	10581052	Col/Ler	Col	1	wt_female
EMS	Plate1_C8	Chr3	18707476	18707908	Col	Col/Ler	1	wt_female
EMS	Plate1_C8	Chr4	1300000	1301657	Col/Ler	Col	1	wt_female
EMS	Plate1_C8	Chr5	9317669	9318985	Col	Col/Ler	1	wt_female
EMS	Plate1_C9	Chr2	11728628	11728955	Col	Col/Ler	1	wt_female
EMS	Plate1_C9	Chr3	1452423	1453840	Col	Col/Ler	1	wt_female
EMS	Plate1_C9	Chr5	7224006	7225406	Col/Ler	Col	1	wt_female
EMS	Plate1_C10	Chr1	26084950	26091799	Col/Ler	Col	1	wt_female
EMS	Plate1_C11	Chr3	9038311	9041172	Col	Col/Ler	1	wt_female
EMS	Plate1_C11	Chr4	8413150	8413310	Col	Col/Ler	1	wt_female
EMS	Plate1_C11	Chr5	10638529	10640894	Col/Ler	Col	1	wt_female
EMS	Plate1_C12	Chr1	9004109	9004407	Col/Ler	Col	1	wt_female
EMS	Plate1_C12	Chr2	15589759	15590399	Col	Col/Ler	1	wt_female
EMS	Plate1_C12	Chr3	20064520	20066600	Col	Col/Ler	1	wt_female
EMS	Plate1_D2	Chr1	25068854	25078229	Col	Col/Ler	1	wt_female
EMS	Plate1_D2	Chr4	5854869	5855179	Col	Col/Ler	1	wt_female
EMS	Plate1_D2	Chr5	21883270	21884203	Col/Ler	Col	1	wt_female
EMS	Plate1_D3	Chr1	18213342	18214085	Col	Col/Ler	1	wt_female
EMS	Plate1_D3	Chr2	2182775	2184337	Col	Col/Ler	1	wt_female
EMS	Plate1_D3	Chr4	712350	712492	Col/Ler	Col	1	wt_female
EMS	Plate1_D3	Chr5	9055143	9056617	Col	Col/Ler	1	wt_female
EMS	Plate1_D4	Chr1	13439542	13439863	Col/Ler	Col	1	wt_female
EMS	Plate1_D4	Chr2	15981288	15984325	Col	Col/Ler	1	wt_female
EMS	Plate1_D4	Chr3	16950000	16950531	Col/Ler	Col	1	wt_female
EMS	Plate1_D4	Chr4	1520536	1521164	Col	Col/Ler	1	wt_female
EMS	Plate1_D6	Chr1	24683382	24683391	Col/Ler	Col	1	wt_female
EMS	Plate1_D6	Chr2	14703903	14704408	Col	Col/Ler	1	wt_female
EMS	Plate1_D6	Chr4	719673	720369	Col/Ler	Col	1	wt_female
EMS	Plate1_D7	Chr4	648000	650792	Col	Col/Ler	1	wt_female
EMS	Plate1_D8	Chr1	4339052	4339842	Col	Col/Ler	1	wt_female
EMS	Plate1_D8	Chr2	560891	561159	Col/Ler	Col	1	wt_female
EMS	Plate1_D8	Chr3	17012349	17015505	Col	Col/Ler	1	wt_female
EMS	Plate1_D8	Chr4	7656077	7657355	Col	Col/Ler	1	wt_female
EMS	Plate1_D9	Chr2	12798765	12799194	Col	Col/Ler	1	wt_female
EMS	Plate1_D9	Chr3	15971671	15975307	Col/Ler	Col	1	wt_female
EMS	Plate1_D9	Chr5	9898954	9902000	Col/Ler	Col	1	wt_female
EMS	Plate1_D10	Chr3	7698000	7700714	Col	Col/Ler	1	wt_female
EMS	Plate1_D10	Chr4	1350000	1362287	Col/Ler	Col	1	wt_female
EMS	Plate1_D11	Chr1	17306261	17306297	Col/Ler	Col	1	wt_female
EMS	Plate1_D11	Chr2	9905405	9905997	Col/Ler	Col	1	wt_female
EMS	Plate1_D11	Chr4	5562910	5563336	Col/Ler	Col	1	wt_female
EMS	Plate1_D11	Chr5	8661770	8662377	Col/Ler	Col	1	wt_female
EMS	Plate1_D12	Chr1	13006418	13012852	Col/Ler	Col	1	wt_female
EMS	Plate1_D12	Chr3	9736658	9737039	Col	Col/Ler	1	wt_female
EMS	Plate1_D12	Chr4	10232590	10233246	Col/Ler	Col	1	wt_female
EMS	Plate1_D12	Chr5	9044516	9046830	Col/Ler	Col	1	wt_female
EMS	Plate1_E1	Chr1	17188739	17189898	Col	Col/Ler	1	wt_female
EMS	Plate1_E1	Chr2	6897891	6897914	Col/Ler	Col	1	wt_female
EMS	Plate1_E1	Chr4	367468	368769	Col/Ler	Col	1	wt_female
EMS	Plate1_E1	Chr5	3209716	3209723	Col/Ler	Col	1	wt_female
EMS	Plate1_E2	Chr2	385814	386886	Col/Ler	Col	1	wt_female
EMS	Plate1_E2	Chr3	3089793	3101044	Col	Col/Ler	1	wt_female
EMS	Plate1_E5	Chr3	9977361	9981322	Col	Col/Ler	1	wt_female
EMS	Plate1_E5	Chr4	1250755	1250786	Col/Ler	Col	1	wt_female
EMS	Plate1_E6	Chr1	7481295	7482151	Col	Col/Ler	1	wt_female
EMS	Plate1_E7	Chr1	569578	569668	Col	Col/Ler	1	wt_female
EMS	Plate1_E7	Chr1	13697302	13699028	Col/Ler	Col	1	wt_female
EMS	Plate1_E7	Chr2	16655319	16655476	Col/Ler	Col	1	wt_female
EMS	Plate1_E7	Chr3	17691385	17692123	Col	Col/Ler	1	wt_female
EMS	Plate1_E7	Chr5	19198509	19198516	Col/Ler	Col	1	wt_female
EMS	Plate1_E8	Chr2	16651066	16651284	Col	Col/Ler	1	wt_female
EMS	Plate1_E8	Chr4	7486939	7487526	Col	Col/Ler	1	wt_female
EMS	Plate1_E9	Chr1	17170926	17175764	Col	Col/Ler	1	wt_female
EMS	Plate1_E9	Chr3	6850000	6850381	Col/Ler	Col	1	wt_female
EMS	Plate1_E9	Chr4	5520672	5521037	Col/Ler	Col	1	wt_female
EMS	Plate1_E10	Chr1	7004559	7004625	Col/Ler	Col	1	wt_female
EMS	Plate1_E10	Chr1	28112407	28112686	Col	Col/Ler	1	wt_female
EMS	Plate1_E10	Chr3	22316316	22318344	Col/Ler	Col	1	wt_female
EMS	Plate1_E10	Chr4	955065	956389	Col	Col/Ler	1	wt_female
EMS	Plate1_E11	Chr1	16818654	16819578	Col	Col/Ler	1	wt_female
EMS	Plate1_E11	Chr2	935357	935576	Col/Ler	Col	1	wt_female
EMS	Plate1_E11	Chr3	11500000	11500199	Col/Ler	Col	1	wt_female
EMS	Plate1_E11	Chr5	22128393	22128965	Col/Ler	Col	1	wt_female
EMS	Plate1_E12	Chr1	9319882	9321014	Col	Col/Ler	1	wt_female
EMS	Plate1_E12	Chr3	11265267	11265457	Col	Col/Ler	1	wt_female
EMS	Plate1_F1	Chr2	19048717	19050712	Col	Col/Ler	1	wt_female
EMS	Plate1_F1	Chr5	14065685	14067592	Col/Ler	Col	1	wt_female
EMS	Plate1_F2	Chr1	20021855	20021856	Col/Ler	Col	1	wt_female
EMS	Plate1_F3	Chr1	10150505	10150969	Col	Col/Ler	1	wt_female
EMS	Plate1_F3	Chr4	10821815	10822305	Col	Col/Ler	1	wt_female
EMS	Plate1_F3	Chr5	8508432	8509310	Col/Ler	Col	1	wt_female
EMS	Plate1_F4	Chr1	4204793	4206064	Col	Col/Ler	1	wt_female
EMS	Plate1_F4	Chr2	6700905	6701264	Col	Col/Ler	1	wt_female
EMS	Plate1_F4	Chr5	5939971	5940359	Col/Ler	Col	1	wt_female
EMS	Plate1_F6	Chr3	15659271	15659361	Col/Ler	Col	1	wt_female
EMS	Plate1_F7	Chr2	2114785	2130656	Col	Col/Ler	1	wt_female
EMS	Plate1_F7	Chr3	9901568	9902593	Col	Col/Ler	1	wt_female
EMS	Plate1_F7	Chr4	10590114	10591341	Col	Col/Ler	1	wt_female
EMS	Plate1_F8	Chr1	7452732	7452776	Col/Ler	Col	1	wt_female
EMS	Plate1_F8	Chr2	16559339	16560201	Col	Col/Ler	1	wt_female
EMS	Plate1_F8	Chr4	9440647	9440737	Col/Ler	Col	1	wt_female
EMS	Plate1_F8	Chr5	16068302	16068444	Col	Col/Ler	1	wt_female
EMS	Plate1_F9	Chr2	14850517	14851225	Col	Col/Ler	1	wt_female
EMS	Plate1_F10	Chr3	7049755	7051506	Col	Col/Ler	1	wt_female
EMS	Plate1_F11	Chr2	7219792	7219817	Col/Ler	Col	1	wt_female
EMS	Plate1_F11	Chr5	6274744	6275301	Col	Col/Ler	1	wt_female
EMS	Plate1_G1	Chr1	17350825	17351406	Col	Col/Ler	1	wt_female
EMS	Plate1_G1	Chr3	18959124	18959312	Col/Ler	Col	1	wt_female
EMS	Plate1_G1	Chr5	9627713	9628025	Col/Ler	Col	1	wt_female
EMS	Plate1_G1	Chr5	18913783	18916063	Col	Col/Ler	1	wt_female
EMS	Plate1_G2	Chr1	10088672	10091198	Col/Ler	Col	1	wt_female
EMS	Plate1_G2	Chr2	8372736	8373440	Col	Col/Ler	1	wt_female
EMS	Plate1_G2	Chr4	523917	524252	Col/Ler	Col	1	wt_female
EMS	Plate1_G3	Chr2	6110324	6110496	Col	Col/Ler	1	wt_female
EMS	Plate1_G3	Chr3	7548000	7553821	Col	Col/Ler	1	wt_female
EMS	Plate1_G4	Chr2	1219356	1219407	Col	Col/Ler	1	wt_female
EMS	Plate1_G4	Chr4	7664837	7665068	Col/Ler	Col	1	wt_female
EMS	Plate1_G4	Chr5	17248000	17250076	Col	Col/Ler	1	wt_female
EMS	Plate1_G7	Chr1	16869603	16869695	Col/Ler	Col	1	wt_female
EMS	Plate1_G7	Chr2	6288955	6290528	Col	Col/Ler	1	wt_female
EMS	Plate1_G7	Chr3	19300000	19301717	Col/Ler	Col	1	wt_female
EMS	Plate1_G8	Chr4	5189430	5190646	Col	Col/Ler	1	wt_female
EMS	Plate1_G8	Chr5	8996118	8996860	Col	Col/Ler	1	wt_female
EMS	Plate1_G9	Chr1	16130037	16130214	Col/Ler	Col	1	wt_female
EMS	Plate1_G9	Chr2	979304	979518	Col/Ler	Col	1	wt_female
EMS	Plate1_G9	Chr3	16150742	16150833	Col	Col/Ler	1	wt_female
EMS	Plate1_G9	Chr4	10498000	10501716	Col	Col/Ler	1	wt_female
EMS	Plate1_G9	Chr5	21225249	21226080	Col	Col/Ler	1	wt_female
EMS	Plate1_G10	Chr4	10948000	10951982	Col	Col/Ler	1	wt_female
EMS	Plate1_G11	Chr3	15197614	15199829	Col	Col/Ler	1	wt_female
EMS	Plate1_G12	Chr3	1500000	1501115	Col/Ler	Col	1	wt_female
EMS	Plate1_G12	Chr4	11240339	11240712	Col	Col/Ler	1	wt_female
EMS	Plate1_H2	Chr2	14300000	14300068	Col/Ler	Col	1	wt_female
EMS	Plate1_H3	Chr1	28068745	28070080	Col/Ler	Col	1	wt_female
EMS	Plate1_H3	Chr2	1689595	1695603	Col/Ler	Col	1	wt_female
EMS	Plate1_H3	Chr3	20363008	20367593	Col/Ler	Col	1	wt_female
EMS	Plate1_H3	Chr4	712350	712492	Col/Ler	Col	1	wt_female
EMS	Plate1_H5	Chr2	5529863	5529950	Col/Ler	Col	1	wt_female
EMS	Plate1_H5	Chr4	7364616	7364793	Col	Col/Ler	1	wt_female
EMS	Plate2_A1	Chr1	10902868	10903412	Col	Col/Ler	1	wt_female
EMS	Plate2_A1	Chr2	6298739	6299986	Col/Ler	Col	1	wt_female
EMS	Plate2_A1	Chr3	22411219	22411455	Col/Ler	Col	1	wt_female
EMS	Plate2_A2	Chr1	30200826	30212057	Col/Ler	Col	1	wt_female
EMS	Plate2_A2	Chr4	10808207	10810478	Col	Col/Ler	1	wt_female
EMS	Plate2_A3	Chr1	22900000	22900916	Col/Ler	Col	1	wt_female
EMS	Plate2_A3	Chr2	16764734	16765774	Col	Col/Ler	1	wt_female
EMS	Plate2_A3	Chr4	8413150	8413310	Col	Col/Ler	1	wt_female
EMS	Plate2_A4	Chr2	12987594	12991495	Col	Col/Ler	1	wt_female
EMS	Plate2_A4	Chr3	8110326	8111500	Col/Ler	Col	1	wt_female
EMS	Plate2_A4	Chr4	14259164	14259258	Col/Ler	Col	1	wt_female
EMS	Plate2_A4	Chr5	20020512	20021708	Col/Ler	Col	1	wt_female
EMS	Plate2_A5	Chr1	21250000	21250036	Col/Ler	Col	1	wt_female
EMS	Plate2_A5	Chr4	15099842	15100016	Col/Ler	Col	1	wt_female
EMS	Plate2_A6	Chr2	1500000	1500375	Col/Ler	Col	1	wt_female
EMS	Plate2_A6	Chr5	7450994	7457922	Col	Col/Ler	1	wt_female
EMS	Plate2_A7	Chr3	8493651	8493720	Col/Ler	Col	1	wt_female
EMS	Plate2_A7	Chr5	14813175	14816294	Col/Ler	Col	1	wt_female
EMS	Plate2_A8	Chr1	2985586	2987370	Col/Ler	Col	1	wt_female
EMS	Plate2_A8	Chr3	4988415	4989526	Col	Col/Ler	1	wt_female
EMS	Plate2_A8	Chr5	10651962	10653120	Col	Col/Ler	1	wt_female
EMS	Plate2_A10	Chr2	10258387	10262180	Col	Col/Ler	1	wt_female
EMS	Plate2_A10	Chr2	11565998	11567150	Col/Ler	Col	1	wt_female
EMS	Plate2_A10	Chr5	6021930	6022917	Col/Ler	Col	1	wt_female
EMS	Plate2_A11	Chr1	13703697	13704066	Col/Ler	Col	1	wt_female
EMS	Plate2_A11	Chr4	616311	617084	Col	Col/Ler	1	wt_female
EMS	Plate2_A11	Chr5	15412726	15413068	Col/Ler	Col	1	wt_female
EMS	Plate2_A12	Chr2	7110823	7111525	Col/Ler	Col	1	wt_female
EMS	Plate2_A12	Chr4	10363807	10365823	Col	Col/Ler	1	wt_female
EMS	Plate2_A12	Chr5	22764056	22764087	Col/Ler	Col	1	wt_female
EMS	Plate2_B1	Chr1	19964001	19964061	Col	Col/Ler	1	wt_female
EMS	Plate2_B1	Chr5	19001292	19002304	Col	Col/Ler	1	wt_female
EMS	Plate2_B2	Chr3	17663177	17663480	Col/Ler	Col	1	wt_female
EMS	Plate2_B2	Chr4	9053609	9053690	Col/Ler	Col	1	wt_female
EMS	Plate2_B3	Chr2	11476112	11479910	Col/Ler	Col	1	wt_female
EMS	Plate2_B4	Chr1	11111663	11116278	Col/Ler	Col	1	wt_female
EMS	Plate2_B4	Chr2	16348000	16362649	Col	Col/Ler	1	wt_female
EMS	Plate2_B4	Chr3	9487603	9488603	Col	Col/Ler	1	wt_female
EMS	Plate2_B4	Chr5	10637289	10637615	Col	Col/Ler	1	wt_female
EMS	Plate2_B6	Chr2	13559490	13560016	Col	Col/Ler	1	wt_female
EMS	Plate2_B6	Chr3	11273266	11273605	Col/Ler	Col	1	wt_female
EMS	Plate2_B6	Chr4	5498104	5498647	Col/Ler	Col	1	wt_female
EMS	Plate2_B6	Chr5	2311884	2312867	Col	Col/Ler	1	wt_female
EMS	Plate2_B8	Chr1	3535377	3539882	Col	Col/Ler	1	wt_female
EMS	Plate2_B8	Chr1	29358661	29359146	Col/Ler	Col	1	wt_female
EMS	Plate2_B8	Chr4	11652508	11652854	Col	Col/Ler	1	wt_female
EMS	Plate2_B8	Chr5	13593017	13596031	Col	Col/Ler	1	wt_female
EMS	Plate2_B9	Chr1	12518698	12519561	Col	Col/Ler	1	wt_female
EMS	Plate2_B9	Chr2	6240234	6241261	Col	Col/Ler	1	wt_female
EMS	Plate2_B9	Chr3	8781165	8781477	Col/Ler	Col	1	wt_female
EMS	Plate2_B9	Chr4	15491978	15493208	Col	Col/Ler	1	wt_female
EMS	Plate2_B11	Chr3	3434984	3438049	Col	Col/Ler	1	wt_female
EMS	Plate2_B11	Chr4	11458326	11459444	Col/Ler	Col	1	wt_female
EMS	Plate2_B12	Chr1	26439849	26442733	Col	Col/Ler	1	wt_female
EMS	Plate2_B12	Chr3	8694922	8695173	Col	Col/Ler	1	wt_female
EMS	Plate2_B12	Chr4	10400586	10400882	Col/Ler	Col	1	wt_female
EMS	Plate2_C1	Chr1	23219953	23220544	Col/Ler	Col	1	wt_female
EMS	Plate2_C1	Chr2	6793074	6795431	Col/Ler	Col	1	wt_female
EMS	Plate2_C1	Chr3	9987309	9987310	Col/Ler	Col	1	wt_female
EMS	Plate2_C2	Chr2	1865270	1866325	Col/Ler	Col	1	wt_female
EMS	Plate2_C2	Chr2	12228500	12231960	Col	Col/Ler	1	wt_female
EMS	Plate2_C2	Chr3	11052258	11053608	Col	Col/Ler	1	wt_female
EMS	Plate2_C3	Chr2	1033317	1033624	Col/Ler	Col	1	wt_female
EMS	Plate2_C3	Chr4	7795854	7798516	Col	Col/Ler	1	wt_female
EMS	Plate2_C4	Chr2	2610780	2610917	Col/Ler	Col	1	wt_female
EMS	Plate2_C4	Chr2	2735260	2735500	Col	Col/Ler	1	wt_female
EMS	Plate2_C4	Chr2	2892194	2892300	Col/Ler	Col	1	wt_female
EMS	Plate2_C5	Chr1	6673244	6673901	Col	Col/Ler	1	wt_female
EMS	Plate2_C5	Chr1	24850085	24850093	Col/Ler	Col	1	wt_female
EMS	Plate2_C5	Chr3	8169451	8170219	Col	Col/Ler	1	wt_female
EMS	Plate2_C5	Chr5	15905623	15910487	Col	Col/Ler	1	wt_female
EMS	Plate2_C6	Chr5	16642451	16643015	Col	Col/Ler	1	wt_female
EMS	Plate2_C7	Chr1	11116278	11117527	Col/Ler	Col	1	wt_female
EMS	Plate2_C7	Chr1	30269554	30270428	Col	Col/Ler	1	wt_female
EMS	Plate2_C7	Chr2	16761657	16769498	Col	Col/Ler	1	wt_female
EMS	Plate2_C7	Chr4	10400371	10400586	Col	Col/Ler	1	wt_female
EMS	Plate2_C7	Chr5	8033172	8033227	Col/Ler	Col	1	wt_female
EMS	Plate2_C8	Chr1	17287216	17287683	Col/Ler	Col	1	wt_female
EMS	Plate2_C9	Chr1	20669794	20670022	Col/Ler	Col	1	wt_female
EMS	Plate2_C9	Chr2	1629604	1638217	Col/Ler	Col	1	wt_female
EMS	Plate2_C10	Chr1	20445369	20446829	Col	Col/Ler	1	wt_female
EMS	Plate2_C10	Chr3	19834158	19834364	Col	Col/Ler	1	wt_female
EMS	Plate2_C10	Chr5	4460319	4461399	Col	Col/Ler	1	wt_female
EMS	Plate2_D1	Chr2	6086974	6087781	Col/Ler	Col	1	wt_female
EMS	Plate2_D1	Chr4	12398000	12400462	Col	Col/Ler	1	wt_female
EMS	Plate2_D2	Chr1	16915833	16916104	Col	Col/Ler	1	wt_female
EMS	Plate2_D2	Chr5	10461329	10461383	Col/Ler	Col	1	wt_female
EMS	Plate2_D3	Chr4	9944029	9945128	Col	Col/Ler	1	wt_female
EMS	Plate2_D3	Chr4	17867419	17868392	Col/Ler	Col	1	wt_female
EMS	Plate2_D4	Chr1	27082420	27084876	Col/Ler	Col	1	wt_female
EMS	Plate2_D4	Chr5	8727722	8733909	Col/Ler	Col	1	wt_female
EMS	Plate2_D5	Chr1	23320292	23320393	Col	Col/Ler	1	wt_female
EMS	Plate2_D5	Chr2	342839	343565	Col	Col/Ler	1	wt_female
EMS	Plate2_D5	Chr3	16115771	16122442	Col/Ler	Col	1	wt_female
EMS	Plate2_D5	Chr4	6548000	6550053	Col	Col/Ler	1	wt_female
EMS	Plate2_D5	Chr4	14915161	14916394	Col/Ler	Col	1	wt_female
EMS	Plate2_D7	Chr2	6778266	6778527	Col/Ler	Col	1	wt_female
EMS	Plate2_D7	Chr3	17950000	17950244	Col/Ler	Col	1	wt_female
EMS	Plate2_D7	Chr4	7063850	7063943	Col/Ler	Col	1	wt_female
EMS	Plate2_D7	Chr5	15789443	15808528	Col	Col/Ler	1	wt_female
EMS	Plate2_D8	Chr1	10951985	10956640	Col	Col/Ler	1	wt_female
EMS	Plate2_D8	Chr2	10132981	10133632	Col/Ler	Col	1	wt_female
EMS	Plate2_D8	Chr4	12259524	12260968	Col/Ler	Col	1	wt_female
EMS	Plate2_D8	Chr5	18948780	18955700	Col/Ler	Col	1	wt_female
EMS	Plate2_D9	Chr1	17650671	17652085	Col/Ler	Col	1	wt_female
EMS	Plate2_D9	Chr2	10711581	10712073	Col	Col/Ler	1	wt_female
EMS	Plate2_D9	Chr3	17761459	17761644	Col	Col/Ler	1	wt_female
EMS	Plate2_D10	Chr3	9702177	9702252	Col	Col/Ler	1	wt_female
EMS	Plate2_D10	Chr5	14084646	14085839	Col/Ler	Col	1	wt_female
EMS	Plate2_D11	Chr2	9843227	9844079	Col	Col/Ler	1	wt_female
EMS	Plate2_D11	Chr3	8062891	8066460	Col/Ler	Col	1	wt_female
EMS	Plate2_D11	Chr4	7687885	7702000	Col/Ler	Col	1	wt_female
EMS	Plate2_D11	Chr5	7352938	7355778	Col/Ler	Col	1	wt_female
EMS	Plate2_D12	Chr3	8927697	8927858	Col	Col/Ler	1	wt_female
EMS	Plate2_D12	Chr4	5166637	5167431	Col	Col/Ler	1	wt_female
EMS	Plate2_D12	Chr5	9937058	9940606	Col	Col/Ler	1	wt_female
EMS	Plate2_E1	Chr1	12650000	12651583	Col/Ler	Col	1	wt_female
EMS	Plate2_E1	Chr3	4862708	4862720	Col	Col/Ler	1	wt_female
EMS	Plate2_E1	Chr3	15971441	15972341	Col/Ler	Col	1	wt_female
EMS	Plate2_E1	Chr5	8911553	8917943	Col	Col/Ler	1	wt_female
EMS	Plate2_E2	Chr3	10338088	10338489	Col/Ler	Col	1	wt_female
EMS	Plate2_E2	Chr5	9159700	9159739	Col/Ler	Col	1	wt_female
EMS	Plate2_E3	Chr3	11805484	11805979	Col	Col/Ler	1	wt_female
EMS	Plate2_E4	Chr2	17626834	17629497	Col	Col/Ler	1	wt_female
EMS	Plate2_E4	Chr3	11792801	11793266	Col/Ler	Col	1	wt_female
EMS	Plate2_E5	Chr1	26621549	26623727	Col/Ler	Col	1	wt_female
EMS	Plate2_E5	Chr2	951784	957008	Col/Ler	Col	1	wt_female
EMS	Plate2_E5	Chr3	9591947	9592028	Col/Ler	Col	1	wt_female
EMS	Plate2_E5	Chr5	23788153	23788440	Col	Col/Ler	1	wt_female
EMS	Plate2_E6	Chr4	12087073	12087267	Col	Col/Ler	1	wt_female
EMS	Plate2_E6	Chr5	7700000	7700465	Col/Ler	Col	1	wt_female
EMS	Plate2_E7	Chr2	368988	374126	Col	Col/Ler	1	wt_female
EMS	Plate2_E7	Chr3	11396925	11397164	Col/Ler	Col	1	wt_female
EMS	Plate2_E7	Chr3	22279058	22280209	Col	Col/Ler	1	wt_female
EMS	Plate2_E7	Chr4	1348000	1362287	Col	Col/Ler	1	wt_female
EMS	Plate2_E8	Chr1	13054815	13055194	Col	Col/Ler	1	wt_female
EMS	Plate2_E8	Chr2	2579604	2579665	Col/Ler	Col	1	wt_female
EMS	Plate2_E8	Chr3	122760	123114	Col/Ler	Col	1	wt_female
EMS	Plate2_E8	Chr4	5757558	5758023	Col/Ler	Col	1	wt_female
EMS	Plate2_E9	Chr1	8045449	8046238	Col	Col/Ler	1	wt_female
EMS	Plate2_E9	Chr2	11350000	11350583	Col/Ler	Col	1	wt_female
EMS	Plate2_E9	Chr3	3677764	3680933	Col	Col/Ler	1	wt_female
EMS	Plate2_E9	Chr4	163270	166823	Col	Col/Ler	1	wt_female
EMS	Plate2_E9	Chr5	8768922	8769050	Col	Col/Ler	1	wt_female
EMS	Plate2_E10	Chr2	6125453	6125894	Col/Ler	Col	1	wt_female
EMS	Plate2_E10	Chr4	6937240	6941171	Col	Col/Ler	1	wt_female
EMS	Plate2_E11	Chr2	6826628	6838517	Col	Col/Ler	1	wt_female
EMS	Plate2_E12	Chr1	11759744	11767845	Col/Ler	Col	1	wt_female
EMS	Plate2_E12	Chr1	26604021	26604929	Col	Col/Ler	1	wt_female
EMS	Plate2_E12	Chr3	3773924	3774330	Col/Ler	Col	1	wt_female
EMS	Plate2_F1	Chr1	17184876	17186793	Col	Col/Ler	1	wt_female
EMS	Plate2_F1	Chr2	639060	639160	Col/Ler	Col	1	wt_female
EMS	Plate2_F1	Chr3	5700000	5700045	Col/Ler	Col	1	wt_female
EMS	Plate2_F2	Chr2	7371007	7371096	Col	Col/Ler	1	wt_female
EMS	Plate2_F2	Chr3	16500000	16500214	Col/Ler	Col	1	wt_female
EMS	Plate2_F2	Chr4	10400586	10400882	Col/Ler	Col	1	wt_female
EMS	Plate2_F2	Chr5	10641632	10642238	Col	Col/Ler	1	wt_female
EMS	Plate2_F3	Chr2	409211	409389	Col	Col/Ler	1	wt_female
EMS	Plate2_F3	Chr4	6054504	6054512	Col/Ler	Col	1	wt_female
EMS	Plate2_F3	Chr5	5400000	5400356	Col/Ler	Col	1	wt_female
EMS	Plate2_F3	Chr5	21455226	21455400	Col	Col/Ler	1	wt_female
EMS	Plate2_F4	Chr1	16772151	16773419	Col	Col/Ler	1	wt_female
EMS	Plate2_F4	Chr4	5498104	5498647	Col/Ler	Col	1	wt_female
EMS	Plate2_F6	Chr1	7366284	7368259	Col	Col/Ler	1	wt_female
EMS	Plate2_F6	Chr2	10000000	10000315	Col/Ler	Col	1	wt_female
EMS	Plate2_F6	Chr3	17441872	17441887	Col/Ler	Col	1	wt_female
EMS	Plate2_F6	Chr4	6856232	6859603	Col	Col/Ler	1	wt_female
EMS	Plate2_F7	Chr1	13308159	13308191	Col/Ler	Col	1	wt_female
EMS	Plate2_F7	Chr3	22650456	22650834	Col	Col/Ler	1	wt_female
EMS	Plate2_F7	Chr4	7063850	7063943	Col/Ler	Col	1	wt_female
EMS	Plate2_F7	Chr5	5450000	5450224	Col/Ler	Col	1	wt_female
EMS	Plate2_F8	Chr1	9339309	9342665	Col/Ler	Col	1	wt_female
EMS	Plate2_F8	Chr3	9848000	9858156	Col	Col/Ler	1	wt_female
EMS	Plate2_F9	Chr1	8024745	8025591	Col	Col/Ler	1	wt_female
EMS	Plate2_F9	Chr2	6032422	6032625	Col	Col/Ler	1	wt_female
EMS	Plate2_F9	Chr3	9198857	9199167	Col/Ler	Col	1	wt_female
EMS	Plate2_F9	Chr4	1178262	1178268	Col/Ler	Col	1	wt_female
EMS	Plate2_F10	Chr2	6430948	6431030	Col/Ler	Col	1	wt_female
EMS	Plate2_F10	Chr5	14150000	14151721	Col/Ler	Col	1	wt_female
EMS	Plate2_F11	Chr1	14151329	14152576	Col/Ler	Col	1	wt_female
EMS	Plate2_F11	Chr2	16720341	16727084	Col/Ler	Col	1	wt_female
EMS	Plate2_F11	Chr3	15972676	15974422	Col/Ler	Col	1	wt_female
EMS	Plate2_F11	Chr4	11931963	11931987	Col	Col/Ler	1	wt_female
EMS	Plate2_F11	Chr5	9650213	9651098	Col/Ler	Col	1	wt_female
EMS	Plate2_G2	Chr4	916120	916228	Col/Ler	Col	1	wt_female
EMS	Plate2_G2	Chr5	20503190	20504277	Col/Ler	Col	1	wt_female
EMS	Plate2_G3	Chr1	12565039	12584015	Col	Col/Ler	1	wt_female
EMS	Plate2_G3	Chr2	6238544	6240234	Col/Ler	Col	1	wt_female
EMS	Plate2_G3	Chr3	15910661	15912182	Col	Col/Ler	1	wt_female
EMS	Plate2_G3	Chr4	6322166	6323461	Col/Ler	Col	1	wt_female
EMS	Plate2_G4	Chr1	25450447	25451586	Col	Col/Ler	1	wt_female
EMS	Plate2_G4	Chr2	5676455	5677056	Col	Col/Ler	1	wt_female
EMS	Plate2_G4	Chr5	20644439	20648408	Col	Col/Ler	1	wt_female
EMS	Plate2_G5	Chr2	6325833	6347419	Col	Col/Ler	1	wt_female
EMS	Plate2_G7	Chr1	10704996	10705546	Col/Ler	Col	1	wt_female
EMS	Plate2_G7	Chr3	7896480	7898422	Col/Ler	Col	1	wt_female
EMS	Plate2_G8	Chr1	12095838	12096073	Col	Col/Ler	1	wt_female
EMS	Plate2_G9	Chr1	17223512	17224110	Col	Col/Ler	1	wt_female
EMS	Plate2_G9	Chr4	801634	802048	Col	Col/Ler	1	wt_female
EMS	Plate2_G10	Chr3	21319321	21321232	Col/Ler	Col	1	wt_female
EMS	Plate2_G10	Chr5	22774562	22776390	Col/Ler	Col	1	wt_female
EMS	Plate2_G11	Chr1	12526649	12527255	Col/Ler	Col	1	wt_female
EMS	Plate2_G11	Chr3	8112461	8112657	Col	Col/Ler	1	wt_female
EMS	Plate2_G11	Chr5	19826694	19830597	Col	Col/Ler	1	wt_female
EMS	Plate2_H1	Chr1	10652954	10667030	Col/Ler	Col	1	wt_female
EMS	Plate2_H1	Chr2	12138097	12141898	Col	Col/Ler	1	wt_female
EMS	Plate2_H1	Chr3	17511511	17512839	Col	Col/Ler	1	wt_female
EMS	Plate2_H1	Chr5	22178793	22179885	Col/Ler	Col	1	wt_female
EMS	Plate2_H3	Chr2	2162369	2182064	Col	Col/Ler	1	wt_female
EMS	Plate2_H4	Chr1	10009511	10009767	Col	Col/Ler	1	wt_female
EMS	Plate2_H4	Chr2	12209302	12209501	Col	Col/Ler	1	wt_female
EMS	Plate2_H4	Chr3	11208492	11210360	Col	Col/Ler	1	wt_female
EMS	Plate2_H4	Chr4	6203453	6203454	Col/Ler	Col	1	wt_female
EMS	Plate2_H5	Chr1	16594818	16594936	Col/Ler	Col	1	wt_female
EMS	Plate2_H5	Chr3	11300763	11300899	Col/Ler	Col	1	wt_female
EMS	Plate2_H5	Chr5	24228642	24237276	Col/Ler	Col	1	wt_female
EMS	Plate2_H6	Chr3	15699443	15699523	Col/Ler	Col	1	wt_female
EMS	Plate2_H7	Chr1	12655733	12655849	Col/Ler	Col	1	wt_female
EMS	Plate2_H7	Chr2	9552489	9552582	Col/Ler	Col	1	wt_female
EMS	Plate2_H7	Chr5	8050000	8050344	Col/Ler	Col	1	wt_female
EMS	Plate2_H8	Chr1	24852952	24853376	Col	Col/Ler	1	wt_female
EMS	Plate2_H8	Chr2	12403860	12404015	Col/Ler	Col	1	wt_female
EMS	Plate2_H8	Chr3	11104046	11104189	Col/Ler	Col	1	wt_female
EMS	Plate2_H9	Chr2	1135400	1136376	Col/Ler	Col	1	wt_female
EMS	Plate2_H9	Chr3	16725387	16726629	Col/Ler	Col	1	wt_female
EMS	Plate2_H9	Chr4	5191281	5192882	Col	Col/Ler	1	wt_female
EMS	Plate2_H9	Chr5	16098000	16101125	Col	Col/Ler	1	wt_female
EMS	Plate2_H10	Chr1	11824455	11825333	Col/Ler	Col	1	wt_female
EMS	Plate2_H10	Chr2	16486094	16486126	Col/Ler	Col	1	wt_female
EMS	Plate2_H10	Chr5	13954372	13955158	Col/Ler	Col	1	wt_female
EMS	Plate2_H11	Chr1	13078838	13078968	Col	Col/Ler	1	wt_female
EMS	Plate3_A1	Chr1	7498000	7504756	Col	Col/Ler	1	wt_female
EMS	Plate3_A1	Chr1	23784309	23785099	Col/Ler	Col	1	wt_female
EMS	Plate3_A1	Chr2	2296621	2296653	Col/Ler	Col	1	wt_female
EMS	Plate3_A1	Chr3	10903006	10903141	Col	Col/Ler	1	wt_female
EMS	Plate3_A2	Chr1	17223512	17224110	Col/Ler	Col	1	wt_female
EMS	Plate3_A2	Chr4	5750500	5750595	Col	Col/Ler	1	wt_female
EMS	Plate3_A2	Chr5	9712842	9713163	Col/Ler	Col	1	wt_female
EMS	Plate3_A3	Chr1	17197735	17199190	Col/Ler	Col	1	wt_female
EMS	Plate3_A3	Chr2	376090	377521	Col	Col/Ler	1	wt_female
EMS	Plate3_A3	Chr4	7375202	7375379	Col/Ler	Col	1	wt_female
EMS	Plate3_A4	Chr1	23288470	23289340	Col/Ler	Col	1	wt_female
EMS	Plate3_A4	Chr2	613739	614232	Col/Ler	Col	1	wt_female
EMS	Plate3_A4	Chr4	7069534	7070081	Col/Ler	Col	1	wt_female
EMS	Plate3_A4	Chr5	15034684	15039516	Col/Ler	Col	1	wt_female
EMS	Plate3_A5	Chr3	7639239	7640133	Col/Ler	Col	1	wt_female
EMS	Plate3_A5	Chr5	10484502	10486315	Col	Col/Ler	1	wt_female
EMS	Plate3_B1	Chr3	16560925	16561371	Col/Ler	Col	1	wt_female
EMS	Plate3_B1	Chr5	13753947	13760998	Col	Col/Ler	1	wt_female
EMS	Plate3_B2	Chr1	13308159	13308191	Col/Ler	Col	1	wt_female
EMS	Plate3_B2	Chr5	10451739	10451916	Col/Ler	Col	1	wt_female
EMS	Plate3_B3	Chr2	12418705	12419551	Col	Col/Ler	1	wt_female
EMS	Plate3_B3	Chr4	10138357	10138986	Col	Col/Ler	1	wt_female
EMS	Plate3_B4	Chr2	15495165	15496039	Col/Ler	Col	1	wt_female
EMS	Plate3_B4	Chr3	20393734	20395014	Col/Ler	Col	1	wt_female
EMS	Plate3_B5	Chr1	17403733	17403780	Col/Ler	Col	1	wt_female
EMS	Plate3_B5	Chr3	16754323	16755472	Col/Ler	Col	1	wt_female
EMS	Plate3_B5	Chr5	6160520	6162486	Col	Col/Ler	1	wt_female
EMS	Plate3_B5	Chr5	18294089	18294511	Col/Ler	Col	1	wt_female
EMS	Plate3_C1	Chr1	25231889	25232027	Col	Col/Ler	1	wt_female
EMS	Plate3_C1	Chr3	17784448	17790135	Col/Ler	Col	1	wt_female
EMS	Plate3_C1	Chr5	8123127	8142360	Col	Col/Ler	1	wt_female
EMS	Plate3_C2	Chr1	24537444	24537920	Col/Ler	Col	1	wt_female
EMS	Plate3_C2	Chr2	7900553	7900748	Col/Ler	Col	1	wt_female
EMS	Plate3_C2	Chr3	3155821	3157205	Col/Ler	Col	1	wt_female
EMS	Plate3_C2	Chr3	20014256	20014746	Col	Col/Ler	1	wt_female
EMS	Plate3_C2	Chr4	672996	673226	Col	Col/Ler	1	wt_female
EMS	Plate3_C2	Chr5	5389318	5389941	Col/Ler	Col	1	wt_female
EMS	Plate3_C3	Chr1	9815621	9815626	Col	Col/Ler	1	wt_female
EMS	Plate3_C3	Chr2	2965940	2966925	Col/Ler	Col	1	wt_female
EMS	Plate3_C3	Chr3	19023078	19025115	Col	Col/Ler	1	wt_female
EMS	Plate3_C3	Chr4	5707492	5708678	Col/Ler	Col	1	wt_female
EMS	Plate3_C3	Chr5	17044193	17044952	Col/Ler	Col	1	wt_female
EMS	Plate3_C4	Chr2	2530051	2542293	Col/Ler	Col	1	wt_female
EMS	Plate3_C4	Chr4	6025041	6025094	Col/Ler	Col	1	wt_female
EMS	Plate3_C4	Chr5	9302327	9302523	Col	Col/Ler	1	wt_female
EMS	Plate3_C5	Chr1	10312125	10314362	Col	Col/Ler	1	wt_female
EMS	Plate3_C5	Chr2	12605864	12607619	Col/Ler	Col	1	wt_female
EMS	Plate3_C5	Chr3	19007756	19008036	Col	Col/Ler	1	wt_female
EMS	Plate3_C5	Chr4	5142905	5143185	Col/Ler	Col	1	wt_female
EMS	Plate3_D1	Chr1	17190540	17191108	Col	Col/Ler	1	wt_female
EMS	Plate3_D2	Chr3	9960726	9967696	Col	Col/Ler	1	wt_female
EMS	Plate3_D2	Chr4	11500000	11500604	Col/Ler	Col	1	wt_female
EMS	Plate3_D3	Chr1	20205818	20205962	Col	Col/Ler	1	wt_female
EMS	Plate3_D3	Chr5	15850000	15850304	Col/Ler	Col	1	wt_female
EMS	Plate3_D4	Chr1	16150719	16151902	Col	Col/Ler	1	wt_female
EMS	Plate3_D4	Chr2	1440785	1441064	Col/Ler	Col	1	wt_female
EMS	Plate3_D4	Chr3	16673349	16673431	Col/Ler	Col	1	wt_female
EMS	Plate3_D4	Chr4	5728522	5729152	Col/Ler	Col	1	wt_female
EMS	Plate3_D4	Chr5	18378604	18379056	Col/Ler	Col	1	wt_female
EMS	Plate3_D5	Chr2	14750000	14752080	Col/Ler	Col	1	wt_female
EMS	Plate3_D5	Chr3	11105718	11106273	Col	Col/Ler	1	wt_female
EMS	Plate3_D5	Chr4	6289240	6299919	Col	Col/Ler	1	wt_female
EMS	Plate3_E1	Chr2	8172643	8173947	Col	Col/Ler	1	wt_female
EMS	Plate3_E1	Chr3	21024713	21025419	Col	Col/Ler	1	wt_female
EMS	Plate3_E2	Chr2	6809809	6810038	Col	Col/Ler	1	wt_female
EMS	Plate3_E2	Chr3	15743229	15743689	Col	Col/Ler	1	wt_female
EMS	Plate3_E2	Chr4	4645174	4645213	Col/Ler	Col	1	wt_female
EMS	Plate3_E3	Chr2	12942472	12947325	Col/Ler	Col	1	wt_female
EMS	Plate3_E3	Chr4	5640254	5640520	Col	Col/Ler	1	wt_female
EMS	Plate3_E4	Chr1	16117753	16117775	Col	Col/Ler	1	wt_female
EMS	Plate3_E4	Chr3	20488829	20494165	Col/Ler	Col	1	wt_female
EMS	Plate3_E4	Chr5	14704081	14704200	Col	Col/Ler	1	wt_female
EMS	Plate3_E5	Chr1	12508396	12509201	Col	Col/Ler	1	wt_female
EMS	Plate3_E5	Chr3	7906349	7908675	Col/Ler	Col	1	wt_female
EMS	Plate3_F1	Chr2	448000	450030	Col	Col/Ler	1	wt_female
EMS	Plate3_F1	Chr3	4124149	4124494	Col/Ler	Col	1	wt_female
EMS	Plate3_F1	Chr3	9466225	9466711	Col	Col/Ler	1	wt_female
EMS	Plate3_F1	Chr4	664825	665544	Col	Col/Ler	1	wt_female
EMS	Plate3_F1	Chr5	14598000	14600606	Col	Col/Ler	1	wt_female
EMS	Plate3_F3	Chr1	17224184	17227398	Col	Col/Ler	1	wt_female
EMS	Plate3_F3	Chr1	20550000	20551447	Col/Ler	Col	1	wt_female
EMS	Plate3_F3	Chr2	2296621	2296653	Col/Ler	Col	1	wt_female
EMS	Plate3_F3	Chr3	6295217	6299805	Col/Ler	Col	1	wt_female
EMS	Plate3_F3	Chr4	16705055	16705884	Col	Col/Ler	1	wt_female
EMS	Plate3_F3	Chr5	10301025	10380827	Col	Col/Ler	1	wt_female
EMS	Plate3_F4	Chr4	7274341	7274862	Col	Col/Ler	1	wt_female
EMS	Plate3_F4	Chr5	10804441	10804802	Col/Ler	Col	1	wt_female
EMS	Plate3_F5	Chr1	9618694	9620361	Col/Ler	Col	1	wt_female
EMS	Plate3_F5	Chr2	6793074	6795431	Col	Col/Ler	1	wt_female
EMS	Plate3_F5	Chr3	17548000	17553603	Col	Col/Ler	1	wt_female
EMS	Plate3_F5	Chr4	6025041	6025094	Col/Ler	Col	1	wt_female
EMS	Plate3_F5	Chr5	16384455	16387206	Col/Ler	Col	1	wt_female
EMS	Plate3_G1	Chr1	25732451	25734816	Col/Ler	Col	1	wt_female
EMS	Plate3_G1	Chr4	1178262	1178268	Col/Ler	Col	1	wt_female
EMS	Plate3_G1	Chr5	17022479	17022580	Col/Ler	Col	1	wt_female
EMS	Plate3_G2	Chr1	12502040	12502254	Col	Col/Ler	1	wt_female
EMS	Plate3_G2	Chr2	12828725	12830934	Col	Col/Ler	1	wt_female
EMS	Plate3_G2	Chr4	1434068	1434697	Col/Ler	Col	1	wt_female
EMS	Plate3_G2	Chr5	7365553	7367105	Col	Col/Ler	1	wt_female
EMS	Plate3_G3	Chr4	13267913	13269377	Col	Col/Ler	1	wt_female
EMS	Plate3_G3	Chr5	3476215	3476740	Col	Col/Ler	1	wt_female
EMS	Plate3_G4	Chr1	4061550	4062145	Col/Ler	Col	1	wt_female
EMS	Plate3_G4	Chr2	7406000	7407096	Col/Ler	Col	1	wt_female
EMS	Plate3_G4	Chr3	15752881	15752939	Col	Col/Ler	1	wt_female
EMS	Plate3_G4	Chr4	14327333	14327896	Col	Col/Ler	1	wt_female
EMS	Plate3_G4	Chr5	6569479	6569642	Col/Ler	Col	1	wt_female
EMS	Plate3_G5	Chr1	11320978	11320980	Col/Ler	Col	1	wt_female
EMS	Plate3_G5	Chr2	12936779	12937173	Col	Col/Ler	1	wt_female
EMS	Plate3_G5	Chr3	11264049	11265267	Col/Ler	Col	1	wt_female
EMS	Plate3_G5	Chr5	16464742	16467436	Col	Col/Ler	1	wt_female
EMS	Plate3_H1	Chr1	21748000	21849617	Col	Col/Ler	1	wt_female
EMS	Plate3_H1	Chr4	6334352	6336574	Col	Col/Ler	1	wt_female
EMS	Plate3_H2	Chr1	11333829	11334523	Col	Col/Ler	1	wt_female
EMS	Plate3_H2	Chr2	7122829	7122964	Col/Ler	Col	1	wt_female
EMS	Plate3_H2	Chr3	9914644	9915299	Col	Col/Ler	1	wt_female
EMS	Plate3_H2	Chr5	16467467	16468770	Col	Col/Ler	1	wt_female
EMS	Plate3_H3	Chr5	9668674	9670189	Col/Ler	Col	1	wt_female
EMS	Plate3_H4	Chr2	2983678	2984193	Col	Col/Ler	1	wt_female
EMS	Plate3_H4	Chr3	11076904	11081405	Col/Ler	Col	1	wt_female
EMS	Plate3_H4	Chr4	6796827	6797695	Col/Ler	Col	1	wt_female
EMS	Plate3_H4	Chr5	15194365	15198658	Col/Ler	Col	1	wt_female
EMS	Plate3_H5	Chr2	6125453	6125894	Col/Ler	Col	1	wt_female
EMS	Plate5_A1	Chr1	20176414	20177815	Col	Col/Ler	1	wt_female
EMS	Plate5_A1	Chr3	17326389	17326415	Col/Ler	Col	1	wt_female
EMS	Plate5_A2	Chr2	1604024	1604293	Col/Ler	Col	1	wt_female
EMS	Plate5_A2	Chr3	19733000	19739583	Col	Col/Ler	1	wt_female
EMS	Plate5_A2	Chr5	10184823	10185520	Col	Col/Ler	1	wt_female
EMS	Plate5_A3	Chr1	17100000	17101550	Col/Ler	Col	1	wt_female
EMS	Plate5_A3	Chr2	18576829	18579575	Col	Col/Ler	1	wt_female
EMS	Plate5_A4	Chr2	746705	748208	Col/Ler	Col	1	wt_female
EMS	Plate5_A4	Chr2	12773625	12774606	Col	Col/Ler	1	wt_female
EMS	Plate5_A4	Chr4	8579403	8579664	Col/Ler	Col	1	wt_female
EMS	Plate5_A5	Chr1	12998000	13006418	Col	Col/Ler	1	wt_female
EMS	Plate5_A5	Chr2	6023359	6023891	Col	Col/Ler	1	wt_female
EMS	Plate5_A5	Chr5	18060316	18063485	Col	Col/Ler	1	wt_female
EMS	Plate5_A6	Chr1	18362466	18363328	Col/Ler	Col	1	wt_female
EMS	Plate5_A7	Chr1	8075699	8078601	Col	Col/Ler	1	wt_female
EMS	Plate5_A7	Chr2	393300	393665	Col	Col/Ler	1	wt_female
EMS	Plate5_A7	Chr3	7659606	7661268	Col	Col/Ler	1	wt_female
EMS	Plate5_A8	Chr1	3517334	3522764	Col	Col/Ler	1	wt_female
EMS	Plate5_A8	Chr1	22838462	22838466	Col/Ler	Col	1	wt_female
EMS	Plate5_A8	Chr3	4943404	4943573	Col/Ler	Col	1	wt_female
EMS	Plate5_A8	Chr3	10281907	10284161	Col	Col/Ler	1	wt_female
EMS	Plate5_A8	Chr4	16851943	16854360	Col/Ler	Col	1	wt_female
EMS	Plate5_A8	Chr5	8584131	8584135	Col/Ler	Col	1	wt_female
EMS	Plate5_A9	Chr1	24651431	24659406	Col/Ler	Col	1	wt_female
EMS	Plate5_A9	Chr2	10118889	10119052	Col/Ler	Col	1	wt_female
EMS	Plate5_A9	Chr3	8896952	8899092	Col/Ler	Col	1	wt_female
EMS	Plate5_A9	Chr4	5498104	5498647	Col/Ler	Col	1	wt_female
EMS	Plate5_A10	Chr2	6807863	6809178	Col	Col/Ler	1	wt_female
EMS	Plate5_A10	Chr5	903446	905665	Col	Col/Ler	1	wt_female
EMS	Plate5_A10	Chr5	26650000	26650125	Col/Ler	Col	1	wt_female
EMS	Plate5_A11	Chr4	7960757	7961165	Col	Col/Ler	1	wt_female
EMS	Plate5_A11	Chr5	13877742	13878397	Col/Ler	Col	1	wt_female
EMS	Plate5_A12	Chr1	8325810	8325813	Col/Ler	Col	1	wt_female
EMS	Plate5_A12	Chr1	22250725	22252309	Col	Col/Ler	1	wt_female
EMS	Plate5_A12	Chr2	2296621	2296653	Col/Ler	Col	1	wt_female
EMS	Plate5_A12	Chr4	11825257	11825851	Col/Ler	Col	1	wt_female
EMS	Plate5_A12	Chr5	9088907	9089661	Col	Col/Ler	1	wt_female
EMS	Plate5_B1	Chr1	13296246	13296702	Col/Ler	Col	1	wt_female
EMS	Plate5_B1	Chr3	2944712	2945572	Col	Col/Ler	1	wt_female
EMS	Plate5_B1	Chr3	20795012	20796280	Col/Ler	Col	1	wt_female
EMS	Plate5_B1	Chr5	22534751	22534957	Col/Ler	Col	1	wt_female
EMS	Plate5_B3	Chr1	25232429	25233302	Col	Col/Ler	1	wt_female
EMS	Plate5_B3	Chr3	1933012	1934980	Col	Col/Ler	1	wt_female
EMS	Plate5_B3	Chr3	11106394	11106563	Col/Ler	Col	1	wt_female
EMS	Plate5_B3	Chr4	17337420	17340653	Col	Col/Ler	1	wt_female
EMS	Plate5_B4	Chr1	8325810	8325813	Col/Ler	Col	1	wt_female
EMS	Plate5_B4	Chr4	11402364	11402377	Col/Ler	Col	1	wt_female
EMS	Plate5_B5	Chr1	13458621	13459259	Col	Col/Ler	1	wt_female
EMS	Plate5_B5	Chr5	217380	220574	Col	Col/Ler	1	wt_female
EMS	Plate5_B6	Chr1	9080607	9082642	Col/Ler	Col	1	wt_female
EMS	Plate5_B6	Chr3	15746278	15746355	Col/Ler	Col	1	wt_female
EMS	Plate5_B6	Chr4	17498690	17504469	Col	Col/Ler	1	wt_female
EMS	Plate5_B6	Chr5	10300000	10300913	Col/Ler	Col	1	wt_female
EMS	Plate5_B7	Chr3	6431363	6432203	Col/Ler	Col	1	wt_female
EMS	Plate5_B7	Chr4	7661477	7664045	Col	Col/Ler	1	wt_female
EMS	Plate5_B8	Chr5	16653528	16654479	Col/Ler	Col	1	wt_female
EMS	Plate5_B9	Chr2	7491377	7491550	Col	Col/Ler	1	wt_female
EMS	Plate5_B9	Chr4	407762	410424	Col	Col/Ler	1	wt_female
EMS	Plate5_B10	Chr1	6635874	6636247	Col/Ler	Col	1	wt_female
EMS	Plate5_B10	Chr1	24637769	24639219	Col	Col/Ler	1	wt_female
EMS	Plate5_B10	Chr3	11209156	11210960	Col	Col/Ler	1	wt_female
EMS	Plate5_B10	Chr5	23165567	23217719	Col	Col/Ler	1	wt_female
EMS	Plate5_B11	Chr3	11107805	11108286	Col	Col/Ler	1	wt_female
EMS	Plate5_B12	Chr1	17104365	17104445	Col	Col/Ler	1	wt_female
EMS	Plate5_B12	Chr2	8282067	8292448	Col	Col/Ler	1	wt_female
EMS	Plate5_B12	Chr3	16986651	16986726	Col/Ler	Col	1	wt_female
EMS	Plate5_C1	Chr1	25348000	25357466	Col	Col/Ler	1	wt_female
EMS	Plate5_C1	Chr4	5380625	5382031	Col	Col/Ler	1	wt_female
EMS	Plate5_C1	Chr5	10552146	10552195	Col/Ler	Col	1	wt_female
EMS	Plate5_C2	Chr1	18487810	18487997	Col/Ler	Col	1	wt_female
EMS	Plate5_C2	Chr2	611302	611833	Col/Ler	Col	1	wt_female
EMS	Plate5_C2	Chr5	15464305	15464352	Col/Ler	Col	1	wt_female
EMS	Plate5_C3	Chr2	1142392	1145001	Col/Ler	Col	1	wt_female
EMS	Plate5_C3	Chr4	5301202	5301387	Col/Ler	Col	1	wt_female
EMS	Plate5_C5	Chr1	17190893	17191108	Col	Col/Ler	1	wt_female
EMS	Plate5_C5	Chr3	3933527	3934162	Col	Col/Ler	1	wt_female
EMS	Plate5_C5	Chr4	8979634	8980228	Col	Col/Ler	1	wt_female
EMS	Plate5_C5	Chr4	16428223	16428236	Col/Ler	Col	1	wt_female
EMS	Plate5_C6	Chr2	399346	400008	Col	Col/Ler	1	wt_female
EMS	Plate5_C6	Chr3	8550000	8550777	Col/Ler	Col	1	wt_female
EMS	Plate5_C6	Chr5	8306468	8306810	Col	Col/Ler	1	wt_female
EMS	Plate5_C7	Chr2	8939864	8939924	Col/Ler	Col	1	wt_female
EMS	Plate5_C7	Chr5	9705065	9705425	Col	Col/Ler	1	wt_female
EMS	Plate5_C8	Chr1	10874519	10874656	Col	Col/Ler	1	wt_female
EMS	Plate5_C8	Chr2	371715	379428	Col/Ler	Col	1	wt_female
EMS	Plate5_C8	Chr4	10090269	10090687	Col/Ler	Col	1	wt_female
EMS	Plate5_C8	Chr4	15598786	15605407	Col	Col/Ler	1	wt_female
EMS	Plate5_C8	Chr5	10300913	10301667	Col	Col/Ler	1	wt_female
EMS	Plate5_C9	Chr2	1553936	1554109	Col/Ler	Col	1	wt_female
EMS	Plate5_C9	Chr5	14099345	14099431	Col/Ler	Col	1	wt_female
EMS	Plate5_C10	Chr1	16922198	16923026	Col	Col/Ler	1	wt_female
EMS	Plate5_C10	Chr2	394395	394402	Col/Ler	Col	1	wt_female
EMS	Plate5_C10	Chr3	3090644	3115723	Col	Col/Ler	1	wt_female
EMS	Plate5_C10	Chr3	21195296	21195865	Col/Ler	Col	1	wt_female
EMS	Plate5_C11	Chr2	11719543	11719836	Col/Ler	Col	1	wt_female
EMS	Plate5_C11	Chr2	19020450	19045020	Col	Col/Ler	1	wt_female
EMS	Plate5_C11	Chr3	21026923	21027095	Col/Ler	Col	1	wt_female
EMS	Plate5_C11	Chr4	10044454	10045142	Col/Ler	Col	1	wt_female
EMS	Plate5_C12	Chr4	5300853	5300983	Col/Ler	Col	1	wt_female
EMS	Plate5_D1	Chr1	21866236	21867739	Col/Ler	Col	1	wt_female
EMS	Plate5_D1	Chr5	22984807	22985270	Col/Ler	Col	1	wt_female
EMS	Plate5_D2	Chr1	11700000	11701939	Col/Ler	Col	1	wt_female
EMS	Plate5_D2	Chr3	10903522	10909289	Col	Col/Ler	1	wt_female
EMS	Plate5_D2	Chr4	748000	753661	Col	Col/Ler	1	wt_female
EMS	Plate5_D2	Chr5	26234331	26234935	Col/Ler	Col	1	wt_female
EMS	Plate5_D3	Chr5	14221596	14223268	Col/Ler	Col	1	wt_female
EMS	Plate5_D4	Chr1	16872901	16875733	Col	Col/Ler	1	wt_female
EMS	Plate5_D4	Chr2	7846875	7848329	Col	Col/Ler	1	wt_female
EMS	Plate5_D4	Chr3	9356877	9359756	Col	Col/Ler	1	wt_female
EMS	Plate5_D4	Chr4	623181	624095	Col	Col/Ler	1	wt_female
EMS	Plate5_D5	Chr1	16549624	16549736	Col/Ler	Col	1	wt_female
EMS	Plate5_D5	Chr3	9482673	9485730	Col/Ler	Col	1	wt_female
EMS	Plate5_D6	Chr1	29761571	29763145	Col	Col/Ler	1	wt_female
EMS	Plate5_D6	Chr2	507652	510208	Col	Col/Ler	1	wt_female
EMS	Plate5_D6	Chr3	5264951	5265738	Col/Ler	Col	1	wt_female
EMS	Plate5_D6	Chr4	7375202	7375379	Col/Ler	Col	1	wt_female
EMS	Plate5_D6	Chr5	18929233	18929450	Col/Ler	Col	1	wt_female
EMS	Plate5_D7	Chr1	10652954	10654441	Col	Col/Ler	1	wt_female
EMS	Plate5_D7	Chr3	8298000	8466223	Col	Col/Ler	1	wt_female
EMS	Plate5_D7	Chr4	7375202	7375379	Col/Ler	Col	1	wt_female
EMS	Plate5_D8	Chr1	8009431	8012714	Col	Col/Ler	1	wt_female
EMS	Plate5_D8	Chr4	392764	393016	Col	Col/Ler	1	wt_female
EMS	Plate5_D8	Chr5	23674026	23683263	Col/Ler	Col	1	wt_female
EMS	Plate5_D9	Chr1	9329286	9330734	Col	Col/Ler	1	wt_female
EMS	Plate5_D10	Chr2	1060150	1061093	Col/Ler	Col	1	wt_female
EMS	Plate5_D10	Chr3	10414676	10414767	Col/Ler	Col	1	wt_female
EMS	Plate5_D10	Chr4	7541848	7541873	Col/Ler	Col	1	wt_female
EMS	Plate5_D10	Chr5	14075424	14076141	Col	Col/Ler	1	wt_female
EMS	Plate5_D11	Chr2	2498000	2530051	Col	Col/Ler	1	wt_female
EMS	Plate5_D11	Chr3	9365593	9367772	Col	Col/Ler	1	wt_female
EMS	Plate5_D11	Chr4	1203260	1204875	Col/Ler	Col	1	wt_female
EMS	Plate5_D12	Chr1	12477806	12477989	Col/Ler	Col	1	wt_female
EMS	Plate5_D12	Chr2	12500250	12500629	Col	Col/Ler	1	wt_female
EMS	Plate5_D12	Chr3	10705709	10706308	Col/Ler	Col	1	wt_female
EMS	Plate5_D12	Chr5	6449986	6451444	Col	Col/Ler	1	wt_female
EMS	Plate5_E1	Chr1	26621549	26623727	Col/Ler	Col	1	wt_female
EMS	Plate5_E1	Chr3	2855665	2861385	Col	Col/Ler	1	wt_female
EMS	Plate5_E1	Chr5	6341330	6341647	Col/Ler	Col	1	wt_female
EMS	Plate5_E1	Chr5	20506937	20508633	Col	Col/Ler	1	wt_female
EMS	Plate5_E2	Chr1	9250000	9260438	Col/Ler	Col	1	wt_female
EMS	Plate5_E2	Chr2	2881811	2881909	Col	Col/Ler	1	wt_female
EMS	Plate5_E2	Chr3	9582160	9582927	Col	Col/Ler	1	wt_female
EMS	Plate5_E2	Chr3	20303100	20304771	Col/Ler	Col	1	wt_female
EMS	Plate5_E2	Chr4	6291685	6291862	Col/Ler	Col	1	wt_female
EMS	Plate5_E3	Chr2	1718129	1723725	Col/Ler	Col	1	wt_female
EMS	Plate5_E3	Chr3	16366448	16367863	Col/Ler	Col	1	wt_female
EMS	Plate5_E3	Chr5	1097884	1098103	Col/Ler	Col	1	wt_female
EMS	Plate5_E4	Chr2	10742568	10744226	Col	Col/Ler	1	wt_female
EMS	Plate5_E4	Chr3	16050000	16067313	Col/Ler	Col	1	wt_female
EMS	Plate5_E4	Chr5	13879780	13879924	Col	Col/Ler	1	wt_female
EMS	Plate5_E5	Chr1	22598000	22616958	Col	Col/Ler	1	wt_female
EMS	Plate5_E5	Chr2	6399236	6399407	Col	Col/Ler	1	wt_female
EMS	Plate5_E5	Chr3	1064807	1066827	Col/Ler	Col	1	wt_female
EMS	Plate5_E5	Chr4	9254327	9254719	Col	Col/Ler	1	wt_female
EMS	Plate5_E5	Chr5	6318422	6319282	Col	Col/Ler	1	wt_female
EMS	Plate5_E6	Chr1	11916303	11919858	Col/Ler	Col	1	wt_female
EMS	Plate5_E6	Chr5	7910750	7912423	Col/Ler	Col	1	wt_female
EMS	Plate5_E7	Chr3	11198000	11204602	Col	Col/Ler	1	wt_female
EMS	Plate5_E7	Chr5	778180	781146	Col/Ler	Col	1	wt_female
EMS	Plate5_E8	Chr2	6809663	6810038	Col	Col/Ler	1	wt_female
EMS	Plate5_E8	Chr3	9298000	9302098	Col	Col/Ler	1	wt_female
EMS	Plate5_E9	Chr1	9330869	9331592	Col/Ler	Col	1	wt_female
EMS	Plate5_E9	Chr2	6214560	6214904	Col	Col/Ler	1	wt_female
EMS	Plate5_E9	Chr5	15194365	15198240	Col/Ler	Col	1	wt_female
EMS	Plate5_E10	Chr1	13046679	13048913	Col	Col/Ler	1	wt_female
EMS	Plate5_E10	Chr3	9043613	9043888	Col/Ler	Col	1	wt_female
EMS	Plate5_E11	Chr2	2332699	2333007	Col	Col/Ler	1	wt_female
EMS	Plate5_E11	Chr3	5467092	5468522	Col/Ler	Col	1	wt_female
EMS	Plate5_E11	Chr4	4069779	4069977	Col/Ler	Col	1	wt_female
EMS	Plate5_E11	Chr5	15100502	15100973	Col/Ler	Col	1	wt_female
EMS	Plate5_E12	Chr2	12411100	12423875	Col/Ler	Col	1	wt_female
EMS	Plate5_F1	Chr1	11802922	11803012	Col/Ler	Col	1	wt_female
EMS	Plate5_F1	Chr2	539149	539194	Col/Ler	Col	1	wt_female
EMS	Plate5_F1	Chr4	6185676	6185907	Col/Ler	Col	1	wt_female
EMS	Plate5_F2	Chr1	7550000	7550110	Col/Ler	Col	1	wt_female
EMS	Plate5_F2	Chr3	18452909	18456486	Col/Ler	Col	1	wt_female
EMS	Plate5_F2	Chr5	1097884	1098103	Col/Ler	Col	1	wt_female
EMS	Plate5_F3	Chr4	5367927	5368698	Col	Col/Ler	1	wt_female
EMS	Plate5_F3	Chr5	18532642	18533790	Col	Col/Ler	1	wt_female
EMS	Plate5_F4	Chr3	17556391	17556913	Col/Ler	Col	1	wt_female
EMS	Plate5_F4	Chr4	5252645	5254006	Col	Col/Ler	1	wt_female
EMS	Plate5_F5	Chr2	1050000	1050544	Col/Ler	Col	1	wt_female
EMS	Plate5_F6	Chr2	2177366	2183865	Col	Col/Ler	1	wt_female
EMS	Plate5_F6	Chr4	7770135	7775601	Col	Col/Ler	1	wt_female
EMS	Plate5_F6	Chr5	6589810	6589987	Col/Ler	Col	1	wt_female
EMS	Plate5_F7	Chr1	10417334	10417664	Col/Ler	Col	1	wt_female
EMS	Plate5_F7	Chr2	2321424	2321786	Col	Col/Ler	1	wt_female
EMS	Plate5_F7	Chr3	10047717	10048702	Col	Col/Ler	1	wt_female
EMS	Plate5_F7	Chr5	25212030	25212653	Col	Col/Ler	1	wt_female
EMS	Plate5_F8	Chr1	12881989	12883037	Col/Ler	Col	1	wt_female
EMS	Plate5_F8	Chr2	6985716	6985719	Col/Ler	Col	1	wt_female
EMS	Plate5_F8	Chr3	11403732	11403861	Col/Ler	Col	1	wt_female
EMS	Plate5_F8	Chr5	14518634	14519685	Col	Col/Ler	1	wt_female
EMS	Plate5_F9	Chr1	10618223	10622290	Col	Col/Ler	1	wt_female
EMS	Plate5_F9	Chr2	11728791	11729573	Col	Col/Ler	1	wt_female
EMS	Plate5_F9	Chr3	10818585	10821518	Col/Ler	Col	1	wt_female
EMS	Plate5_F9	Chr4	16701481	16702025	Col/Ler	Col	1	wt_female
EMS	Plate5_F10	Chr3	18710147	18710348	Col	Col/Ler	1	wt_female
EMS	Plate5_F10	Chr4	11451378	11454781	Col	Col/Ler	1	wt_female
EMS	Plate5_F10	Chr5	23750932	23754984	Col	Col/Ler	1	wt_female
EMS	Plate5_F11	Chr4	5300356	5300853	Col	Col/Ler	1	wt_female
EMS	Plate5_F12	Chr1	17378671	17380083	Col/Ler	Col	1	wt_female
EMS	Plate5_F12	Chr5	9662433	9662881	Col	Col/Ler	1	wt_female
EMS	Plate5_G1	Chr1	13550000	13550061	Col/Ler	Col	1	wt_female
EMS	Plate5_G1	Chr1	24947124	24948509	Col	Col/Ler	1	wt_female
EMS	Plate5_G2	Chr1	12847237	12847270	Col/Ler	Col	1	wt_female
EMS	Plate5_G2	Chr1	26100828	26101431	Col	Col/Ler	1	wt_female
EMS	Plate5_G3	Chr5	17505768	17508449	Col	Col/Ler	1	wt_female
EMS	Plate5_G4	Chr1	11857344	11857542	Col	Col/Ler	1	wt_female
EMS	Plate5_G4	Chr5	13901620	13901668	Col	Col/Ler	1	wt_female
EMS	Plate5_G5	Chr2	8209907	8215897	Col/Ler	Col	1	wt_female
EMS	Plate5_G5	Chr3	4763256	4771072	Col	Col/Ler	1	wt_female
EMS	Plate5_G5	Chr5	26150000	26150443	Col/Ler	Col	1	wt_female
EMS	Plate5_G6	Chr1	15930589	15931282	Col	Col/Ler	1	wt_female
EMS	Plate5_G6	Chr2	7736630	7736744	Col/Ler	Col	1	wt_female
EMS	Plate5_G6	Chr4	16536595	16537609	Col	Col/Ler	1	wt_female
EMS	Plate5_G7	Chr1	467140	468498	Col	Col/Ler	1	wt_female
EMS	Plate5_G7	Chr2	1602379	1602400	Col	Col/Ler	1	wt_female
EMS	Plate5_G7	Chr3	8772577	8773502	Col	Col/Ler	1	wt_female
EMS	Plate5_G8	Chr1	16872901	16874181	Col	Col/Ler	1	wt_female
EMS	Plate5_G8	Chr1	17709644	17709809	Col/Ler	Col	1	wt_female
EMS	Plate5_G8	Chr2	7252496	7252882	Col	Col/Ler	1	wt_female
EMS	Plate5_G8	Chr3	11812420	11812593	Col	Col/Ler	1	wt_female
EMS	Plate5_G9	Chr2	7059434	7059441	Col/Ler	Col	1	wt_female
EMS	Plate5_G9	Chr3	12453629	12454084	Col/Ler	Col	1	wt_female
EMS	Plate5_G9	Chr4	5635296	5635414	Col	Col/Ler	1	wt_female
EMS	Plate5_G9	Chr5	7443633	7443958	Col	Col/Ler	1	wt_female
EMS	Plate5_G10	Chr2	192511	198919	Col/Ler	Col	1	wt_female
EMS	Plate5_G11	Chr1	17282691	17282798	Col	Col/Ler	1	wt_female
EMS	Plate5_G11	Chr2	506587	506644	Col	Col/Ler	1	wt_female
EMS	Plate5_G11	Chr4	10044454	10045142	Col/Ler	Col	1	wt_female
EMS	Plate5_G12	Chr2	431023	438758	Col	Col/Ler	1	wt_female
EMS	Plate5_G12	Chr3	7896480	7898422	Col/Ler	Col	1	wt_female
EMS	Plate5_H2	Chr1	25580453	25580461	Col/Ler	Col	1	wt_female
EMS	Plate5_H2	Chr1	26250822	26251758	Col	Col/Ler	1	wt_female
EMS	Plate5_H3	Chr2	6608658	6609006	Col/Ler	Col	1	wt_female
EMS	Plate5_H4	Chr3	17740654	17741212	Col	Col/Ler	1	wt_female
EMS	Plate5_H4	Chr4	7456325	7459057	Col/Ler	Col	1	wt_female
EMS	Plate5_H4	Chr5	17588363	17588369	Col/Ler	Col	1	wt_female
EMS	Plate5_H5	Chr2	16253596	16254433	Col/Ler	Col	1	wt_female
EMS	Plate5_H5	Chr3	1776490	1776892	Col	Col/Ler	1	wt_female
EMS	Plate5_H5	Chr3	18600000	18611726	Col/Ler	Col	1	wt_female
EMS	Plate5_H5	Chr5	15636156	15639451	Col	Col/Ler	1	wt_female
EMS	Plate5_H6	Chr4	1433622	1435093	Col/Ler	Col	1	wt_female
EMS	Plate5_H6	Chr5	14938804	14939038	Col/Ler	Col	1	wt_female
EMS	Plate5_H7	Chr1	19974643	19975411	Col	Col/Ler	1	wt_female
EMS	Plate5_H7	Chr3	18598000	18611726	Col	Col/Ler	1	wt_female
EMS	Plate5_H7	Chr5	8690793	8690874	Col	Col/Ler	1	wt_female
EMS	Plate5_H8	Chr1	4299129	4299352	Col	Col/Ler	1	wt_female
EMS	Plate5_H8	Chr1	8404195	8404384	Col/Ler	Col	1	wt_female
EMS	Plate5_H9	Chr1	7904088	7904383	Col/Ler	Col	1	wt_female
EMS	Plate5_H9	Chr2	9750017	9750036	Col	Col/Ler	1	wt_female
EMS	Plate5_H9	Chr3	3900000	3900499	Col/Ler	Col	1	wt_female
EMS	Plate5_H9	Chr3	19700849	19701717	Col	Col/Ler	1	wt_female
EMS	Plate5_H9	Chr4	1178262	1178268	Col/Ler	Col	1	wt_female
EMS	Plate5_H10	Chr1	9339323	9341235	Col	Col/Ler	1	wt_female
EMS	Plate5_H10	Chr3	7775802	7775998	Col	Col/Ler	1	wt_female
EMS	Plate5_H11	Chr3	14950660	14951424	Col	Col/Ler	1	wt_female
EMS	Plate6_A1	Chr2	6745763	6756796	Col	Col/Ler	1	wt_female
EMS	Plate6_A1	Chr2	14177642	14178619	Col/Ler	Col	1	wt_female
EMS	Plate6_A1	Chr3	1419318	1423930	Col/Ler	Col	1	wt_female
EMS	Plate6_A1	Chr3	9898000	9903175	Col	Col/Ler	1	wt_female
EMS	Plate6_A1	Chr3	10519205	10523016	Col/Ler	Col	1	wt_female
EMS	Plate6_A1	Chr5	10536041	10536109	Col/Ler	Col	1	wt_female
EMS	Plate6_A2	Chr1	13078968	13079117	Col	Col/Ler	1	wt_female
EMS	Plate6_A2	Chr2	16585679	16586567	Col	Col/Ler	1	wt_female
EMS	Plate6_A2	Chr4	11652981	11652991	Col/Ler	Col	1	wt_female
EMS	Plate6_A2	Chr5	8700107	8700147	Col/Ler	Col	1	wt_female
EMS	Plate6_A3	Chr1	11718187	11718752	Col	Col/Ler	1	wt_female
EMS	Plate6_A3	Chr2	6712083	6712144	Col/Ler	Col	1	wt_female
EMS	Plate6_A3	Chr3	10486572	10486595	Col/Ler	Col	1	wt_female
EMS	Plate6_A3	Chr4	712350	712492	Col/Ler	Col	1	wt_female
EMS	Plate6_A3	Chr5	8294663	8295020	Col	Col/Ler	1	wt_female
EMS	Plate6_A4	Chr1	16136966	16137034	Col	Col/Ler	1	wt_female
EMS	Plate6_A4	Chr3	8588868	8589874	Col/Ler	Col	1	wt_female
EMS	Plate6_A4	Chr3	20522644	20525845	Col	Col/Ler	1	wt_female
EMS	Plate6_A4	Chr4	5738352	5739776	Col/Ler	Col	1	wt_female
EMS	Plate6_A4	Chr5	21700570	21713376	Col	Col/Ler	1	wt_female
EMS	Plate6_A5	Chr1	18063987	18064656	Col/Ler	Col	1	wt_female
EMS	Plate6_A5	Chr2	17311215	17357427	Col/Ler	Col	1	wt_female
EMS	Plate6_A5	Chr3	7693217	7693257	Col/Ler	Col	1	wt_female
EMS	Plate6_A6	Chr2	1650000	1650389	Col/Ler	Col	1	wt_female
EMS	Plate6_A7	Chr1	4113622	4117741	Col/Ler	Col	1	wt_female
EMS	Plate6_A7	Chr3	14953098	14953293	Col	Col/Ler	1	wt_female
EMS	Plate6_A7	Chr4	5732533	5733769	Col	Col/Ler	1	wt_female
EMS	Plate6_A7	Chr5	13880021	13880186	Col	Col/Ler	1	wt_female
EMS	Plate6_A8	Chr1	9462249	9467898	Col/Ler	Col	1	wt_female
EMS	Plate6_A8	Chr2	6382404	6382669	Col	Col/Ler	1	wt_female
EMS	Plate6_A8	Chr3	8466795	8473831	Col	Col/Ler	1	wt_female
EMS	Plate6_A8	Chr4	12718313	12721346	Col	Col/Ler	1	wt_female
EMS	Plate6_A9	Chr1	19579128	19579216	Col/Ler	Col	1	wt_female
EMS	Plate6_A10	Chr1	22677806	22678155	Col	Col/Ler	1	wt_female
EMS	Plate6_A10	Chr3	11478317	11479140	Col/Ler	Col	1	wt_female
EMS	Plate6_A10	Chr4	14214462	14217452	Col	Col/Ler	1	wt_female
EMS	Plate6_A10	Chr5	5763375	5764576	Col	Col/Ler	1	wt_female
EMS	Plate6_A11	Chr2	15112941	15115828	Col/Ler	Col	1	wt_female
EMS	Plate6_A11	Chr3	5264994	5265036	Col/Ler	Col	1	wt_female
EMS	Plate6_A11	Chr5	9159739	9160336	Col/Ler	Col	1	wt_female
EMS	Plate6_A12	Chr1	21507695	21507747	Col	Col/Ler	1	wt_female
EMS	Plate6_A12	Chr1	23436053	23436110	Col/Ler	Col	1	wt_female
EMS	Plate6_A12	Chr2	14707533	14712569	Col	Col/Ler	1	wt_female
EMS	Plate6_A12	Chr3	11279826	11279974	Col	Col/Ler	1	wt_female
EMS	Plate6_B1	Chr1	6865845	6867502	Col	Col/Ler	1	wt_female
EMS	Plate6_B1	Chr1	29800000	29801342	Col/Ler	Col	1	wt_female
EMS	Plate6_B2	Chr1	10467958	10473820	Col/Ler	Col	1	wt_female
EMS	Plate6_B2	Chr2	10357171	10358809	Col/Ler	Col	1	wt_female
EMS	Plate6_B2	Chr3	5815558	5815650	Col/Ler	Col	1	wt_female
EMS	Plate6_B3	Chr1	26097895	26100172	Col/Ler	Col	1	wt_female
EMS	Plate6_B3	Chr2	503986	504635	Col	Col/Ler	1	wt_female
EMS	Plate6_B3	Chr3	11105605	11105718	Col	Col/Ler	1	wt_female
EMS	Plate6_B4	Chr3	6248000	6250651	Col	Col/Ler	1	wt_female
EMS	Plate6_B4	Chr4	10649135	10649136	Col/Ler	Col	1	wt_female
EMS	Plate6_B4	Chr5	7639025	7641149	Col/Ler	Col	1	wt_female
EMS	Plate6_B4	Chr5	20060910	20061326	Col	Col/Ler	1	wt_female
EMS	Plate6_B5	Chr1	22991358	22991911	Col	Col/Ler	1	wt_female
EMS	Plate6_B5	Chr2	12155524	12157168	Col	Col/Ler	1	wt_female
EMS	Plate6_B5	Chr4	802018	802060	Col/Ler	Col	1	wt_female
EMS	Plate6_B5	Chr5	18147280	18147540	Col/Ler	Col	1	wt_female
EMS	Plate6_B6	Chr1	9902473	9902570	Col	Col/Ler	1	wt_female
EMS	Plate6_B6	Chr2	7257860	7258380	Col	Col/Ler	1	wt_female
EMS	Plate6_B7	Chr1	15607722	15609428	Col/Ler	Col	1	wt_female
EMS	Plate6_B7	Chr2	799485	799816	Col/Ler	Col	1	wt_female
EMS	Plate6_B7	Chr4	14360933	14361934	Col	Col/Ler	1	wt_female
EMS	Plate6_B7	Chr5	5900000	5900369	Col/Ler	Col	1	wt_female
EMS	Plate6_B7	Chr5	7248000	7252549	Col	Col/Ler	1	wt_female
EMS	Plate6_B8	Chr1	17269643	17272083	Col/Ler	Col	1	wt_female
EMS	Plate6_B8	Chr3	10129043	10130563	Col	Col/Ler	1	wt_female
EMS	Plate6_B9	Chr1	22911295	22948189	Col/Ler	Col	1	wt_female
EMS	Plate6_B9	Chr3	10039117	10044779	Col	Col/Ler	1	wt_female
EMS	Plate6_B9	Chr4	496589	498448	Col/Ler	Col	1	wt_female
EMS	Plate6_B10	Chr1	22903757	22904801	Col/Ler	Col	1	wt_female
EMS	Plate6_B10	Chr3	10065217	10067675	Col	Col/Ler	1	wt_female
EMS	Plate6_B10	Chr4	526874	527220	Col/Ler	Col	1	wt_female
EMS	Plate6_C1	Chr4	1014040	1016375	Col/Ler	Col	1	wt_female
EMS	Plate6_C1	Chr5	158608	160914	Col/Ler	Col	1	wt_female
EMS	Plate6_C2	Chr5	9425167	9425648	Col/Ler	Col	1	wt_female
EMS	Plate6_C3	Chr1	12869040	12869391	Col	Col/Ler	1	wt_female
EMS	Plate6_C3	Chr2	10000000	10000315	Col/Ler	Col	1	wt_female
EMS	Plate6_C3	Chr4	11997972	11998425	Col	Col/Ler	1	wt_female
EMS	Plate6_C3	Chr5	10798163	10798623	Col/Ler	Col	1	wt_female
EMS	Plate6_C4	Chr1	16480850	16482974	Col	Col/Ler	1	wt_female
EMS	Plate6_C4	Chr4	7353489	7359262	Col	Col/Ler	1	wt_female
EMS	Plate6_C5	Chr2	258945	259399	Col	Col/Ler	1	wt_female
EMS	Plate6_C5	Chr4	14433915	14434540	Col/Ler	Col	1	wt_female
EMS	Plate6_C6	Chr2	1555130	1555233	Col/Ler	Col	1	wt_female
EMS	Plate6_C6	Chr3	5124565	5165100	Col	Col/Ler	1	wt_female
EMS	Plate6_C6	Chr3	23014762	23026271	Col/Ler	Col	1	wt_female
EMS	Plate6_C6	Chr4	13352154	13352393	Col	Col/Ler	1	wt_female
EMS	Plate6_C6	Chr5	7113177	7114113	Col	Col/Ler	1	wt_female
EMS	Plate6_C7	Chr5	3031530	3044373	Col/Ler	Col	1	wt_female
EMS	Plate6_C8	Chr1	26621549	26623727	Col/Ler	Col	1	wt_female
EMS	Plate6_C8	Chr2	6969319	6969704	Col/Ler	Col	1	wt_female
EMS	Plate6_C8	Chr3	2808382	2826107	Col	Col/Ler	1	wt_female
EMS	Plate6_C8	Chr5	16083339	16085743	Col/Ler	Col	1	wt_female
EMS	Plate6_C9	Chr1	18950000	19043931	Col/Ler	Col	1	wt_female
EMS	Plate6_C9	Chr2	10857466	10857798	Col	Col/Ler	1	wt_female
EMS	Plate6_C9	Chr5	16204756	16207115	Col/Ler	Col	1	wt_female
EMS	Plate6_C10	Chr1	9698000	9716496	Col	Col/Ler	1	wt_female
EMS	Plate6_C10	Chr1	23611161	23611384	Col/Ler	Col	1	wt_female
EMS	Plate6_C10	Chr3	8953113	8955694	Col/Ler	Col	1	wt_female
EMS	Plate6_C12	Chr2	1839614	1839835	Col/Ler	Col	1	wt_female
EMS	Plate6_C12	Chr3	16050000	16067385	Col/Ler	Col	1	wt_female
EMS	Plate6_C12	Chr4	11002595	11003829	Col/Ler	Col	1	wt_female
EMS	Plate6_C12	Chr5	7971456	7971626	Col/Ler	Col	1	wt_female
EMS	Plate6_D1	Chr2	2530051	2542293	Col/Ler	Col	1	wt_female
EMS	Plate6_D1	Chr4	10529630	10529689	Col/Ler	Col	1	wt_female
EMS	Plate6_D2	Chr1	8325810	8325813	Col/Ler	Col	1	wt_female
EMS	Plate6_D2	Chr5	5263248	5264204	Col/Ler	Col	1	wt_female
EMS	Plate6_D3	Chr1	5359006	5360530	Col/Ler	Col	1	wt_female
EMS	Plate6_D3	Chr1	28448000	28454272	Col	Col/Ler	1	wt_female
EMS	Plate6_D3	Chr3	4525130	4525385	Col/Ler	Col	1	wt_female
EMS	Plate6_D3	Chr3	19989386	19994579	Col	Col/Ler	1	wt_female
EMS	Plate6_D4	Chr1	2364436	2366268	Col/Ler	Col	1	wt_female
EMS	Plate6_D4	Chr2	6125453	6125894	Col/Ler	Col	1	wt_female
EMS	Plate6_D4	Chr3	10710122	10710248	Col	Col/Ler	1	wt_female
EMS	Plate6_D4	Chr5	15348000	15363847	Col	Col/Ler	1	wt_female
EMS	Plate6_D6	Chr1	13079637	13080073	Col	Col/Ler	1	wt_female
EMS	Plate6_D7	Chr1	13450000	13454889	Col/Ler	Col	1	wt_female
EMS	Plate6_D7	Chr2	979842	981688	Col/Ler	Col	1	wt_female
EMS	Plate6_D7	Chr4	8879513	8880252	Col	Col/Ler	1	wt_female
EMS	Plate6_D8	Chr2	1002317	1002704	Col/Ler	Col	1	wt_female
EMS	Plate6_D9	Chr1	4360326	4366477	Col	Col/Ler	1	wt_female
EMS	Plate6_D9	Chr1	26286497	26288113	Col/Ler	Col	1	wt_female
EMS	Plate6_D9	Chr3	5265687	5265738	Col/Ler	Col	1	wt_female
EMS	Plate6_D9	Chr5	25982822	25982823	Col	Col/Ler	1	wt_female
EMS	Plate6_D10	Chr1	23259341	23259960	Col	Col/Ler	1	wt_female
EMS	Plate6_D10	Chr4	410561	412637	Col/Ler	Col	1	wt_female
EMS	Plate6_D10	Chr5	9829771	9831922	Col	Col/Ler	1	wt_female
EMS	Plate6_D11	Chr1	9929516	9930888	Col/Ler	Col	1	wt_female
EMS	Plate6_D11	Chr2	17557042	17559755	Col/Ler	Col	1	wt_female
EMS	Plate6_D11	Chr3	9472642	9473663	Col	Col/Ler	1	wt_female
EMS	Plate6_D11	Chr4	712290	712350	Col	Col/Ler	1	wt_female
EMS	Plate6_D12	Chr2	6125453	6125894	Col/Ler	Col	1	wt_female
EMS	Plate6_D12	Chr3	21056296	21056599	Col	Col/Ler	1	wt_female
EMS	Plate6_D12	Chr4	1014040	1016375	Col/Ler	Col	1	wt_female
EMS	Plate6_D12	Chr5	19164004	19165779	Col/Ler	Col	1	wt_female
EMS	Plate6_E1	Chr1	3041006	3041353	Col/Ler	Col	1	wt_female
EMS	Plate6_E1	Chr2	587627	588088	Col/Ler	Col	1	wt_female
EMS	Plate6_E1	Chr5	22402029	22402303	Col	Col/Ler	1	wt_female
EMS	Plate6_E2	Chr2	14065516	14067484	Col	Col/Ler	1	wt_female
EMS	Plate6_E2	Chr3	7500000	7502062	Col/Ler	Col	1	wt_female
EMS	Plate6_E3	Chr4	17245052	17247026	Col/Ler	Col	1	wt_female
EMS	Plate6_E4	Chr1	19698000	19700186	Col	Col/Ler	1	wt_female
EMS	Plate6_E4	Chr2	1181633	1181773	Col/Ler	Col	1	wt_female
EMS	Plate6_E4	Chr3	16531718	16532052	Col	Col/Ler	1	wt_female
EMS	Plate6_E4	Chr5	8014038	8015536	Col/Ler	Col	1	wt_female
EMS	Plate6_E4	Chr5	17548000	17556181	Col	Col/Ler	1	wt_female
EMS	Plate6_E5	Chr1	16451985	16452500	Col	Col/Ler	1	wt_female
EMS	Plate6_E5	Chr2	9276467	9277715	Col/Ler	Col	1	wt_female
EMS	Plate6_E5	Chr5	6414839	6420965	Col/Ler	Col	1	wt_female
EMS	Plate6_E5	Chr5	21362317	21362818	Col	Col/Ler	1	wt_female
EMS	Plate6_E6	Chr1	25017675	25017792	Col/Ler	Col	1	wt_female
EMS	Plate6_E6	Chr2	673037	674834	Col/Ler	Col	1	wt_female
EMS	Plate6_E6	Chr3	16767067	16767068	Col/Ler	Col	1	wt_female
EMS	Plate6_E6	Chr4	6392079	6394329	Col	Col/Ler	1	wt_female
EMS	Plate6_E6	Chr5	9835079	9835434	Col	Col/Ler	1	wt_female
EMS	Plate6_E6	Chr5	23165567	23223138	Col/Ler	Col	1	wt_female
EMS	Plate6_E7	Chr2	450030	450220	Col	Col/Ler	1	wt_female
EMS	Plate6_E7	Chr3	17150983	17156978	Col	Col/Ler	1	wt_female
EMS	Plate6_E7	Chr5	1097884	1098103	Col/Ler	Col	1	wt_female
EMS	Plate6_E8	Chr1	4398000	4402197	Col	Col/Ler	1	wt_female
EMS	Plate6_E8	Chr2	111558	111561	Col/Ler	Col	1	wt_female
EMS	Plate6_E8	Chr3	3007742	3013021	Col/Ler	Col	1	wt_female
EMS	Plate6_E8	Chr4	5498104	5498647	Col/Ler	Col	1	wt_female
EMS	Plate6_E9	Chr1	6667778	6672437	Col/Ler	Col	1	wt_female
EMS	Plate6_E9	Chr2	10000697	10001198	Col	Col/Ler	1	wt_female
EMS	Plate6_E9	Chr4	15573198	15577013	Col	Col/Ler	1	wt_female
EMS	Plate6_E10	Chr1	26779282	26792064	Col	Col/Ler	1	wt_female
EMS	Plate6_E10	Chr4	741297	741420	Col/Ler	Col	1	wt_female
EMS	Plate6_E10	Chr5	4896800	4898121	Col/Ler	Col	1	wt_female
EMS	Plate6_E11	Chr3	16948000	16950584	Col	Col/Ler	1	wt_female
EMS	Plate6_E11	Chr4	5495463	5498104	Col	Col/Ler	1	wt_female
EMS	Plate6_E12	Chr1	7712271	7714319	Col/Ler	Col	1	wt_female
EMS	Plate6_E12	Chr2	1912880	1917084	Col/Ler	Col	1	wt_female
EMS	Plate6_F1	Chr1	16936934	16936997	Col	Col/Ler	1	wt_female
EMS	Plate6_F1	Chr3	6250000	6250651	Col/Ler	Col	1	wt_female
EMS	Plate6_F1	Chr4	1014040	1016375	Col/Ler	Col	1	wt_female
EMS	Plate6_F1	Chr5	21648000	21650775	Col	Col/Ler	1	wt_female
EMS	Plate6_F2	Chr1	8865360	8865772	Col	Col/Ler	1	wt_female
EMS	Plate6_F2	Chr2	352464	354285	Col/Ler	Col	1	wt_female
EMS	Plate6_F3	Chr4	7375202	7375379	Col/Ler	Col	1	wt_female
EMS	Plate6_F4	Chr3	10867411	10872530	Col	Col/Ler	1	wt_female
EMS	Plate6_F5	Chr3	11120981	11121009	Col/Ler	Col	1	wt_female
EMS	Plate6_F6	Chr1	13150241	13150593	Col	Col/Ler	1	wt_female
EMS	Plate6_F6	Chr4	6748000	6750363	Col	Col/Ler	1	wt_female
EMS	Plate6_F6	Chr4	12199219	12202000	Col/Ler	Col	1	wt_female
EMS	Plate6_F6	Chr5	16648000	16650057	Col	Col/Ler	1	wt_female
EMS	Plate6_F7	Chr3	10012330	10013339	Col/Ler	Col	1	wt_female
EMS	Plate6_F7	Chr4	712350	712704	Col/Ler	Col	1	wt_female
EMS	Plate6_F8	Chr3	11072553	11072644	Col/Ler	Col	1	wt_female
EMS	Plate6_F8	Chr4	954233	954416	Col	Col/Ler	1	wt_female
EMS	Plate6_F8	Chr5	5901092	5905257	Col	Col/Ler	1	wt_female
EMS	Plate6_F9	Chr2	12374475	12374777	Col/Ler	Col	1	wt_female
EMS	Plate6_F9	Chr3	8751676	8752196	Col	Col/Ler	1	wt_female
EMS	Plate6_F9	Chr4	8749979	8752000	Col/Ler	Col	1	wt_female
EMS	Plate6_F10	Chr1	5356974	5357190	Col/Ler	Col	1	wt_female
EMS	Plate6_F10	Chr2	10040631	10040764	Col/Ler	Col	1	wt_female
EMS	Plate6_F10	Chr5	14113236	14113451	Col	Col/Ler	1	wt_female
EMS	Plate6_F11	Chr1	17333893	17334587	Col/Ler	Col	1	wt_female
EMS	Plate6_F11	Chr2	6033611	6033921	Col	Col/Ler	1	wt_female
EMS	Plate6_F12	Chr4	9346564	9348191	Col/Ler	Col	1	wt_female
EMS	Plate6_G1	Chr2	7021115	7024311	Col	Col/Ler	1	wt_female
EMS	Plate6_G1	Chr3	17845788	17846772	Col/Ler	Col	1	wt_female
EMS	Plate6_G2	Chr1	11908372	11914409	Col	Col/Ler	1	wt_female
EMS	Plate6_G2	Chr2	2114785	2126276	Col	Col/Ler	1	wt_female
EMS	Plate6_G2	Chr2	11564017	11564845	Col/Ler	Col	1	wt_female
EMS	Plate6_G2	Chr4	12087294	12087392	Col/Ler	Col	1	wt_female
EMS	Plate6_G3	Chr2	1028070	1028303	Col/Ler	Col	1	wt_female
EMS	Plate6_G3	Chr5	22377432	22377437	Col/Ler	Col	1	wt_female
EMS	Plate6_G4	Chr1	29460814	29461039	Col/Ler	Col	1	wt_female
EMS	Plate6_G4	Chr3	4110466	4112174	Col	Col/Ler	1	wt_female
EMS	Plate6_G4	Chr4	5167058	5167093	Col/Ler	Col	1	wt_female
EMS	Plate6_G4	Chr5	8238112	8239710	Col/Ler	Col	1	wt_female
EMS	Plate6_G4	Chr5	23282078	23282535	Col	Col/Ler	1	wt_female
EMS	Plate6_G5	Chr1	16616825	16616851	Col/Ler	Col	1	wt_female
EMS	Plate6_G5	Chr1	25954469	25954615	Col	Col/Ler	1	wt_female
EMS	Plate6_G5	Chr3	9300341	9301038	Col/Ler	Col	1	wt_female
EMS	Plate6_G5	Chr4	9800846	9801576	Col	Col/Ler	1	wt_female
EMS	Plate6_G6	Chr2	1134112	1134935	Col	Col/Ler	1	wt_female
EMS	Plate6_G6	Chr3	3421283	3422831	Col	Col/Ler	1	wt_female
EMS	Plate6_G7	Chr2	5612032	5612699	Col	Col/Ler	1	wt_female
EMS	Plate6_G7	Chr3	9783855	9784038	Col/Ler	Col	1	wt_female
EMS	Plate6_G7	Chr4	7705806	7707833	Col	Col/Ler	1	wt_female
EMS	Plate6_G7	Chr5	8011744	8013476	Col/Ler	Col	1	wt_female
EMS	Plate6_G8	Chr3	9830841	9831468	Col/Ler	Col	1	wt_female
EMS	Plate6_G8	Chr5	8748060	8748166	Col	Col/Ler	1	wt_female
EMS	Plate6_G9	Chr1	17346612	17346631	Col/Ler	Col	1	wt_female
EMS	Plate6_G9	Chr2	11338577	11340906	Col	Col/Ler	1	wt_female
EMS	Plate6_G9	Chr3	16074035	16074603	Col	Col/Ler	1	wt_female
EMS	Plate6_G10	Chr1	23789319	23789440	Col/Ler	Col	1	wt_female
EMS	Plate6_G10	Chr3	15992234	15992687	Col	Col/Ler	1	wt_female
EMS	Plate6_G10	Chr4	5157097	5158830	Col/Ler	Col	1	wt_female
EMS	Plate6_G10	Chr5	13331540	13331616	Col/Ler	Col	1	wt_female
EMS	Plate6_G11	Chr1	13050649	13051029	Col/Ler	Col	1	wt_female
EMS	Plate6_G11	Chr4	9254327	9254719	Col	Col/Ler	1	wt_female
EMS	Plate6_G11	Chr5	10379765	10379929	Col	Col/Ler	1	wt_female
EMS	Plate6_G12	Chr1	17082912	17082925	Col/Ler	Col	1	wt_female
EMS	Plate6_G12	Chr3	18959124	18959312	Col/Ler	Col	1	wt_female
EMS	Plate6_G12	Chr4	9259187	9261360	Col/Ler	Col	1	wt_female
EMS	Plate6_H1	Chr1	17712205	17712239	Col/Ler	Col	1	wt_female
EMS	Plate6_H1	Chr2	816407	825083	Col	Col/Ler	1	wt_female
EMS	Plate6_H1	Chr3	20750787	20751365	Col	Col/Ler	1	wt_female
EMS	Plate6_H1	Chr4	14724073	14724970	Col	Col/Ler	1	wt_female
EMS	Plate6_H1	Chr5	10148000	10150212	Col	Col/Ler	1	wt_female
EMS	Plate6_H2	Chr3	9400000	9400108	Col/Ler	Col	1	wt_female
EMS	Plate6_H2	Chr4	18152452	18152600	Col	Col/Ler	1	wt_female
EMS	Plate6_H2	Chr5	16285605	16285810	Col	Col/Ler	1	wt_female
EMS	Plate6_H3	Chr2	4849247	4849279	Col/Ler	Col	1	wt_female
EMS	Plate6_H3	Chr4	7592093	7592437	Col	Col/Ler	1	wt_female
EMS	Plate6_H4	Chr1	17600000	17600396	Col/Ler	Col	1	wt_female
EMS	Plate6_H4	Chr3	18598000	18611726	Col	Col/Ler	1	wt_female
EMS	Plate6_H4	Chr4	5620883	5620957	Col/Ler	Col	1	wt_female
EMS	Plate6_H5	Chr3	10951558	10951884	Col	Col/Ler	1	wt_female
EMS	Plate6_H5	Chr5	8848000	8850257	Col	Col/Ler	1	wt_female
EMS	Plate6_H6	Chr1	23402875	23403142	Col	Col/Ler	1	wt_female
EMS	Plate6_H6	Chr2	10502537	10503984	Col	Col/Ler	1	wt_female
EMS	Plate6_H6	Chr5	8772699	8772742	Col/Ler	Col	1	wt_female
EMS	Plate6_H7	Chr1	11857673	11859371	Col	Col/Ler	1	wt_female
EMS	Plate6_H7	Chr3	7648000	7660030	Col	Col/Ler	1	wt_female
EMS	Plate6_H7	Chr5	14564208	14564264	Col	Col/Ler	1	wt_female
EMS	Plate6_H8	Chr1	17921687	17928740	Col	Col/Ler	1	wt_female
EMS	Plate6_H8	Chr2	10439805	10440049	Col/Ler	Col	1	wt_female
EMS	Plate6_H8	Chr3	1061324	1062570	Col/Ler	Col	1	wt_female
EMS	Plate6_H8	Chr4	10529630	10529689	Col/Ler	Col	1	wt_female
EMS	Plate6_H8	Chr5	7316919	7319582	Col/Ler	Col	1	wt_female
EMS	Plate6_H9	Chr2	7059434	7059441	Col/Ler	Col	1	wt_female
EMS	Plate6_H10	Chr1	13150593	13150646	Col/Ler	Col	1	wt_female
EMS	Plate6_H10	Chr2	8431112	8437007	Col	Col/Ler	1	wt_female
EMS	Plate6_H10	Chr3	15963966	15964015	Col	Col/Ler	1	wt_female
EMS	Plate6_H10	Chr4	11925621	11926086	Col	Col/Ler	1	wt_female
EMS	Plate6_H11	Chr1	17098000	17102352	Col	Col/Ler	1	wt_female
EMS	Plate6_H11	Chr3	17832736	17837031	Col/Ler	Col	1	wt_female
EMS	Plate6_H11	Chr5	5898000	5902571	Col	Col/Ler	1	wt_female
EMS	Plate7_A1	Chr3	9862918	9872213	Col/Ler	Col	1	wt_female
EMS	Plate7_A1	Chr5	9912506	9912543	Col/Ler	Col	1	wt_female
EMS	Plate7_A2	Chr5	7977789	7978365	Col/Ler	Col	1	wt_female
EMS	Plate7_A2	Chr5	15850841	15851060	Col	Col/Ler	1	wt_female
EMS	Plate7_A3	Chr1	6838075	6838649	Col/Ler	Col	1	wt_female
EMS	Plate7_A3	Chr1	26502884	26507255	Col	Col/Ler	1	wt_female
EMS	Plate7_A3	Chr2	9500000	9501100	Col/Ler	Col	1	wt_female
EMS	Plate7_A3	Chr4	7664837	7665068	Col/Ler	Col	1	wt_female
EMS	Plate7_A3	Chr5	17111048	17112737	Col	Col/Ler	1	wt_female
EMS	Plate7_A4	Chr1	10417334	10417664	Col/Ler	Col	1	wt_female
EMS	Plate7_A4	Chr2	14555650	14555839	Col	Col/Ler	1	wt_female
EMS	Plate7_A4	Chr3	17623193	17623229	Col/Ler	Col	1	wt_female
EMS	Plate7_A4	Chr3	23350233	23353317	Col	Col/Ler	1	wt_female
EMS	Plate7_A4	Chr4	6094333	6094347	Col/Ler	Col	1	wt_female
EMS	Plate7_A5	Chr2	7223241	7224951	Col	Col/Ler	1	wt_female
EMS	Plate7_A5	Chr3	10608023	10611703	Col	Col/Ler	1	wt_female
EMS	Plate7_A5	Chr4	6556098	6556482	Col	Col/Ler	1	wt_female
EMS	Plate7_A5	Chr5	9397360	9402079	Col/Ler	Col	1	wt_female
EMS	Plate7_B1	Chr2	8292455	8294805	Col	Col/Ler	1	wt_female
EMS	Plate7_B1	Chr3	3600000	3600315	Col/Ler	Col	1	wt_female
EMS	Plate7_B1	Chr4	13106843	13107126	Col	Col/Ler	1	wt_female
EMS	Plate7_B2	Chr2	1137250	1140664	Col	Col/Ler	1	wt_female
EMS	Plate7_B2	Chr5	10262596	10263726	Col	Col/Ler	1	wt_female
EMS	Plate7_B3	Chr4	13777373	13793924	Col	Col/Ler	1	wt_female
EMS	Plate7_B4	Chr1	4743658	4746973	Col	Col/Ler	1	wt_female
EMS	Plate7_B4	Chr2	10851854	10857597	Col	Col/Ler	1	wt_female
EMS	Plate7_B4	Chr5	17650000	17650524	Col/Ler	Col	1	wt_female
EMS	Plate7_B5	Chr1	17319003	17320330	Col/Ler	Col	1	wt_female
EMS	Plate7_B5	Chr4	7375202	7375379	Col/Ler	Col	1	wt_female
EMS	Plate7_C1	Chr1	19805021	19805034	Col/Ler	Col	1	wt_female
EMS	Plate7_C1	Chr2	7184129	7185656	Col	Col/Ler	1	wt_female
EMS	Plate7_C1	Chr4	5929449	5929970	Col	Col/Ler	1	wt_female
EMS	Plate7_C2	Chr1	8198000	8201287	Col	Col/Ler	1	wt_female
EMS	Plate7_C2	Chr2	1934904	1935735	Col/Ler	Col	1	wt_female
EMS	Plate7_C2	Chr3	11762144	11762555	Col	Col/Ler	1	wt_female
EMS	Plate7_C2	Chr4	398000	400680	Col	Col/Ler	1	wt_female
EMS	Plate7_C3	Chr2	6125453	6125894	Col/Ler	Col	1	wt_female
EMS	Plate7_C3	Chr4	1178262	1178291	Col/Ler	Col	1	wt_female
EMS	Plate7_C3	Chr5	8010803	8012218	Col	Col/Ler	1	wt_female
EMS	Plate7_C4	Chr1	6967202	6975525	Col	Col/Ler	1	wt_female
EMS	Plate7_C4	Chr4	6025041	6025094	Col/Ler	Col	1	wt_female
EMS	Plate7_C5	Chr2	383800	384599	Col	Col/Ler	1	wt_female
EMS	Plate7_C5	Chr4	7400000	7400953	Col/Ler	Col	1	wt_female
EMS	Plate7_D1	Chr1	12964735	12964858	Col	Col/Ler	1	wt_female
EMS	Plate7_D1	Chr5	5998000	6000687	Col	Col/Ler	1	wt_female
EMS	Plate7_D1	Chr5	19962828	19963236	Col/Ler	Col	1	wt_female
EMS	Plate7_D2	Chr1	12702837	12706590	Col/Ler	Col	1	wt_female
EMS	Plate7_D2	Chr3	17837207	17840407	Col	Col/Ler	1	wt_female
EMS	Plate7_D2	Chr4	1014040	1016375	Col/Ler	Col	1	wt_female
EMS	Plate7_D2	Chr5	9076436	9077900	Col	Col/Ler	1	wt_female
EMS	Plate7_D3	Chr2	647528	647535	Col/Ler	Col	1	wt_female
EMS	Plate7_D3	Chr3	19568320	19568604	Col	Col/Ler	1	wt_female
EMS	Plate7_D3	Chr5	8605827	8620034	Col/Ler	Col	1	wt_female
EMS	Plate7_D4	Chr1	7986903	7991430	Col/Ler	Col	1	wt_female
EMS	Plate7_D4	Chr2	5681555	5687456	Col	Col/Ler	1	wt_female
EMS	Plate7_D4	Chr3	11048000	11050685	Col	Col/Ler	1	wt_female
EMS	Plate7_D4	Chr4	9991142	9991520	Col	Col/Ler	1	wt_female
EMS	Plate7_D4	Chr5	8051791	8056676	Col	Col/Ler	1	wt_female
EMS	Plate7_D4	Chr5	25171099	25171384	Col/Ler	Col	1	wt_female
EMS	Plate7_D5	Chr2	7765833	7765843	Col/Ler	Col	1	wt_female
EMS	Plate7_D5	Chr3	11862133	11862135	Col/Ler	Col	1	wt_female
EMS	Plate7_D5	Chr5	15953970	15954924	Col	Col/Ler	1	wt_female
EMS	Plate7_E1	Chr1	10295197	10296294	Col	Col/Ler	1	wt_female
EMS	Plate7_E1	Chr3	12656293	12657073	Col	Col/Ler	1	wt_female
EMS	Plate7_E1	Chr4	5314654	5315273	Col	Col/Ler	1	wt_female
EMS	Plate7_E2	Chr2	12370995	12371071	Col/Ler	Col	1	wt_female
EMS	Plate7_E2	Chr3	3044657	3045752	Col/Ler	Col	1	wt_female
EMS	Plate7_E2	Chr4	1235923	1236151	Col	Col/Ler	1	wt_female
EMS	Plate7_E2	Chr5	8232602	8233715	Col/Ler	Col	1	wt_female
EMS	Plate7_E2	Chr5	21907010	21907279	Col	Col/Ler	1	wt_female
EMS	Plate7_E3	Chr1	22874535	22875891	Col/Ler	Col	1	wt_female
EMS	Plate7_E3	Chr3	10879149	10880171	Col/Ler	Col	1	wt_female
EMS	Plate7_E3	Chr4	12422200	12422653	Col/Ler	Col	1	wt_female
EMS	Plate7_E3	Chr5	10015814	10016454	Col/Ler	Col	1	wt_female
EMS	Plate7_E3	Chr5	24914103	24914141	Col	Col/Ler	1	wt_female
EMS	Plate7_E4	Chr1	8441150	8441265	Col/Ler	Col	1	wt_female
EMS	Plate7_E4	Chr2	5535054	5535856	Col/Ler	Col	1	wt_female
EMS	Plate7_E4	Chr3	8079058	8086245	Col	Col/Ler	1	wt_female
EMS	Plate7_E4	Chr4	10169024	10169159	Col/Ler	Col	1	wt_female
EMS	Plate7_E5	Chr1	17134423	17135681	Col/Ler	Col	1	wt_female
EMS	Plate7_E5	Chr3	20795012	20796280	Col/Ler	Col	1	wt_female
EMS	Plate7_E5	Chr4	898000	901092	Col	Col/Ler	1	wt_female
EMS	Plate7_E5	Chr5	862362	865946	Col	Col/Ler	1	wt_female
EMS	Plate7_E5	Chr5	21272232	21273467	Col/Ler	Col	1	wt_female
EMS	Plate7_F1	Chr1	9832004	9834339	Col	Col/Ler	1	wt_female
EMS	Plate7_F2	Chr2	6690109	6690299	Col	Col/Ler	1	wt_female
EMS	Plate7_F2	Chr4	5498104	5502079	Col/Ler	Col	1	wt_female
EMS	Plate7_F3	Chr5	10002546	10002916	Col	Col/Ler	1	wt_female
EMS	Plate7_F4	Chr5	18215511	18220022	Col/Ler	Col	1	wt_female
EMS	Plate7_F5	Chr2	2185445	2187193	Col	Col/Ler	1	wt_female
EMS	Plate7_F5	Chr5	14890529	14894128	Col	Col/Ler	1	wt_female
EMS	Plate7_G1	Chr4	5498104	5498647	Col/Ler	Col	1	wt_female
EMS	Plate7_G2	Chr1	25348000	25357294	Col	Col/Ler	1	wt_female
EMS	Plate7_G2	Chr4	5459323	5459668	Col	Col/Ler	1	wt_female
EMS	Plate7_G2	Chr5	21225434	21226080	Col/Ler	Col	1	wt_female
EMS	Plate7_G3	Chr3	12454084	12454475	Col	Col/Ler	1	wt_female
EMS	Plate7_G3	Chr3	13414862	13415160	Col	Col/Ler	1	wt_female
EMS	Plate7_G4	Chr1	16915859	16917583	Col	Col/Ler	1	wt_female
EMS	Plate7_G4	Chr2	13393017	13395792	Col	Col/Ler	1	wt_female
EMS	Plate7_G4	Chr3	8767533	8771724	Col	Col/Ler	1	wt_female
EMS	Plate7_G4	Chr5	26135532	26135765	Col/Ler	Col	1	wt_female
EMS	Plate7_G5	Chr1	9994331	9996162	Col/Ler	Col	1	wt_female
EMS	Plate7_G5	Chr3	16000181	16001791	Col	Col/Ler	1	wt_female
EMS	Plate7_H1	Chr3	16007507	16008977	Col	Col/Ler	1	wt_female
EMS	Plate7_H2	Chr1	9955536	9955539	Col/Ler	Col	1	wt_female
EMS	Plate7_H2	Chr2	9278274	9278561	Col/Ler	Col	1	wt_female
EMS	Plate7_H3	Chr2	8200000	8201159	Col/Ler	Col	1	wt_female
EMS	Plate7_H4	Chr2	2296621	2296653	Col/Ler	Col	1	wt_female
EMS	Plate7_H4	Chr3	16002064	16003226	Col/Ler	Col	1	wt_female
EMS	Plate7_H4	Chr4	10875100	10876817	Col/Ler	Col	1	wt_female
EMS	Plate7_H4	Chr5	17708959	17709700	Col	Col/Ler	1	wt_female
EMS	Plate7_H5	Chr1	8901085	8909492	Col/Ler	Col	1	wt_female
EMS	Plate7_H5	Chr2	648000	650651	Col	Col/Ler	1	wt_female
EMS	Plate7_H5	Chr5	14600951	14601603	Col	Col/Ler	1	wt_female
EMS	Plate3_A6	Chr1	7205459	7206808	Col	Col/Ler	1	wt_male
EMS	Plate3_A6	Chr1	19320391	19320415	Col/Ler	Col	1	wt_male
EMS	Plate3_A6	Chr2	15016173	15019428	Col/Ler	Col	1	wt_male
EMS	Plate3_A6	Chr4	1480836	1483615	Col/Ler	Col	1	wt_male
EMS	Plate3_A6	Chr4	11813288	11815295	Col	Col/Ler	1	wt_male
EMS	Plate3_A6	Chr5	9302327	9302719	Col	Col/Ler	1	wt_male
EMS	Plate3_A6	Chr5	18737125	18737152	Col/Ler	Col	1	wt_male
EMS	Plate3_A7	Chr1	21231462	21231605	Col/Ler	Col	1	wt_male
EMS	Plate3_A7	Chr2	202812	202944	Col	Col/Ler	1	wt_male
EMS	Plate3_A7	Chr2	18714373	18716511	Col/Ler	Col	1	wt_male
EMS	Plate3_A7	Chr4	8699123	8699423	Col/Ler	Col	1	wt_male
EMS	Plate3_A7	Chr5	1400000	1400683	Col/Ler	Col	1	wt_male
EMS	Plate3_A7	Chr5	13907872	13925877	Col	Col/Ler	1	wt_male
EMS	Plate3_A8	Chr1	7873667	7876613	Col/Ler	Col	1	wt_male
EMS	Plate3_A8	Chr2	400000	400008	Col/Ler	Col	1	wt_male
EMS	Plate3_A8	Chr2	11091353	11091373	Col	Col/Ler	1	wt_male
EMS	Plate3_A8	Chr4	17746502	17746662	Col/Ler	Col	1	wt_male
EMS	Plate3_A8	Chr5	1097884	1098103	Col/Ler	Col	1	wt_male
EMS	Plate3_A8	Chr5	8796203	8797215	Col	Col/Ler	1	wt_male
EMS	Plate3_A9	Chr1	10850000	10850738	Col/Ler	Col	1	wt_male
EMS	Plate3_A9	Chr2	6401114	6402963	Col	Col/Ler	1	wt_male
EMS	Plate3_A9	Chr2	14750000	14755258	Col/Ler	Col	1	wt_male
EMS	Plate3_A9	Chr3	15890370	15890647	Col	Col/Ler	1	wt_male
EMS	Plate3_A9	Chr5	26557959	26558409	Col/Ler	Col	1	wt_male
EMS	Plate3_A10	Chr1	7012065	7012120	Col/Ler	Col	1	wt_male
EMS	Plate3_A10	Chr1	30255730	30256371	Col	Col/Ler	1	wt_male
EMS	Plate3_A10	Chr3	18910148	18913794	Col	Col/Ler	1	wt_male
EMS	Plate3_A10	Chr4	8173305	8173642	Col/Ler	Col	1	wt_male
EMS	Plate3_A10	Chr5	4564286	4564971	Col/Ler	Col	1	wt_male
EMS	Plate3_A11	Chr1	7890301	7891938	Col	Col/Ler	1	wt_male
EMS	Plate3_A11	Chr4	10971876	10972091	Col/Ler	Col	1	wt_male
EMS	Plate3_A11	Chr5	4727803	4732774	Col	Col/Ler	1	wt_male
EMS	Plate3_A11	Chr5	15848671	15848749	Col/Ler	Col	1	wt_male
EMS	Plate3_A12	Chr1	7683202	7685402	Col/Ler	Col	1	wt_male
EMS	Plate3_A12	Chr2	163519	163704	Col	Col/Ler	1	wt_male
EMS	Plate3_A12	Chr2	18422080	18424926	Col/Ler	Col	1	wt_male
EMS	Plate3_A12	Chr4	5526925	5526949	Col/Ler	Col	1	wt_male
EMS	Plate3_B6	Chr1	4404777	4405889	Col/Ler	Col	1	wt_male
EMS	Plate3_B6	Chr3	2466517	2468143	Col	Col/Ler	1	wt_male
EMS	Plate3_B6	Chr3	19249293	19249393	Col/Ler	Col	1	wt_male
EMS	Plate3_B6	Chr4	17661569	17661830	Col	Col/Ler	1	wt_male
EMS	Plate3_B6	Chr5	3600000	3600270	Col/Ler	Col	1	wt_male
EMS	Plate3_B6	Chr5	13772558	13772879	Col	Col/Ler	1	wt_male
EMS	Plate3_B7	Chr2	11666827	11673741	Col	Col/Ler	1	wt_male
EMS	Plate3_B7	Chr3	889822	891333	Col	Col/Ler	1	wt_male
EMS	Plate3_B7	Chr5	21295715	21296125	Col/Ler	Col	1	wt_male
EMS	Plate3_B8	Chr1	3160098	3160181	Col	Col/Ler	1	wt_male
EMS	Plate3_B8	Chr2	1260499	1261400	Col/Ler	Col	1	wt_male
EMS	Plate3_B8	Chr2	1673343	1673791	Col	Col/Ler	1	wt_male
EMS	Plate3_B8	Chr2	16539734	16539851	Col/Ler	Col	1	wt_male
EMS	Plate3_B8	Chr2	18261853	18262056	Col	Col/Ler	1	wt_male
EMS	Plate3_B8	Chr4	7375202	7375379	Col/Ler	Col	1	wt_male
EMS	Plate3_B8	Chr4	17718175	17721450	Col	Col/Ler	1	wt_male
EMS	Plate3_B8	Chr5	18650000	18650221	Col/Ler	Col	1	wt_male
EMS	Plate3_B8	Chr5	26623938	26624065	Col	Col/Ler	1	wt_male
EMS	Plate3_B9	Chr2	10065910	10066412	Col	Col/Ler	1	wt_male
EMS	Plate3_B9	Chr3	262197	262598	Col	Col/Ler	1	wt_male
EMS	Plate3_B9	Chr3	20375815	20376097	Col/Ler	Col	1	wt_male
EMS	Plate3_B9	Chr5	998983	999618	Col/Ler	Col	1	wt_male
EMS	Plate3_B10	Chr1	12550000	12553676	Col/Ler	Col	1	wt_male
EMS	Plate3_B10	Chr1	23015894	23016409	Col	Col/Ler	1	wt_male
EMS	Plate3_B10	Chr4	13400000	13400867	Col/Ler	Col	1	wt_male
EMS	Plate3_B10	Chr4	16713329	16714963	Col	Col/Ler	1	wt_male
EMS	Plate3_B10	Chr5	522414	522864	Col/Ler	Col	1	wt_male
EMS	Plate3_B10	Chr5	9301113	9302327	Col	Col/Ler	1	wt_male
EMS	Plate3_B10	Chr5	21291254	21295714	Col/Ler	Col	1	wt_male
EMS	Plate3_B11	Chr1	8325810	8325813	Col/Ler	Col	1	wt_male
EMS	Plate3_B11	Chr1	26498000	26514850	Col	Col/Ler	1	wt_male
EMS	Plate3_B11	Chr3	9458225	9460260	Col/Ler	Col	1	wt_male
EMS	Plate3_B11	Chr5	21305507	21305904	Col	Col/Ler	1	wt_male
EMS	Plate3_B12	Chr1	7004559	7004625	Col/Ler	Col	1	wt_male
EMS	Plate3_B12	Chr2	9751603	9751860	Col/Ler	Col	1	wt_male
EMS	Plate3_B12	Chr3	1816199	1816708	Col	Col/Ler	1	wt_male
EMS	Plate3_B12	Chr4	8360039	8360186	Col/Ler	Col	1	wt_male
EMS	Plate3_B12	Chr5	730529	730720	Col	Col/Ler	1	wt_male
EMS	Plate3_C6	Chr1	922673	926694	Col	Col/Ler	1	wt_male
EMS	Plate3_C6	Chr1	22600000	22616958	Col/Ler	Col	1	wt_male
EMS	Plate3_C6	Chr1	30273702	30276891	Col	Col/Ler	1	wt_male
EMS	Plate3_C6	Chr3	8908211	8919592	Col	Col/Ler	1	wt_male
EMS	Plate3_C6	Chr4	17359954	17361281	Col	Col/Ler	1	wt_male
EMS	Plate3_C6	Chr5	200000	200541	Col/Ler	Col	1	wt_male
EMS	Plate3_C7	Chr1	8355199	8358591	Col	Col/Ler	1	wt_male
EMS	Plate3_C7	Chr1	17400000	17400098	Col/Ler	Col	1	wt_male
EMS	Plate3_C7	Chr1	26378482	26380200	Col	Col/Ler	1	wt_male
EMS	Plate3_C7	Chr2	15077841	15082521	Col	Col/Ler	1	wt_male
EMS	Plate3_C7	Chr3	6646992	6673601	Col	Col/Ler	1	wt_male
EMS	Plate3_C7	Chr3	16362587	16362987	Col/Ler	Col	1	wt_male
EMS	Plate3_C7	Chr5	16267573	16267574	Col/Ler	Col	1	wt_male
EMS	Plate3_C7	Chr5	26028135	26029782	Col	Col/Ler	1	wt_male
EMS	Plate3_C8	Chr1	26621549	26623727	Col/Ler	Col	1	wt_male
EMS	Plate3_C8	Chr2	8323394	8324265	Col	Col/Ler	1	wt_male
EMS	Plate3_C8	Chr2	14415866	14415882	Col/Ler	Col	1	wt_male
EMS	Plate3_C8	Chr3	6800000	6800032	Col/Ler	Col	1	wt_male
EMS	Plate3_C8	Chr4	11406445	11406826	Col	Col/Ler	1	wt_male
EMS	Plate3_C8	Chr5	15889352	15889458	Col	Col/Ler	1	wt_male
EMS	Plate3_C8	Chr5	26470877	26471525	Col/Ler	Col	1	wt_male
EMS	Plate3_C9	Chr2	7413329	7414440	Col	Col/Ler	1	wt_male
EMS	Plate3_C9	Chr3	8585753	8586187	Col	Col/Ler	1	wt_male
EMS	Plate3_C9	Chr4	7705266	7705806	Col	Col/Ler	1	wt_male
EMS	Plate3_C9	Chr5	21365903	21366359	Col/Ler	Col	1	wt_male
EMS	Plate3_C10	Chr1	1171285	1172030	Col	Col/Ler	1	wt_male
EMS	Plate3_C10	Chr1	17403780	17404123	Col/Ler	Col	1	wt_male
EMS	Plate3_C10	Chr2	18279777	18280386	Col/Ler	Col	1	wt_male
EMS	Plate3_C10	Chr4	7375202	7375379	Col/Ler	Col	1	wt_male
EMS	Plate3_C10	Chr4	17359954	17361281	Col	Col/Ler	1	wt_male
EMS	Plate3_C10	Chr5	18772940	18778351	Col	Col/Ler	1	wt_male
EMS	Plate3_C10	Chr5	26172073	26172667	Col/Ler	Col	1	wt_male
EMS	Plate3_C11	Chr1	4027386	4038857	Col	Col/Ler	1	wt_male
EMS	Plate3_C11	Chr3	1305219	1306580	Col	Col/Ler	1	wt_male
EMS	Plate3_C11	Chr3	8126669	8126884	Col/Ler	Col	1	wt_male
EMS	Plate3_C11	Chr3	22638120	22641046	Col	Col/Ler	1	wt_male
EMS	Plate3_C11	Chr3	23021445	23022006	Col/Ler	Col	1	wt_male
EMS	Plate3_C11	Chr4	18305583	18306195	Col/Ler	Col	1	wt_male
EMS	Plate3_C11	Chr5	2848840	2852000	Col/Ler	Col	1	wt_male
EMS	Plate3_C11	Chr5	19302455	19304001	Col	Col/Ler	1	wt_male
EMS	Plate3_C12	Chr1	4286216	4290436	Col	Col/Ler	1	wt_male
EMS	Plate3_C12	Chr1	18318640	18320499	Col/Ler	Col	1	wt_male
EMS	Plate3_C12	Chr1	29370369	29370646	Col	Col/Ler	1	wt_male
EMS	Plate3_C12	Chr2	1124985	1128956	Col/Ler	Col	1	wt_male
EMS	Plate3_C12	Chr2	5541335	5541532	Col	Col/Ler	1	wt_male
EMS	Plate3_C12	Chr2	11316960	11316986	Col/Ler	Col	1	wt_male
EMS	Plate3_C12	Chr3	23014181	23025546	Col	Col/Ler	1	wt_male
EMS	Plate3_C12	Chr4	10294346	10294751	Col	Col/Ler	1	wt_male
EMS	Plate3_C12	Chr4	13418465	13419232	Col/Ler	Col	1	wt_male
EMS	Plate3_C12	Chr5	7969707	7969838	Col	Col/Ler	1	wt_male
EMS	Plate3_C12	Chr5	26802144	26804154	Col/Ler	Col	1	wt_male
EMS	Plate3_D6	Chr1	10357245	10357333	Col	Col/Ler	1	wt_male
EMS	Plate3_D6	Chr1	19432620	19433573	Col/Ler	Col	1	wt_male
EMS	Plate3_D6	Chr1	28477388	28486451	Col	Col/Ler	1	wt_male
EMS	Plate3_D6	Chr4	12953993	12954078	Col	Col/Ler	1	wt_male
EMS	Plate3_D6	Chr5	17998000	18005275	Col	Col/Ler	1	wt_male
EMS	Plate3_D7	Chr1	7077393	7077832	Col	Col/Ler	1	wt_male
EMS	Plate3_D7	Chr2	10653456	10662216	Col	Col/Ler	1	wt_male
EMS	Plate3_D7	Chr3	5998000	6000018	Col	Col/Ler	1	wt_male
EMS	Plate3_D7	Chr4	5465446	5466079	Col	Col/Ler	1	wt_male
EMS	Plate3_D7	Chr5	522950	523111	Col	Col/Ler	1	wt_male
EMS	Plate3_D7	Chr5	16740730	16741064	Col/Ler	Col	1	wt_male
EMS	Plate3_D7	Chr5	20209182	20212202	Col	Col/Ler	1	wt_male
EMS	Plate3_D7	Chr5	26720861	26721349	Col/Ler	Col	1	wt_male
EMS	Plate3_D8	Chr1	7693014	7693392	Col	Col/Ler	1	wt_male
EMS	Plate3_D8	Chr1	17104292	17105204	Col/Ler	Col	1	wt_male
EMS	Plate3_D8	Chr3	10067087	10074191	Col/Ler	Col	1	wt_male
EMS	Plate3_D8	Chr3	18598000	18611726	Col	Col/Ler	1	wt_male
EMS	Plate3_D8	Chr4	865682	865774	Col/Ler	Col	1	wt_male
EMS	Plate3_D8	Chr4	12937568	12938518	Col	Col/Ler	1	wt_male
EMS	Plate3_D8	Chr5	8050126	8051791	Col	Col/Ler	1	wt_male
EMS	Plate3_D8	Chr5	26537852	26538037	Col/Ler	Col	1	wt_male
EMS	Plate3_D9	Chr1	24406742	24407670	Col	Col/Ler	1	wt_male
EMS	Plate3_D9	Chr2	18921616	18922690	Col	Col/Ler	1	wt_male
EMS	Plate3_D9	Chr5	19176215	19179273	Col/Ler	Col	1	wt_male
EMS	Plate3_D10	Chr3	9743401	9745775	Col	Col/Ler	1	wt_male
EMS	Plate3_D10	Chr3	15964015	15964712	Col/Ler	Col	1	wt_male
EMS	Plate3_D10	Chr4	100000	122676	Col/Ler	Col	1	wt_male
EMS	Plate3_D10	Chr4	10898000	10904928	Col	Col/Ler	1	wt_male
EMS	Plate3_D10	Chr5	9259227	9259444	Col	Col/Ler	1	wt_male
EMS	Plate3_D10	Chr5	25900000	25900508	Col/Ler	Col	1	wt_male
EMS	Plate3_D11	Chr1	11604101	11605360	Col/Ler	Col	1	wt_male
EMS	Plate3_D11	Chr2	19019432	19020450	Col/Ler	Col	1	wt_male
EMS	Plate3_D11	Chr3	18356535	18357140	Col	Col/Ler	1	wt_male
EMS	Plate3_D11	Chr5	15865532	15865890	Col	Col/Ler	1	wt_male
EMS	Plate3_D11	Chr5	21970706	21971571	Col/Ler	Col	1	wt_male
EMS	Plate3_D12	Chr2	12619162	12619359	Col/Ler	Col	1	wt_male
EMS	Plate3_D12	Chr3	634156	634938	Col/Ler	Col	1	wt_male
EMS	Plate3_D12	Chr5	9448000	9450960	Col	Col/Ler	1	wt_male
EMS	Plate3_D12	Chr5	25755658	25755681	Col/Ler	Col	1	wt_male
EMS	Plate3_E6	Chr2	18370280	18371800	Col/Ler	Col	1	wt_male
EMS	Plate3_E6	Chr3	1036269	1037413	Col	Col/Ler	1	wt_male
EMS	Plate3_E6	Chr3	18395316	18395832	Col/Ler	Col	1	wt_male
EMS	Plate3_E6	Chr4	5651451	5652520	Col	Col/Ler	1	wt_male
EMS	Plate3_E6	Chr4	16237376	16237545	Col/Ler	Col	1	wt_male
EMS	Plate3_E6	Chr5	2100000	2101443	Col/Ler	Col	1	wt_male
EMS	Plate3_E7	Chr4	16819432	16819900	Col	Col/Ler	1	wt_male
EMS	Plate3_E7	Chr5	3051506	3057930	Col	Col/Ler	1	wt_male
EMS	Plate3_E7	Chr5	25103050	25103059	Col/Ler	Col	1	wt_male
EMS	Plate3_E8	Chr1	11750000	11750890	Col/Ler	Col	1	wt_male
EMS	Plate3_E8	Chr4	18315839	18319793	Col	Col/Ler	1	wt_male
EMS	Plate3_E8	Chr5	2646067	2653059	Col	Col/Ler	1	wt_male
EMS	Plate3_E8	Chr5	19484213	19484278	Col/Ler	Col	1	wt_male
EMS	Plate3_E9	Chr1	5438175	5440684	Col	Col/Ler	1	wt_male
EMS	Plate3_E9	Chr1	17267422	17267995	Col/Ler	Col	1	wt_male
EMS	Plate3_E9	Chr2	16636524	16642031	Col	Col/Ler	1	wt_male
EMS	Plate3_E9	Chr3	812690	815024	Col	Col/Ler	1	wt_male
EMS	Plate3_E9	Chr3	16587863	16588064	Col/Ler	Col	1	wt_male
EMS	Plate3_E10	Chr1	12473025	12473106	Col/Ler	Col	1	wt_male
EMS	Plate3_E10	Chr1	24854787	24856483	Col	Col/Ler	1	wt_male
EMS	Plate3_E10	Chr2	16123937	16124515	Col/Ler	Col	1	wt_male
EMS	Plate3_E10	Chr3	17958887	17959375	Col	Col/Ler	1	wt_male
EMS	Plate3_E10	Chr4	7554632	7554974	Col	Col/Ler	1	wt_male
EMS	Plate3_E11	Chr1	2403705	2414154	Col/Ler	Col	1	wt_male
EMS	Plate3_E11	Chr1	29053121	29055808	Col	Col/Ler	1	wt_male
EMS	Plate3_E11	Chr2	338345	338959	Col/Ler	Col	1	wt_male
EMS	Plate3_E11	Chr3	21005786	21008640	Col	Col/Ler	1	wt_male
EMS	Plate3_E11	Chr4	7601622	7602534	Col	Col/Ler	1	wt_male
EMS	Plate3_E11	Chr4	16511021	16512756	Col/Ler	Col	1	wt_male
EMS	Plate3_E11	Chr5	7610318	7610375	Col/Ler	Col	1	wt_male
EMS	Plate3_E11	Chr5	25248000	25251539	Col	Col/Ler	1	wt_male
EMS	Plate3_E12	Chr1	11547497	11548628	Col/Ler	Col	1	wt_male
EMS	Plate3_E12	Chr3	1843368	1843397	Col/Ler	Col	1	wt_male
EMS	Plate3_E12	Chr4	1014040	1016375	Col/Ler	Col	1	wt_male
EMS	Plate3_E12	Chr5	18482575	18482581	Col/Ler	Col	1	wt_male
EMS	Plate3_F6	Chr1	6364357	6364957	Col	Col/Ler	1	wt_male
EMS	Plate3_F6	Chr1	13439542	13439863	Col/Ler	Col	1	wt_male
EMS	Plate3_F6	Chr2	18548793	18549418	Col	Col/Ler	1	wt_male
EMS	Plate3_F6	Chr3	4933383	4933513	Col/Ler	Col	1	wt_male
EMS	Plate3_F6	Chr3	8621098	8621236	Col	Col/Ler	1	wt_male
EMS	Plate3_F6	Chr3	22400000	22406140	Col/Ler	Col	1	wt_male
EMS	Plate3_F6	Chr4	8165393	8166701	Col/Ler	Col	1	wt_male
EMS	Plate3_F6	Chr4	16700710	16700814	Col	Col/Ler	1	wt_male
EMS	Plate3_F6	Chr5	898000	902248	Col	Col/Ler	1	wt_male
EMS	Plate3_F6	Chr5	18453558	18453598	Col/Ler	Col	1	wt_male
EMS	Plate3_F6	Chr5	26702065	26706605	Col	Col/Ler	1	wt_male
EMS	Plate3_F7	Chr1	25606091	25607569	Col/Ler	Col	1	wt_male
EMS	Plate3_F7	Chr2	17756315	17758955	Col	Col/Ler	1	wt_male
EMS	Plate3_F7	Chr4	17532354	17532699	Col	Col/Ler	1	wt_male
EMS	Plate3_F7	Chr5	26034282	26035309	Col	Col/Ler	1	wt_male
EMS	Plate3_F8	Chr2	1824731	1824735	Col/Ler	Col	1	wt_male
EMS	Plate3_F8	Chr3	8350000	8465568	Col/Ler	Col	1	wt_male
EMS	Plate3_F8	Chr5	15214469	15215063	Col/Ler	Col	1	wt_male
EMS	Plate3_F9	Chr3	10466715	10466751	Col/Ler	Col	1	wt_male
EMS	Plate3_F9	Chr4	5498104	5502079	Col/Ler	Col	1	wt_male
EMS	Plate3_F9	Chr5	26350108	26350402	Col/Ler	Col	1	wt_male
EMS	Plate3_F10	Chr1	7047964	7048196	Col/Ler	Col	1	wt_male
EMS	Plate3_F10	Chr1	10941788	10944499	Col	Col/Ler	1	wt_male
EMS	Plate3_F10	Chr1	19215524	19215923	Col/Ler	Col	1	wt_male
EMS	Plate3_F10	Chr1	26455900	26457054	Col	Col/Ler	1	wt_male
EMS	Plate3_F10	Chr2	6272840	6273654	Col/Ler	Col	1	wt_male
EMS	Plate3_F10	Chr2	18514340	18518683	Col	Col/Ler	1	wt_male
EMS	Plate3_F10	Chr3	7099833	7102631	Col	Col/Ler	1	wt_male
EMS	Plate3_F10	Chr5	18650000	18650221	Col/Ler	Col	1	wt_male
EMS	Plate3_F11	Chr1	26152527	26152718	Col	Col/Ler	1	wt_male
EMS	Plate3_F11	Chr2	1362627	1363443	Col/Ler	Col	1	wt_male
EMS	Plate3_F11	Chr2	14849575	14856991	Col	Col/Ler	1	wt_male
EMS	Plate3_F11	Chr3	514431	521323	Col	Col/Ler	1	wt_male
EMS	Plate3_F11	Chr4	7398000	7404035	Col	Col/Ler	1	wt_male
EMS	Plate3_F11	Chr4	17453133	17455351	Col/Ler	Col	1	wt_male
EMS	Plate3_F11	Chr5	18272857	18273323	Col	Col/Ler	1	wt_male
EMS	Plate3_F12	Chr2	1559893	1560250	Col	Col/Ler	1	wt_male
EMS	Plate3_F12	Chr2	14622897	14625136	Col/Ler	Col	1	wt_male
EMS	Plate3_F12	Chr5	6584960	6585649	Col/Ler	Col	1	wt_male
EMS	Plate3_G6	Chr1	7726580	7726672	Col/Ler	Col	1	wt_male
EMS	Plate3_G6	Chr2	16700000	16700581	Col/Ler	Col	1	wt_male
EMS	Plate3_G6	Chr3	10139035	10139904	Col	Col/Ler	1	wt_male
EMS	Plate3_G6	Chr5	14786969	14789220	Col	Col/Ler	1	wt_male
EMS	Plate3_G6	Chr5	26150000	26151288	Col/Ler	Col	1	wt_male
EMS	Plate3_G7	Chr1	24777183	24778296	Col/Ler	Col	1	wt_male
EMS	Plate3_G7	Chr2	11225545	11226069	Col	Col/Ler	1	wt_male
EMS	Plate3_G7	Chr2	13445136	13445233	Col/Ler	Col	1	wt_male
EMS	Plate3_G7	Chr3	2844229	2844522	Col	Col/Ler	1	wt_male
EMS	Plate3_G7	Chr3	17611231	17614057	Col/Ler	Col	1	wt_male
EMS	Plate3_G7	Chr4	7244109	7244318	Col	Col/Ler	1	wt_male
EMS	Plate3_G8	Chr1	590336	590903	Col	Col/Ler	1	wt_male
EMS	Plate3_G8	Chr2	1700000	1700015	Col/Ler	Col	1	wt_male
EMS	Plate3_G8	Chr2	15957226	15960597	Col	Col/Ler	1	wt_male
EMS	Plate3_G8	Chr3	2852501	2857673	Col	Col/Ler	1	wt_male
EMS	Plate3_G8	Chr3	21735964	21737300	Col/Ler	Col	1	wt_male
EMS	Plate3_G8	Chr4	7635896	7636681	Col	Col/Ler	1	wt_male
EMS	Plate3_G8	Chr5	1596089	1596158	Col	Col/Ler	1	wt_male
EMS	Plate3_G8	Chr5	18450541	18450887	Col/Ler	Col	1	wt_male
EMS	Plate3_G9	Chr1	23298000	23310931	Col	Col/Ler	1	wt_male
EMS	Plate3_G9	Chr2	13190248	13192090	Col	Col/Ler	1	wt_male
EMS	Plate3_G9	Chr4	712350	712492	Col/Ler	Col	1	wt_male
EMS	Plate3_G9	Chr4	16697111	16700115	Col	Col/Ler	1	wt_male
EMS	Plate3_G9	Chr5	1097884	1098103	Col/Ler	Col	1	wt_male
EMS	Plate3_G9	Chr5	20646522	20646875	Col	Col/Ler	1	wt_male
EMS	Plate3_G10	Chr1	848000	922673	Col	Col/Ler	1	wt_male
EMS	Plate3_G10	Chr1	4345943	4346070	Col/Ler	Col	1	wt_male
EMS	Plate3_G10	Chr1	26502884	26514127	Col	Col/Ler	1	wt_male
EMS	Plate3_G10	Chr2	8207083	8215897	Col/Ler	Col	1	wt_male
EMS	Plate3_G10	Chr2	18348000	18350205	Col	Col/Ler	1	wt_male
EMS	Plate3_G10	Chr3	10850477	10852234	Col	Col/Ler	1	wt_male
EMS	Plate3_G11	Chr2	6272741	6273654	Col	Col/Ler	1	wt_male
EMS	Plate3_G11	Chr3	10125319	10125483	Col/Ler	Col	1	wt_male
EMS	Plate3_G11	Chr4	16287337	16288070	Col/Ler	Col	1	wt_male
EMS	Plate3_G11	Chr5	9016643	9020552	Col	Col/Ler	1	wt_male
EMS	Plate3_G12	Chr1	2542488	2546527	Col/Ler	Col	1	wt_male
EMS	Plate3_G12	Chr4	498000	500419	Col	Col/Ler	1	wt_male
EMS	Plate3_G12	Chr4	15632264	15633293	Col/Ler	Col	1	wt_male
EMS	Plate3_H6	Chr1	11807367	11807370	Col/Ler	Col	1	wt_male
EMS	Plate3_H6	Chr1	17931796	17960928	Col	Col/Ler	1	wt_male
EMS	Plate3_H6	Chr1	29353208	29353594	Col/Ler	Col	1	wt_male
EMS	Plate3_H6	Chr2	113493	113576	Col/Ler	Col	1	wt_male
EMS	Plate3_H6	Chr3	20795012	20796280	Col/Ler	Col	1	wt_male
EMS	Plate3_H6	Chr4	10131808	10132324	Col	Col/Ler	1	wt_male
EMS	Plate3_H6	Chr4	18200000	18208163	Col/Ler	Col	1	wt_male
EMS	Plate3_H7	Chr1	12663870	12664486	Col/Ler	Col	1	wt_male
EMS	Plate3_H7	Chr2	11100000	11100441	Col/Ler	Col	1	wt_male
EMS	Plate3_H7	Chr5	23355960	23357563	Col	Col/Ler	1	wt_male
EMS	Plate3_H8	Chr1	24872920	24875061	Col/Ler	Col	1	wt_male
EMS	Plate3_H8	Chr3	9595300	9595480	Col/Ler	Col	1	wt_male
EMS	Plate3_H8	Chr4	7063850	7063943	Col/Ler	Col	1	wt_male
EMS	Plate3_H8	Chr5	9673795	9673882	Col/Ler	Col	1	wt_male
EMS	Plate3_H9	Chr1	30199936	30200098	Col/Ler	Col	1	wt_male
EMS	Plate3_H9	Chr2	11641572	11642927	Col/Ler	Col	1	wt_male
EMS	Plate3_H9	Chr3	20795012	20796280	Col/Ler	Col	1	wt_male
EMS	Plate3_H9	Chr4	11448000	11454781	Col	Col/Ler	1	wt_male
EMS	Plate3_H9	Chr5	8770824	8771238	Col	Col/Ler	1	wt_male
EMS	Plate3_H10	Chr1	4451893	4456188	Col/Ler	Col	1	wt_male
EMS	Plate3_H10	Chr1	11452574	11465175	Col	Col/Ler	1	wt_male
EMS	Plate3_H10	Chr2	5508268	5508564	Col/Ler	Col	1	wt_male
EMS	Plate3_H10	Chr2	19248000	19260777	Col	Col/Ler	1	wt_male
EMS	Plate3_H10	Chr3	18516462	18517072	Col	Col/Ler	1	wt_male
EMS	Plate3_H10	Chr4	8855624	8855718	Col	Col/Ler	1	wt_male
EMS	Plate3_H10	Chr5	576458	577066	Col/Ler	Col	1	wt_male
EMS	Plate3_H11	Chr1	20955832	20955840	Col/Ler	Col	1	wt_male
EMS	Plate3_H11	Chr1	26514850	26515120	Col	Col/Ler	1	wt_male
EMS	Plate3_H11	Chr3	5594072	5594119	Col	Col/Ler	1	wt_male
EMS	Plate4_A1	Chr1	11012496	11016204	Col/Ler	Col	1	wt_male
EMS	Plate4_A1	Chr2	8147481	8168728	Col	Col/Ler	1	wt_male
EMS	Plate4_A1	Chr2	16272998	16278004	Col/Ler	Col	1	wt_male
EMS	Plate4_A1	Chr3	310038	311866	Col/Ler	Col	1	wt_male
EMS	Plate4_A1	Chr3	21948000	21955607	Col	Col/Ler	1	wt_male
EMS	Plate4_A1	Chr5	17548000	17553781	Col	Col/Ler	1	wt_male
EMS	Plate4_A2	Chr1	635670	637916	Col	Col/Ler	1	wt_male
EMS	Plate4_A2	Chr1	9885081	9885977	Col/Ler	Col	1	wt_male
EMS	Plate4_A2	Chr1	28348000	28354028	Col	Col/Ler	1	wt_male
EMS	Plate4_A2	Chr2	17927891	17970457	Col	Col/Ler	1	wt_male
EMS	Plate4_A2	Chr3	9429783	9429798	Col/Ler	Col	1	wt_male
EMS	Plate4_A2	Chr3	20576906	20578468	Col	Col/Ler	1	wt_male
EMS	Plate4_A2	Chr4	333957	333978	Col/Ler	Col	1	wt_male
EMS	Plate4_A3	Chr1	1423645	1431611	Col	Col/Ler	1	wt_male
EMS	Plate4_A3	Chr1	21478130	21479479	Col/Ler	Col	1	wt_male
EMS	Plate4_A3	Chr2	7048000	7058240	Col	Col/Ler	1	wt_male
EMS	Plate4_A3	Chr3	1214056	1221525	Col/Ler	Col	1	wt_male
EMS	Plate4_A3	Chr3	16538400	16539363	Col	Col/Ler	1	wt_male
EMS	Plate4_A3	Chr4	316605	323426	Col	Col/Ler	1	wt_male
EMS	Plate4_A4	Chr1	7098000	7101496	Col	Col/Ler	1	wt_male
EMS	Plate4_A4	Chr3	4885275	4886804	Col/Ler	Col	1	wt_male
EMS	Plate4_A5	Chr1	18950000	19007991	Col/Ler	Col	1	wt_male
EMS	Plate4_A5	Chr2	12464578	12465094	Col	Col/Ler	1	wt_male
EMS	Plate4_A5	Chr3	16998000	17003347	Col	Col/Ler	1	wt_male
EMS	Plate4_A5	Chr4	8579403	8579664	Col/Ler	Col	1	wt_male
EMS	Plate4_A6	Chr1	25928225	25928536	Col	Col/Ler	1	wt_male
EMS	Plate4_A6	Chr2	15962892	15963534	Col	Col/Ler	1	wt_male
EMS	Plate4_A6	Chr3	18918891	18923352	Col	Col/Ler	1	wt_male
EMS	Plate4_A6	Chr4	97458	122676	Col/Ler	Col	1	wt_male
EMS	Plate4_A7	Chr1	1206179	1211716	Col/Ler	Col	1	wt_male
EMS	Plate4_A7	Chr1	22418193	22421153	Col	Col/Ler	1	wt_male
EMS	Plate4_A7	Chr2	16798000	16809715	Col	Col/Ler	1	wt_male
EMS	Plate4_A7	Chr3	3950907	3950979	Col/Ler	Col	1	wt_male
EMS	Plate4_A7	Chr4	200306	200818	Col	Col/Ler	1	wt_male
EMS	Plate4_A7	Chr4	17676308	17679044	Col/Ler	Col	1	wt_male
EMS	Plate4_A7	Chr5	14720882	14720922	Col/Ler	Col	1	wt_male
EMS	Plate4_A7	Chr5	23158346	23165567	Col	Col/Ler	1	wt_male
EMS	Plate4_A8	Chr1	8112158	8113437	Col/Ler	Col	1	wt_male
EMS	Plate4_A8	Chr3	5347800	5356667	Col/Ler	Col	1	wt_male
EMS	Plate4_A8	Chr3	16808209	16811336	Col	Col/Ler	1	wt_male
EMS	Plate4_A8	Chr5	14562433	14563631	Col	Col/Ler	1	wt_male
EMS	Plate4_A9	Chr1	8122126	8127424	Col/Ler	Col	1	wt_male
EMS	Plate4_A9	Chr1	19154177	19212383	Col	Col/Ler	1	wt_male
EMS	Plate4_A9	Chr1	23631132	23631418	Col/Ler	Col	1	wt_male
EMS	Plate4_A9	Chr2	1136974	1139693	Col	Col/Ler	1	wt_male
EMS	Plate4_A9	Chr2	18529237	18534693	Col/Ler	Col	1	wt_male
EMS	Plate4_A9	Chr5	6399525	6400379	Col/Ler	Col	1	wt_male
EMS	Plate4_A9	Chr5	24509315	24510184	Col	Col/Ler	1	wt_male
EMS	Plate4_A10	Chr2	1504348	1505299	Col	Col/Ler	1	wt_male
EMS	Plate4_A10	Chr3	10490099	10490100	Col/Ler	Col	1	wt_male
EMS	Plate4_A10	Chr3	10738423	10741689	Col	Col/Ler	1	wt_male
EMS	Plate4_A10	Chr4	9965385	9968278	Col	Col/Ler	1	wt_male
EMS	Plate4_A10	Chr5	7367252	7372643	Col/Ler	Col	1	wt_male
EMS	Plate4_A11	Chr1	11386584	11389688	Col/Ler	Col	1	wt_male
EMS	Plate4_A11	Chr3	23281435	23282555	Col/Ler	Col	1	wt_male
EMS	Plate4_A11	Chr4	248000	252270	Col	Col/Ler	1	wt_male
EMS	Plate4_A11	Chr5	6998000	7002119	Col	Col/Ler	1	wt_male
EMS	Plate4_A11	Chr5	17364128	17367362	Col/Ler	Col	1	wt_male
EMS	Plate4_A12	Chr1	26348000	26353858	Col	Col/Ler	1	wt_male
EMS	Plate4_A12	Chr2	7977829	7978402	Col/Ler	Col	1	wt_male
EMS	Plate4_A12	Chr4	5339092	5341639	Col	Col/Ler	1	wt_male
EMS	Plate4_A12	Chr5	3850000	3851004	Col/Ler	Col	1	wt_male
EMS	Plate4_B1	Chr1	21390871	21391809	Col/Ler	Col	1	wt_male
EMS	Plate4_B1	Chr2	6319505	6319790	Col	Col/Ler	1	wt_male
EMS	Plate4_B1	Chr4	800035	800674	Col/Ler	Col	1	wt_male
EMS	Plate4_B1	Chr4	5654957	5660927	Col	Col/Ler	1	wt_male
EMS	Plate4_B2	Chr1	12244348	12245487	Col/Ler	Col	1	wt_male
EMS	Plate4_B2	Chr1	21315247	21315671	Col	Col/Ler	1	wt_male
EMS	Plate4_B2	Chr1	25153266	25156857	Col/Ler	Col	1	wt_male
EMS	Plate4_B2	Chr3	1539035	1551232	Col/Ler	Col	1	wt_male
EMS	Plate4_B2	Chr4	6352356	6354601	Col/Ler	Col	1	wt_male
EMS	Plate4_B2	Chr4	17721024	17734780	Col	Col/Ler	1	wt_male
EMS	Plate4_B2	Chr5	1142724	1142805	Col/Ler	Col	1	wt_male
EMS	Plate4_B2	Chr5	16654479	16655264	Col	Col/Ler	1	wt_male
EMS	Plate4_B2	Chr5	26655222	26656617	Col/Ler	Col	1	wt_male
EMS	Plate4_B3	Chr1	12700000	12700223	Col/Ler	Col	1	wt_male
EMS	Plate4_B3	Chr4	13038235	13038795	Col/Ler	Col	1	wt_male
EMS	Plate4_B4	Chr1	176509	182057	Col/Ler	Col	1	wt_male
EMS	Plate4_B4	Chr2	10647059	10647130	Col/Ler	Col	1	wt_male
EMS	Plate4_B4	Chr4	10529630	10529689	Col/Ler	Col	1	wt_male
EMS	Plate4_B5	Chr2	7736630	7736744	Col/Ler	Col	1	wt_male
EMS	Plate4_B5	Chr3	4006616	4009230	Col/Ler	Col	1	wt_male
EMS	Plate4_B5	Chr3	16898000	16901156	Col	Col/Ler	1	wt_male
EMS	Plate4_B5	Chr4	5142973	5143324	Col	Col/Ler	1	wt_male
EMS	Plate4_B5	Chr5	8293243	8300352	Col/Ler	Col	1	wt_male
EMS	Plate4_B6	Chr2	18340141	18341186	Col/Ler	Col	1	wt_male
EMS	Plate4_B6	Chr3	5748000	5753815	Col	Col/Ler	1	wt_male
EMS	Plate4_B6	Chr3	18261764	18261912	Col/Ler	Col	1	wt_male
EMS	Plate4_B7	Chr1	20447103	20447105	Col/Ler	Col	1	wt_male
EMS	Plate4_B7	Chr3	10048000	10051026	Col	Col/Ler	1	wt_male
EMS	Plate4_B7	Chr4	8579403	8579664	Col/Ler	Col	1	wt_male
EMS	Plate4_B7	Chr4	18232411	18240512	Col	Col/Ler	1	wt_male
EMS	Plate4_B7	Chr5	579610	579782	Col/Ler	Col	1	wt_male
EMS	Plate4_B7	Chr5	8201927	8201973	Col	Col/Ler	1	wt_male
EMS	Plate4_B7	Chr5	18738598	18738822	Col/Ler	Col	1	wt_male
EMS	Plate4_B8	Chr2	356063	356207	Col	Col/Ler	1	wt_male
EMS	Plate4_B8	Chr3	4885275	4886804	Col/Ler	Col	1	wt_male
EMS	Plate4_B8	Chr3	12591007	12598950	Col	Col/Ler	1	wt_male
EMS	Plate4_B8	Chr4	16662869	16678607	Col	Col/Ler	1	wt_male
EMS	Plate4_B8	Chr5	5298000	5300517	Col	Col/Ler	1	wt_male
EMS	Plate4_B8	Chr5	8698886	8703938	Col/Ler	Col	1	wt_male
EMS	Plate4_B9	Chr1	29915440	29942152	Col	Col/Ler	1	wt_male
EMS	Plate4_B9	Chr2	7512182	7514529	Col/Ler	Col	1	wt_male
EMS	Plate4_B9	Chr3	98000	109363	Col	Col/Ler	1	wt_male
EMS	Plate4_B9	Chr3	15189867	15189909	Col/Ler	Col	1	wt_male
EMS	Plate4_B9	Chr5	8703695	8703729	Col	Col/Ler	1	wt_male
EMS	Plate4_B9	Chr5	26383394	26395053	Col/Ler	Col	1	wt_male
EMS	Plate4_B10	Chr1	9926518	9926820	Col/Ler	Col	1	wt_male
EMS	Plate4_B10	Chr2	9540169	9548963	Col/Ler	Col	1	wt_male
EMS	Plate4_B10	Chr2	15082521	15082904	Col	Col/Ler	1	wt_male
EMS	Plate4_B10	Chr3	11592687	11592744	Col/Ler	Col	1	wt_male
EMS	Plate4_B10	Chr5	14624402	14625026	Col	Col/Ler	1	wt_male
EMS	Plate4_B10	Chr5	25748197	25752756	Col/Ler	Col	1	wt_male
EMS	Plate4_B11	Chr1	1657059	1660741	Col/Ler	Col	1	wt_male
EMS	Plate4_B11	Chr1	13030601	13036062	Col	Col/Ler	1	wt_male
EMS	Plate4_B11	Chr1	25954535	25954697	Col/Ler	Col	1	wt_male
EMS	Plate4_B11	Chr2	6977534	6977783	Col/Ler	Col	1	wt_male
EMS	Plate4_B11	Chr3	9707809	9708851	Col/Ler	Col	1	wt_male
EMS	Plate4_B11	Chr4	8699123	8699423	Col/Ler	Col	1	wt_male
EMS	Plate4_B11	Chr5	947184	950845	Col	Col/Ler	1	wt_male
EMS	Plate4_B11	Chr5	21694987	21695767	Col/Ler	Col	1	wt_male
EMS	Plate4_B12	Chr1	13439542	13439863	Col/Ler	Col	1	wt_male
EMS	Plate4_B12	Chr1	27018388	27025014	Col	Col/Ler	1	wt_male
EMS	Plate4_B12	Chr2	548000	559435	Col	Col/Ler	1	wt_male
EMS	Plate4_B12	Chr3	9050380	9050744	Col	Col/Ler	1	wt_male
EMS	Plate4_B12	Chr4	712350	712887	Col/Ler	Col	1	wt_male
EMS	Plate4_B12	Chr4	16565643	16566656	Col	Col/Ler	1	wt_male
EMS	Plate4_C1	Chr4	100591	126194	Col	Col/Ler	1	wt_male
EMS	Plate4_C1	Chr5	8778420	8784472	Col	Col/Ler	1	wt_male
EMS	Plate4_C1	Chr5	25997568	25997947	Col/Ler	Col	1	wt_male
EMS	Plate4_C2	Chr1	13044591	13047214	Col/Ler	Col	1	wt_male
EMS	Plate4_C2	Chr1	28746408	28815123	Col	Col/Ler	1	wt_male
EMS	Plate4_C2	Chr3	8700000	8702738	Col/Ler	Col	1	wt_male
EMS	Plate4_C2	Chr3	20107709	20110859	Col	Col/Ler	1	wt_male
EMS	Plate4_C2	Chr4	7664837	7665068	Col/Ler	Col	1	wt_male
EMS	Plate4_C2	Chr5	26598000	26602877	Col	Col/Ler	1	wt_male
EMS	Plate4_C3	Chr1	6790864	6790961	Col/Ler	Col	1	wt_male
EMS	Plate4_C3	Chr1	10548000	10555725	Col	Col/Ler	1	wt_male
EMS	Plate4_C3	Chr2	11309011	11310476	Col	Col/Ler	1	wt_male
EMS	Plate4_C3	Chr4	17398129	17398345	Col/Ler	Col	1	wt_male
EMS	Plate4_C4	Chr1	2221921	2221999	Col	Col/Ler	1	wt_male
EMS	Plate4_C4	Chr2	18103415	18104446	Col	Col/Ler	1	wt_male
EMS	Plate4_C4	Chr4	9247916	9249069	Col/Ler	Col	1	wt_male
EMS	Plate4_C4	Chr5	14952164	14953423	Col	Col/Ler	1	wt_male
EMS	Plate4_C4	Chr5	23974116	23974724	Col/Ler	Col	1	wt_male
EMS	Plate4_C5	Chr1	9647556	9647650	Col/Ler	Col	1	wt_male
EMS	Plate4_C5	Chr4	18218608	18220631	Col	Col/Ler	1	wt_male
EMS	Plate4_C5	Chr5	25770728	25771153	Col/Ler	Col	1	wt_male
EMS	Plate4_C6	Chr2	19140954	19144419	Col/Ler	Col	1	wt_male
EMS	Plate4_C6	Chr3	3422831	3423561	Col	Col/Ler	1	wt_male
EMS	Plate4_C6	Chr3	15740722	15741529	Col/Ler	Col	1	wt_male
EMS	Plate4_C6	Chr5	411077	412134	Col	Col/Ler	1	wt_male
EMS	Plate4_C6	Chr5	16036220	16048474	Col/Ler	Col	1	wt_male
EMS	Plate4_C6	Chr5	21248000	21250678	Col	Col/Ler	1	wt_male
EMS	Plate4_C7	Chr3	15914607	15917821	Col	Col/Ler	1	wt_male
EMS	Plate4_C7	Chr4	9444786	9445206	Col/Ler	Col	1	wt_male
EMS	Plate4_C8	Chr1	8319459	8321215	Col	Col/Ler	1	wt_male
EMS	Plate4_C8	Chr1	17709809	17710635	Col/Ler	Col	1	wt_male
EMS	Plate4_C8	Chr2	2048000	2114785	Col	Col/Ler	1	wt_male
EMS	Plate4_C8	Chr3	18398000	18406095	Col	Col/Ler	1	wt_male
EMS	Plate4_C8	Chr5	353273	357270	Col	Col/Ler	1	wt_male
EMS	Plate4_C8	Chr5	25136311	25136844	Col/Ler	Col	1	wt_male
EMS	Plate4_C9	Chr1	12702075	12702837	Col	Col/Ler	1	wt_male
EMS	Plate4_C9	Chr2	2285249	2287013	Col	Col/Ler	1	wt_male
EMS	Plate4_C9	Chr2	18055470	18055501	Col/Ler	Col	1	wt_male
EMS	Plate4_C9	Chr4	12072303	12073672	Col	Col/Ler	1	wt_male
EMS	Plate4_C9	Chr5	18327534	18327585	Col/Ler	Col	1	wt_male
EMS	Plate4_C10	Chr1	447293	456627	Col	Col/Ler	1	wt_male
EMS	Plate4_C10	Chr1	13037111	13037124	Col/Ler	Col	1	wt_male
EMS	Plate4_C10	Chr3	826356	826972	Col	Col/Ler	1	wt_male
EMS	Plate4_C10	Chr4	1348000	1363732	Col	Col/Ler	1	wt_male
EMS	Plate4_C10	Chr4	14916569	14931665	Col/Ler	Col	1	wt_male
EMS	Plate4_C10	Chr5	8948000	8984766	Col	Col/Ler	1	wt_male
EMS	Plate4_C10	Chr5	26285273	26288476	Col/Ler	Col	1	wt_male
EMS	Plate4_C11	Chr1	10965826	10966191	Col/Ler	Col	1	wt_male
EMS	Plate4_C11	Chr2	1498000	1500844	Col	Col/Ler	1	wt_male
EMS	Plate4_C11	Chr5	20403579	20403976	Col	Col/Ler	1	wt_male
EMS	Plate4_C12	Chr1	12000000	12002270	Col/Ler	Col	1	wt_male
EMS	Plate4_C12	Chr1	20022735	20022829	Col	Col/Ler	1	wt_male
EMS	Plate4_C12	Chr2	6027276	6033992	Col	Col/Ler	1	wt_male
EMS	Plate4_C12	Chr3	3131364	3132003	Col	Col/Ler	1	wt_male
EMS	Plate4_C12	Chr4	7840733	7840735	Col/Ler	Col	1	wt_male
EMS	Plate4_C12	Chr4	16874587	16895611	Col	Col/Ler	1	wt_male
EMS	Plate4_C12	Chr5	1706886	1708111	Col	Col/Ler	1	wt_male
EMS	Plate4_C12	Chr5	17485003	17485100	Col/Ler	Col	1	wt_male
EMS	Plate4_D1	Chr1	2852039	2872224	Col	Col/Ler	1	wt_male
EMS	Plate4_D1	Chr1	11127382	11127435	Col/Ler	Col	1	wt_male
EMS	Plate4_D1	Chr2	2881811	2881909	Col	Col/Ler	1	wt_male
EMS	Plate4_D1	Chr2	17995589	17997522	Col/Ler	Col	1	wt_male
EMS	Plate4_D1	Chr3	4217965	4228486	Col	Col/Ler	1	wt_male
EMS	Plate4_D1	Chr4	11298000	11300215	Col	Col/Ler	1	wt_male
EMS	Plate4_D1	Chr5	1648000	1654880	Col	Col/Ler	1	wt_male
EMS	Plate4_D2	Chr1	270229	372675	Col	Col/Ler	1	wt_male
EMS	Plate4_D2	Chr1	26684814	26691162	Col/Ler	Col	1	wt_male
EMS	Plate4_D2	Chr2	7400000	7406012	Col/Ler	Col	1	wt_male
EMS	Plate4_D2	Chr3	3963496	3970620	Col	Col/Ler	1	wt_male
EMS	Plate4_D2	Chr4	17316308	17317103	Col	Col/Ler	1	wt_male
EMS	Plate4_D2	Chr5	23350921	23353454	Col/Ler	Col	1	wt_male
EMS	Plate4_D3	Chr1	16871385	16871459	Col/Ler	Col	1	wt_male
EMS	Plate4_D3	Chr2	7798000	7805557	Col	Col/Ler	1	wt_male
EMS	Plate4_D4	Chr1	440564	447072	Col	Col/Ler	1	wt_male
EMS	Plate4_D4	Chr1	17804955	17812166	Col/Ler	Col	1	wt_male
EMS	Plate4_D4	Chr4	8413310	8413968	Col/Ler	Col	1	wt_male
EMS	Plate4_D4	Chr5	804960	806207	Col	Col/Ler	1	wt_male
EMS	Plate4_D4	Chr5	23989376	23989417	Col/Ler	Col	1	wt_male
EMS	Plate4_D5	Chr1	16137011	16137704	Col/Ler	Col	1	wt_male
EMS	Plate4_D5	Chr1	17648000	17650671	Col	Col/Ler	1	wt_male
EMS	Plate4_D5	Chr1	28859530	28861293	Col/Ler	Col	1	wt_male
EMS	Plate4_D5	Chr2	254466	254916	Col	Col/Ler	1	wt_male
EMS	Plate4_D5	Chr2	11300000	11302392	Col/Ler	Col	1	wt_male
EMS	Plate4_D5	Chr3	610091	610401	Col	Col/Ler	1	wt_male
EMS	Plate4_D5	Chr3	11106087	11106228	Col/Ler	Col	1	wt_male
EMS	Plate4_D5	Chr4	302670	305713	Col/Ler	Col	1	wt_male
EMS	Plate4_D5	Chr5	1400000	1400683	Col/Ler	Col	1	wt_male
EMS	Plate4_D6	Chr1	7903745	7906505	Col/Ler	Col	1	wt_male
EMS	Plate4_D6	Chr1	29548000	29559832	Col	Col/Ler	1	wt_male
EMS	Plate4_D6	Chr2	304039	305712	Col	Col/Ler	1	wt_male
EMS	Plate4_D6	Chr3	18252725	18255493	Col	Col/Ler	1	wt_male
EMS	Plate4_D6	Chr4	8155984	8156167	Col	Col/Ler	1	wt_male
EMS	Plate4_D7	Chr3	9288902	9291409	Col/Ler	Col	1	wt_male
EMS	Plate4_D7	Chr4	1480097	1481151	Col/Ler	Col	1	wt_male
EMS	Plate4_D7	Chr4	17894009	17899408	Col	Col/Ler	1	wt_male
EMS	Plate4_D7	Chr5	22905730	22906158	Col	Col/Ler	1	wt_male
EMS	Plate4_D8	Chr1	29250135	29255461	Col	Col/Ler	1	wt_male
EMS	Plate4_D8	Chr2	17964240	17968569	Col	Col/Ler	1	wt_male
EMS	Plate4_D8	Chr2	18700000	18700888	Col/Ler	Col	1	wt_male
EMS	Plate4_D8	Chr3	11002049	11003040	Col	Col/Ler	1	wt_male
EMS	Plate4_D8	Chr3	17232443	17234998	Col/Ler	Col	1	wt_male
EMS	Plate4_D8	Chr4	17398129	17398345	Col/Ler	Col	1	wt_male
EMS	Plate4_D8	Chr5	18379821	18380355	Col/Ler	Col	1	wt_male
EMS	Plate4_D8	Chr5	26555460	26556143	Col	Col/Ler	1	wt_male
EMS	Plate4_D9	Chr1	13036986	13037320	Col	Col/Ler	1	wt_male
EMS	Plate4_D9	Chr1	26804192	26817243	Col/Ler	Col	1	wt_male
EMS	Plate4_D9	Chr2	6791180	6793074	Col	Col/Ler	1	wt_male
EMS	Plate4_D9	Chr2	18628286	18629725	Col/Ler	Col	1	wt_male
EMS	Plate4_D9	Chr3	18239013	18240844	Col/Ler	Col	1	wt_male
EMS	Plate4_D9	Chr5	10731830	10731975	Col/Ler	Col	1	wt_male
EMS	Plate4_D10	Chr1	12436070	12438823	Col/Ler	Col	1	wt_male
EMS	Plate4_D10	Chr1	21267787	21268055	Col	Col/Ler	1	wt_male
EMS	Plate4_D10	Chr2	1381410	1382652	Col/Ler	Col	1	wt_male
EMS	Plate4_D10	Chr3	15883240	15883733	Col/Ler	Col	1	wt_male
EMS	Plate4_D10	Chr4	10586173	10587212	Col	Col/Ler	1	wt_male
EMS	Plate4_D11	Chr1	7178770	7181470	Col/Ler	Col	1	wt_male
EMS	Plate4_D11	Chr2	18600382	18600752	Col/Ler	Col	1	wt_male
EMS	Plate4_D11	Chr3	3633887	3647530	Col/Ler	Col	1	wt_male
EMS	Plate4_D11	Chr3	21948000	21958454	Col	Col/Ler	1	wt_male
EMS	Plate4_D11	Chr4	8126091	8126261	Col/Ler	Col	1	wt_male
EMS	Plate4_D11	Chr5	781237	781291	Col	Col/Ler	1	wt_male
EMS	Plate4_D12	Chr1	13036123	13036824	Col	Col/Ler	1	wt_male
EMS	Plate4_D12	Chr2	1004775	1004947	Col	Col/Ler	1	wt_male
EMS	Plate4_D12	Chr2	15094694	15095734	Col/Ler	Col	1	wt_male
EMS	Plate4_D12	Chr4	5148656	5149146	Col	Col/Ler	1	wt_male
EMS	Plate4_D12	Chr4	15379685	15380866	Col/Ler	Col	1	wt_male
EMS	Plate4_E1	Chr1	19083723	19084165	Col/Ler	Col	1	wt_male
EMS	Plate4_E1	Chr2	6758522	6760055	Col	Col/Ler	1	wt_male
EMS	Plate4_E1	Chr2	17474664	17475447	Col/Ler	Col	1	wt_male
EMS	Plate4_E2	Chr1	7904462	7909107	Col/Ler	Col	1	wt_male
EMS	Plate4_E2	Chr1	27033875	27035497	Col	Col/Ler	1	wt_male
EMS	Plate4_E2	Chr2	16365583	16367627	Col	Col/Ler	1	wt_male
EMS	Plate4_E2	Chr3	2138598	2160669	Col/Ler	Col	1	wt_male
EMS	Plate4_E2	Chr3	18867049	18871333	Col	Col/Ler	1	wt_male
EMS	Plate4_E2	Chr5	2896988	2945132	Col	Col/Ler	1	wt_male
EMS	Plate4_E2	Chr5	15420564	15420962	Col/Ler	Col	1	wt_male
EMS	Plate4_E3	Chr1	23415454	23416046	Col/Ler	Col	1	wt_male
EMS	Plate4_E3	Chr2	14622897	14622924	Col/Ler	Col	1	wt_male
EMS	Plate4_E3	Chr3	10402595	10402891	Col/Ler	Col	1	wt_male
EMS	Plate4_E3	Chr3	21963953	21965690	Col	Col/Ler	1	wt_male
EMS	Plate4_E3	Chr4	7554632	7554818	Col	Col/Ler	1	wt_male
EMS	Plate4_E3	Chr5	24365895	24370883	Col	Col/Ler	1	wt_male
EMS	Plate4_E4	Chr1	25058281	25058820	Col/Ler	Col	1	wt_male
EMS	Plate4_E4	Chr2	1050619	1054543	Col	Col/Ler	1	wt_male
EMS	Plate4_E4	Chr2	17143226	17143674	Col/Ler	Col	1	wt_male
EMS	Plate4_E4	Chr3	1021207	1021617	Col	Col/Ler	1	wt_male
EMS	Plate4_E4	Chr4	6798000	6800025	Col	Col/Ler	1	wt_male
EMS	Plate4_E4	Chr5	21858666	21860060	Col/Ler	Col	1	wt_male
EMS	Plate4_E5	Chr1	16650000	16654042	Col/Ler	Col	1	wt_male
EMS	Plate4_E5	Chr2	11889590	11890003	Col/Ler	Col	1	wt_male
EMS	Plate4_E5	Chr3	6348022	6349825	Col/Ler	Col	1	wt_male
EMS	Plate4_E5	Chr4	9888802	9888944	Col	Col/Ler	1	wt_male
EMS	Plate4_E5	Chr5	514904	516152	Col	Col/Ler	1	wt_male
EMS	Plate4_E6	Chr1	11213807	11213843	Col/Ler	Col	1	wt_male
EMS	Plate4_E6	Chr1	22598000	22616958	Col	Col/Ler	1	wt_male
EMS	Plate4_E6	Chr3	17447547	17448350	Col/Ler	Col	1	wt_male
EMS	Plate4_E6	Chr3	23223369	23229739	Col	Col/Ler	1	wt_male
EMS	Plate4_E6	Chr5	1608608	1609049	Col	Col/Ler	1	wt_male
EMS	Plate4_E7	Chr1	7098000	7101858	Col	Col/Ler	1	wt_male
EMS	Plate4_E7	Chr1	23442102	23442105	Col/Ler	Col	1	wt_male
EMS	Plate4_E7	Chr2	19477725	19479419	Col	Col/Ler	1	wt_male
EMS	Plate4_E7	Chr3	10735475	10735967	Col/Ler	Col	1	wt_male
EMS	Plate4_E7	Chr3	18953708	18958497	Col	Col/Ler	1	wt_male
EMS	Plate4_E7	Chr4	96923	122676	Col/Ler	Col	1	wt_male
EMS	Plate4_E7	Chr4	13019989	13020603	Col	Col/Ler	1	wt_male
EMS	Plate4_E7	Chr5	26398000	26404741	Col	Col/Ler	1	wt_male
EMS	Plate4_E8	Chr1	6625801	6626256	Col	Col/Ler	1	wt_male
EMS	Plate4_E8	Chr1	29271476	29276254	Col/Ler	Col	1	wt_male
EMS	Plate4_E8	Chr2	9954551	9955186	Col	Col/Ler	1	wt_male
EMS	Plate4_E8	Chr5	5009044	5009626	Col/Ler	Col	1	wt_male
EMS	Plate4_E8	Chr5	15646166	15651774	Col	Col/Ler	1	wt_male
EMS	Plate4_E9	Chr1	24500000	24500250	Col/Ler	Col	1	wt_male
EMS	Plate4_E9	Chr2	12007702	12101343	Col	Col/Ler	1	wt_male
EMS	Plate4_E9	Chr3	16848000	16850676	Col	Col/Ler	1	wt_male
EMS	Plate4_E9	Chr5	21608020	21608321	Col/Ler	Col	1	wt_male
EMS	Plate4_E10	Chr1	248000	266254	Col	Col/Ler	1	wt_male
EMS	Plate4_E10	Chr1	19836012	19836227	Col/Ler	Col	1	wt_male
EMS	Plate4_E10	Chr2	9987311	9987593	Col/Ler	Col	1	wt_male
EMS	Plate4_E10	Chr3	17480506	17480742	Col/Ler	Col	1	wt_male
EMS	Plate4_E10	Chr4	317129	322181	Col/Ler	Col	1	wt_male
EMS	Plate4_E10	Chr4	18248000	18251836	Col	Col/Ler	1	wt_male
EMS	Plate4_E10	Chr5	18650235	18659471	Col/Ler	Col	1	wt_male
EMS	Plate4_E11	Chr1	12354352	12355598	Col	Col/Ler	1	wt_male
EMS	Plate4_E11	Chr1	27101512	27101567	Col/Ler	Col	1	wt_male
EMS	Plate4_E11	Chr2	354421	358230	Col/Ler	Col	1	wt_male
EMS	Plate4_E11	Chr2	12785790	12786689	Col	Col/Ler	1	wt_male
EMS	Plate4_E11	Chr3	2918180	2919081	Col	Col/Ler	1	wt_male
EMS	Plate4_E11	Chr3	18600000	18611787	Col/Ler	Col	1	wt_male
EMS	Plate4_E11	Chr4	207190	214939	Col/Ler	Col	1	wt_male
EMS	Plate4_E11	Chr4	17359954	17361281	Col	Col/Ler	1	wt_male
EMS	Plate4_E11	Chr5	22091266	22116622	Col/Ler	Col	1	wt_male
EMS	Plate4_E12	Chr1	10472290	10474141	Col/Ler	Col	1	wt_male
EMS	Plate4_E12	Chr1	26802346	26815618	Col	Col/Ler	1	wt_male
EMS	Plate4_E12	Chr1	27637956	27638721	Col/Ler	Col	1	wt_male
EMS	Plate4_E12	Chr2	7923837	7924524	Col/Ler	Col	1	wt_male
EMS	Plate4_E12	Chr3	8150397	8150483	Col	Col/Ler	1	wt_male
EMS	Plate4_E12	Chr3	17538543	17545753	Col/Ler	Col	1	wt_male
EMS	Plate4_E12	Chr4	18205724	18210972	Col	Col/Ler	1	wt_male
EMS	Plate4_E12	Chr5	1150000	1151537	Col/Ler	Col	1	wt_male
EMS	Plate4_E12	Chr5	14952191	14953249	Col	Col/Ler	1	wt_male
EMS	Plate4_F1	Chr1	12500009	12501252	Col	Col/Ler	1	wt_male
EMS	Plate4_F1	Chr1	24387471	24387709	Col/Ler	Col	1	wt_male
EMS	Plate4_F1	Chr4	9464196	9464578	Col/Ler	Col	1	wt_male
EMS	Plate4_F1	Chr5	1459384	1459660	Col	Col/Ler	1	wt_male
EMS	Plate4_F1	Chr5	13806798	13806818	Col/Ler	Col	1	wt_male
EMS	Plate4_F1	Chr5	20954025	20954107	Col	Col/Ler	1	wt_male
EMS	Plate4_F2	Chr2	12619581	12619624	Col/Ler	Col	1	wt_male
EMS	Plate4_F2	Chr4	10044454	10045142	Col/Ler	Col	1	wt_male
EMS	Plate4_F2	Chr5	465601	466310	Col	Col/Ler	1	wt_male
EMS	Plate4_F3	Chr1	26448000	26450641	Col	Col/Ler	1	wt_male
EMS	Plate4_F3	Chr2	15354941	15374282	Col/Ler	Col	1	wt_male
EMS	Plate4_F3	Chr3	23288969	23289364	Col	Col/Ler	1	wt_male
EMS	Plate4_F3	Chr4	130986	136958	Col/Ler	Col	1	wt_male
EMS	Plate4_F4	Chr2	647311	647312	Col/Ler	Col	1	wt_male
EMS	Plate4_F4	Chr2	11955974	11962237	Col	Col/Ler	1	wt_male
EMS	Plate4_F4	Chr3	4033177	4040558	Col/Ler	Col	1	wt_male
EMS	Plate4_F4	Chr3	4804631	4805225	Col	Col/Ler	1	wt_male
EMS	Plate4_F4	Chr4	17881444	17883140	Col/Ler	Col	1	wt_male
EMS	Plate4_F4	Chr5	21298000	21298738	Col/Ler	Col	1	wt_male
EMS	Plate4_F5	Chr1	10564880	10565098	Col	Col/Ler	1	wt_male
EMS	Plate4_F5	Chr1	28815123	28826609	Col/Ler	Col	1	wt_male
EMS	Plate4_F5	Chr3	8963069	8964191	Col/Ler	Col	1	wt_male
EMS	Plate4_F5	Chr3	22448000	22459575	Col	Col/Ler	1	wt_male
EMS	Plate4_F5	Chr4	17661830	17662119	Col	Col/Ler	1	wt_male
EMS	Plate4_F5	Chr5	18398000	18400051	Col	Col/Ler	1	wt_male
EMS	Plate4_F6	Chr2	1689495	1689614	Col/Ler	Col	1	wt_male
EMS	Plate4_F6	Chr2	13642285	13642527	Col	Col/Ler	1	wt_male
EMS	Plate4_F6	Chr3	2548000	2562050	Col	Col/Ler	1	wt_male
EMS	Plate4_F6	Chr3	18959124	18959312	Col/Ler	Col	1	wt_male
EMS	Plate4_F6	Chr5	3193695	3194372	Col/Ler	Col	1	wt_male
EMS	Plate4_F6	Chr5	22117285	22120389	Col	Col/Ler	1	wt_male
EMS	Plate4_F7	Chr1	8445929	8450985	Col/Ler	Col	1	wt_male
EMS	Plate4_F7	Chr1	27283054	27283968	Col	Col/Ler	1	wt_male
EMS	Plate4_F8	Chr1	27201730	27203172	Col/Ler	Col	1	wt_male
EMS	Plate4_F8	Chr2	19417374	19417549	Col/Ler	Col	1	wt_male
EMS	Plate4_F8	Chr3	10209735	10209872	Col/Ler	Col	1	wt_male
EMS	Plate4_F8	Chr4	486494	488559	Col/Ler	Col	1	wt_male
EMS	Plate4_F8	Chr5	1349154	1352093	Col/Ler	Col	1	wt_male
EMS	Plate4_F8	Chr5	17953411	17953580	Col	Col/Ler	1	wt_male
EMS	Plate4_F8	Chr5	22602265	22607349	Col/Ler	Col	1	wt_male
EMS	Plate4_F9	Chr1	21250000	21251193	Col/Ler	Col	1	wt_male
EMS	Plate4_F9	Chr1	29548000	29572776	Col	Col/Ler	1	wt_male
EMS	Plate4_F9	Chr2	10848000	10850192	Col	Col/Ler	1	wt_male
EMS	Plate4_F9	Chr3	20033176	20033861	Col	Col/Ler	1	wt_male
EMS	Plate4_F10	Chr1	20200000	20204587	Col/Ler	Col	1	wt_male
EMS	Plate4_F10	Chr3	3901821	3902289	Col/Ler	Col	1	wt_male
EMS	Plate4_F10	Chr3	22417801	22419103	Col	Col/Ler	1	wt_male
EMS	Plate4_F10	Chr4	10971876	10972091	Col/Ler	Col	1	wt_male
EMS	Plate4_F10	Chr5	735345	735900	Col	Col/Ler	1	wt_male
EMS	Plate4_F10	Chr5	26655222	26656310	Col/Ler	Col	1	wt_male
EMS	Plate4_F11	Chr1	6653778	6661964	Col	Col/Ler	1	wt_male
EMS	Plate4_F11	Chr2	2271134	2272989	Col	Col/Ler	1	wt_male
EMS	Plate4_F11	Chr2	17995589	17997522	Col/Ler	Col	1	wt_male
EMS	Plate4_F11	Chr5	2061435	2065486	Col	Col/Ler	1	wt_male
EMS	Plate4_F11	Chr5	23366596	23369322	Col/Ler	Col	1	wt_male
EMS	Plate4_F12	Chr1	250000	266254	Col/Ler	Col	1	wt_male
EMS	Plate4_F12	Chr1	348000	447072	Col	Col/Ler	1	wt_male
EMS	Plate4_F12	Chr1	19630741	19637628	Col/Ler	Col	1	wt_male
EMS	Plate4_F12	Chr1	24614393	24614754	Col	Col/Ler	1	wt_male
EMS	Plate4_F12	Chr2	12865459	12865504	Col/Ler	Col	1	wt_male
EMS	Plate4_F12	Chr3	7052140	7091967	Col	Col/Ler	1	wt_male
EMS	Plate4_F12	Chr3	20332613	20344686	Col/Ler	Col	1	wt_male
EMS	Plate4_F12	Chr4	17511967	17511971	Col/Ler	Col	1	wt_male
EMS	Plate4_F12	Chr5	175908	184218	Col/Ler	Col	1	wt_male
EMS	Plate4_G1	Chr1	23599778	23603219	Col/Ler	Col	1	wt_male
EMS	Plate4_G1	Chr2	488552	492609	Col	Col/Ler	1	wt_male
EMS	Plate4_G1	Chr3	10443725	10449942	Col/Ler	Col	1	wt_male
EMS	Plate4_G1	Chr4	7802206	7803282	Col	Col/Ler	1	wt_male
EMS	Plate4_G1	Chr5	8292781	8294496	Col/Ler	Col	1	wt_male
EMS	Plate4_G1	Chr5	25802059	25805601	Col	Col/Ler	1	wt_male
EMS	Plate4_G2	Chr1	7077119	7083753	Col/Ler	Col	1	wt_male
EMS	Plate4_G2	Chr2	11100441	11100870	Col/Ler	Col	1	wt_male
EMS	Plate4_G2	Chr3	9638549	9638670	Col/Ler	Col	1	wt_male
EMS	Plate4_G2	Chr3	18902500	18904687	Col	Col/Ler	1	wt_male
EMS	Plate4_G2	Chr4	5498104	5502000	Col/Ler	Col	1	wt_male
EMS	Plate4_G2	Chr4	16752380	16758341	Col	Col/Ler	1	wt_male
EMS	Plate4_G2	Chr5	556839	559413	Col/Ler	Col	1	wt_male
EMS	Plate4_G2	Chr5	10001924	10003346	Col	Col/Ler	1	wt_male
EMS	Plate4_G3	Chr1	11691980	11692117	Col/Ler	Col	1	wt_male
EMS	Plate4_G3	Chr1	20157690	20158357	Col	Col/Ler	1	wt_male
EMS	Plate4_G3	Chr1	29843311	29843353	Col/Ler	Col	1	wt_male
EMS	Plate4_G3	Chr3	20018829	20018973	Col/Ler	Col	1	wt_male
EMS	Plate4_G3	Chr4	215705	216381	Col	Col/Ler	1	wt_male
EMS	Plate4_G3	Chr5	434856	437443	Col/Ler	Col	1	wt_male
EMS	Plate4_G4	Chr1	8056964	8058601	Col	Col/Ler	1	wt_male
EMS	Plate4_G4	Chr2	16560902	16569352	Col/Ler	Col	1	wt_male
EMS	Plate4_G4	Chr3	18282737	18292159	Col	Col/Ler	1	wt_male
EMS	Plate4_G4	Chr4	17359954	17361281	Col	Col/Ler	1	wt_male
EMS	Plate4_G4	Chr5	784424	784492	Col	Col/Ler	1	wt_male
EMS	Plate4_G4	Chr5	15840931	15842641	Col/Ler	Col	1	wt_male
EMS	Plate4_G5	Chr1	7110396	7110654	Col/Ler	Col	1	wt_male
EMS	Plate4_G5	Chr3	1460029	1462167	Col/Ler	Col	1	wt_male
EMS	Plate4_G5	Chr4	464342	465410	Col/Ler	Col	1	wt_male
EMS	Plate4_G5	Chr5	1100000	1100861	Col/Ler	Col	1	wt_male
EMS	Plate4_G5	Chr5	14709459	14710185	Col	Col/Ler	1	wt_male
EMS	Plate4_G6	Chr1	4941416	4942910	Col	Col/Ler	1	wt_male
EMS	Plate4_G6	Chr1	23413024	23416046	Col/Ler	Col	1	wt_male
EMS	Plate4_G6	Chr2	1912900	1917820	Col/Ler	Col	1	wt_male
EMS	Plate4_G6	Chr3	8350000	8465568	Col/Ler	Col	1	wt_male
EMS	Plate4_G6	Chr4	12198000	12208086	Col	Col/Ler	1	wt_male
EMS	Plate4_G6	Chr5	15501279	15502654	Col	Col/Ler	1	wt_male
EMS	Plate4_G7	Chr2	12048000	12124714	Col	Col/Ler	1	wt_male
EMS	Plate4_G7	Chr3	6304157	6319481	Col	Col/Ler	1	wt_male
EMS	Plate4_G7	Chr4	5636482	5636677	Col/Ler	Col	1	wt_male
EMS	Plate4_G7	Chr5	23974116	23974724	Col/Ler	Col	1	wt_male
EMS	Plate4_G8	Chr3	9388218	9393467	Col/Ler	Col	1	wt_male
EMS	Plate4_G8	Chr3	23221726	23224840	Col	Col/Ler	1	wt_male
EMS	Plate4_G8	Chr4	5498104	5498647	Col/Ler	Col	1	wt_male
EMS	Plate4_G9	Chr1	6859560	6860420	Col	Col/Ler	1	wt_male
EMS	Plate4_G9	Chr1	21457436	21457530	Col/Ler	Col	1	wt_male
EMS	Plate4_G9	Chr3	3134746	3134764	Col/Ler	Col	1	wt_male
EMS	Plate4_G9	Chr4	5846195	5846228	Col/Ler	Col	1	wt_male
EMS	Plate4_G9	Chr4	18098000	18106063	Col	Col/Ler	1	wt_male
EMS	Plate4_G9	Chr5	1078311	1081330	Col	Col/Ler	1	wt_male
EMS	Plate4_G10	Chr1	12458523	12459037	Col	Col/Ler	1	wt_male
EMS	Plate4_G10	Chr1	24450000	24450574	Col/Ler	Col	1	wt_male
EMS	Plate4_G10	Chr2	10668446	10669763	Col	Col/Ler	1	wt_male
EMS	Plate4_G10	Chr3	7896480	7898422	Col/Ler	Col	1	wt_male
EMS	Plate4_G10	Chr3	20764433	20765570	Col	Col/Ler	1	wt_male
EMS	Plate4_G10	Chr4	18034348	18037342	Col/Ler	Col	1	wt_male
EMS	Plate4_G10	Chr5	3576885	3577080	Col/Ler	Col	1	wt_male
EMS	Plate4_G10	Chr5	26834156	26834969	Col	Col/Ler	1	wt_male
EMS	Plate4_G11	Chr1	25657059	25659566	Col/Ler	Col	1	wt_male
EMS	Plate4_G11	Chr3	8998000	9002419	Col	Col/Ler	1	wt_male
EMS	Plate4_G11	Chr4	14309298	14309493	Col	Col/Ler	1	wt_male
EMS	Plate4_G11	Chr5	948000	951078	Col	Col/Ler	1	wt_male
EMS	Plate4_G11	Chr5	9846742	9848148	Col/Ler	Col	1	wt_male
EMS	Plate4_G11	Chr5	20548000	20553014	Col	Col/Ler	1	wt_male
EMS	Plate4_G12	Chr1	27150107	27150964	Col	Col/Ler	1	wt_male
EMS	Plate4_G12	Chr2	540709	540774	Col/Ler	Col	1	wt_male
EMS	Plate4_G12	Chr3	350000	350038	Col/Ler	Col	1	wt_male
EMS	Plate4_G12	Chr4	7493091	7493174	Col/Ler	Col	1	wt_male
EMS	Plate4_G12	Chr5	9937759	9937839	Col	Col/Ler	1	wt_male
EMS	Plate4_H1	Chr1	1648000	1657257	Col	Col/Ler	1	wt_male
EMS	Plate4_H1	Chr1	10097220	10103902	Col/Ler	Col	1	wt_male
EMS	Plate4_H1	Chr1	21111647	21112418	Col	Col/Ler	1	wt_male
EMS	Plate4_H1	Chr2	9513193	9513295	Col	Col/Ler	1	wt_male
EMS	Plate4_H1	Chr3	1443186	1443376	Col	Col/Ler	1	wt_male
EMS	Plate4_H1	Chr3	19249293	19249393	Col/Ler	Col	1	wt_male
EMS	Plate4_H1	Chr5	26253356	26253787	Col/Ler	Col	1	wt_male
EMS	Plate4_H2	Chr1	11902176	11919465	Col/Ler	Col	1	wt_male
EMS	Plate4_H2	Chr2	15940160	15940713	Col/Ler	Col	1	wt_male
EMS	Plate4_H2	Chr5	392644	393215	Col/Ler	Col	1	wt_male
EMS	Plate4_H2	Chr5	14600606	14600768	Col	Col/Ler	1	wt_male
EMS	Plate4_H3	Chr1	16906426	16906724	Col	Col/Ler	1	wt_male
EMS	Plate4_H3	Chr2	11603658	11618022	Col	Col/Ler	1	wt_male
EMS	Plate4_H3	Chr3	219687	220179	Col	Col/Ler	1	wt_male
EMS	Plate4_H3	Chr4	148000	153128	Col	Col/Ler	1	wt_male
EMS	Plate4_H3	Chr4	9444786	9445206	Col/Ler	Col	1	wt_male
EMS	Plate4_H3	Chr5	1482753	1483850	Col/Ler	Col	1	wt_male
EMS	Plate4_H3	Chr5	18648000	18650221	Col	Col/Ler	1	wt_male
EMS	Plate4_H4	Chr3	7107394	7112707	Col/Ler	Col	1	wt_male
EMS	Plate4_H4	Chr3	22923559	22929922	Col	Col/Ler	1	wt_male
EMS	Plate4_H4	Chr4	6352776	6355434	Col/Ler	Col	1	wt_male
EMS	Plate4_H4	Chr5	15657720	15658805	Col	Col/Ler	1	wt_male
EMS	Plate4_H5	Chr1	1860309	1865816	Col	Col/Ler	1	wt_male
EMS	Plate4_H5	Chr1	29462517	29462519	Col/Ler	Col	1	wt_male
EMS	Plate4_H5	Chr2	15006207	15008221	Col/Ler	Col	1	wt_male
EMS	Plate4_H5	Chr3	8527569	8532291	Col/Ler	Col	1	wt_male
EMS	Plate4_H5	Chr3	21693244	21694701	Col	Col/Ler	1	wt_male
EMS	Plate4_H5	Chr4	571533	571714	Col	Col/Ler	1	wt_male
EMS	Plate4_H5	Chr5	1482279	1482361	Col	Col/Ler	1	wt_male
EMS	Plate4_H6	Chr1	5205941	5206122	Col/Ler	Col	1	wt_male
EMS	Plate4_H6	Chr3	19962856	19964643	Col/Ler	Col	1	wt_male
EMS	Plate4_H6	Chr4	167471	169016	Col/Ler	Col	1	wt_male
EMS	Plate4_H7	Chr1	18465806	18476550	Col/Ler	Col	1	wt_male
EMS	Plate4_H7	Chr1	20309675	20322345	Col	Col/Ler	1	wt_male
EMS	Plate4_H7	Chr1	25616198	25618777	Col/Ler	Col	1	wt_male
EMS	Plate4_H7	Chr2	1031845	1034090	Col/Ler	Col	1	wt_male
EMS	Plate4_H7	Chr2	13198000	13234389	Col	Col/Ler	1	wt_male
EMS	Plate4_H7	Chr3	9702805	9711363	Col/Ler	Col	1	wt_male
EMS	Plate4_H7	Chr4	4207165	4207196	Col/Ler	Col	1	wt_male
EMS	Plate4_H7	Chr4	18027898	18031093	Col	Col/Ler	1	wt_male
EMS	Plate4_H7	Chr5	15252459	15254059	Col	Col/Ler	1	wt_male
[truncated: 1,491 more rows]

## Sheet: HEI10oe
Project	Sample_id	Chr_id	Start_pos	Stop_pos	Geno_1	Geno_2	CO_num	Group
ZYP1_HEI10	5183_AA	Chr1	6656405	6656790	Col	Col/Ler	1	hei10_female
ZYP1_HEI10	5183_AA	Chr2	13125000	13127258	Col/Ler	Col	1	hei10_female
ZYP1_HEI10	5183_AA	Chr5	4581806	4582524	Col/Ler	Col	1	hei10_female
ZYP1_HEI10	5183_AB	Chr1	8350000	8351146	Col/Ler	Col	1	hei10_female
ZYP1_HEI10	5183_AB	Chr1	18173584	18175174	Col	Col/Ler	1	hei10_female
ZYP1_HEI10	5183_AB	Chr1	28900000	28901086	Col/Ler	Col	1	hei10_female
ZYP1_HEI10	5183_AB	Chr2	10193183	10194269	Col	Col/Ler	1	hei10_female
ZYP1_HEI10	5183_AB	Chr5	4379790	4380296	Col/Ler	Col	1	hei10_female
ZYP1_HEI10	5183_AB	Chr5	18225817	18228426	Col	Col/Ler	1	hei10_female
ZYP1_HEI10	5183_AC	Chr1	24807452	24808230	Col	Col/Ler	1	hei10_female
ZYP1_HEI10	5183_AC	Chr2	1304745	1305668	Col/Ler	Col	1	hei10_female
ZYP1_HEI10	5183_AC	Chr4	12375645	12376204	Col	Col/Ler	1	hei10_female
ZYP1_HEI10	5183_AC	Chr5	9877067	9877747	Col	Col/Ler	1	hei10_female
ZYP1_HEI10	5183_AC	Chr5	24475000	24475214	Col/Ler	Col	1	hei10_female
ZYP1_HEI10	5183_A	Chr1	4900000	4900870	Col/Ler	Col	1	hei10_female
ZYP1_HEI10	5183_A	Chr1	16150583	16151666	Col	Col/Ler	1	hei10_female
ZYP1_HEI10	5183_A	Chr1	29575000	29577475	Col/Ler	Col	1	hei10_female
ZYP1_HEI10	5183_A	Chr2	9644258	9644271	Col/Ler	Col	1	hei10_female
ZYP1_HEI10	5183_A	Chr3	8074668	8075069	Col	Col/Ler	1	hei10_female
ZYP1_HEI10	5183_A	Chr4	10702345	10702485	Col	Col/Ler	1	hei10_female
ZYP1_HEI10	5183_A	Chr4	12500000	12501355	Col/Ler	Col	1	hei10_female
ZYP1_HEI10	5183_A	Chr5	8194916	8195145	Col/Ler	Col	1	hei10_female
ZYP1_HEI10	5183_AD	Chr1	3242472	3243714	Col	Col/Ler	1	hei10_female
ZYP1_HEI10	5183_AD	Chr1	18803040	18803122	Col/Ler	Col	1	hei10_female
ZYP1_HEI10	5183_AD	Chr1	27760008	27761881	Col	Col/Ler	1	hei10_female
ZYP1_HEI10	5183_AD	Chr2	6701806	6701881	Col/Ler	Col	1	hei10_female
ZYP1_HEI10	5183_AD	Chr3	7599617	7600731	Col	Col/Ler	1	hei10_female
ZYP1_HEI10	5183_AD	Chr3	21187005	21187837	Col/Ler	Col	1	hei10_female
ZYP1_HEI10	5183_AD	Chr5	1951823	1952375	Col/Ler	Col	1	hei10_female
ZYP1_HEI10	5183_AD	Chr5	3692575	3697154	Col	Col/Ler	1	hei10_female
ZYP1_HEI10	5183_AD	Chr5	16209693	16210787	Col/Ler	Col	1	hei10_female
ZYP1_HEI10	5183_AD	Chr5	21361416	21362317	Col	Col/Ler	1	hei10_female
ZYP1_HEI10	5183_AE	Chr1	13075000	13075635	Col/Ler	Col	1	hei10_female
ZYP1_HEI10	5183_AE	Chr3	7225000	7225490	Col/Ler	Col	1	hei10_female
ZYP1_HEI10	5183_AE	Chr3	22437087	22437485	Col	Col/Ler	1	hei10_female
ZYP1_HEI10	5183_AE	Chr4	7479002	7479022	Col	Col/Ler	1	hei10_female
ZYP1_HEI10	5183_AE	Chr5	21225000	21226860	Col/Ler	Col	1	hei10_female
ZYP1_HEI10	5183_AF	Chr1	4048532	4050000	Col	Col/Ler	1	hei10_female
ZYP1_HEI10	5183_AF	Chr1	9748774	9748871	Col/Ler	Col	1	hei10_female
ZYP1_HEI10	5183_AF	Chr1	23256450	23257428	Col	Col/Ler	1	hei10_female
ZYP1_HEI10	5183_AF	Chr2	204597	205186	Col/Ler	Col	1	hei10_female
ZYP1_HEI10	5183_AF	Chr2	9980659	9980733	Col	Col/Ler	1	hei10_female
ZYP1_HEI10	5183_AF	Chr2	17750000	17755511	Col/Ler	Col	1	hei10_female
ZYP1_HEI10	5183_AF	Chr3	19012576	19012917	Col	Col/Ler	1	hei10_female
ZYP1_HEI10	5183_AF	Chr4	13250165	13250273	Col/Ler	Col	1	hei10_female
ZYP1_HEI10	5183_AF	Chr5	4900000	4902213	Col/Ler	Col	1	hei10_female
ZYP1_HEI10	5183_AF	Chr5	23579518	23580886	Col	Col/Ler	1	hei10_female
ZYP1_HEI10	5183_AG	Chr3	1489077	1489650	Col	Col/Ler	1	hei10_female
ZYP1_HEI10	5183_AG	Chr3	11114163	11114448	Col/Ler	Col	1	hei10_female
ZYP1_HEI10	5183_AG	Chr3	19419012	19419687	Col	Col/Ler	1	hei10_female
ZYP1_HEI10	5183_AG	Chr4	9226628	9227373	Col	Col/Ler	1	hei10_female
ZYP1_HEI10	5183_AG	Chr5	23804292	23804855	Col/Ler	Col	1	hei10_female
ZYP1_HEI10	5183_AH	Chr1	17566939	17567459	Col	Col/Ler	1	hei10_female
ZYP1_HEI10	5183_AH	Chr1	28300000	28302230	Col/Ler	Col	1	hei10_female
ZYP1_HEI10	5183_AH	Chr2	6362466	6362913	Col	Col/Ler	1	hei10_female
ZYP1_HEI10	5183_AH	Chr3	7253758	7259730	Col	Col/Ler	1	hei10_female
ZYP1_HEI10	5183_AH	Chr3	8650000	8653010	Col/Ler	Col	1	hei10_female
ZYP1_HEI10	5183_AH	Chr5	16656555	16657256	Col	Col/Ler	1	hei10_female
ZYP1_HEI10	5183_AH	Chr5	26825000	26826206	Col/Ler	Col	1	hei10_female
ZYP1_HEI10	5183_AI	Chr1	2825000	2825256	Col/Ler	Col	1	hei10_female
ZYP1_HEI10	5183_AI	Chr1	22948567	22949045	Col	Col/Ler	1	hei10_female
ZYP1_HEI10	5183_AI	Chr2	10478153	10480431	Col	Col/Ler	1	hei10_female
ZYP1_HEI10	5183_AI	Chr3	15366835	15367534	Col	Col/Ler	1	hei10_female
ZYP1_HEI10	5183_AI	Chr4	10407004	10407148	Col	Col/Ler	1	hei10_female
ZYP1_HEI10	5183_AI	Chr5	1097884	1098469	Col/Ler	Col	1	hei10_female
ZYP1_HEI10	5183_AI	Chr5	9648484	9650556	Col	Col/Ler	1	hei10_female
ZYP1_HEI10	5183_AJ	Chr1	3675000	3677478	Col/Ler	Col	1	hei10_female
ZYP1_HEI10	5183_AJ	Chr1	16108579	16108639	Col	Col/Ler	1	hei10_female
ZYP1_HEI10	5183_AJ	Chr2	2313331	2313570	Col	Col/Ler	1	hei10_female
ZYP1_HEI10	5183_AJ	Chr3	4625000	4625764	Col/Ler	Col	1	hei10_female
ZYP1_HEI10	5183_AJ	Chr4	14259086	14259164	Col	Col/Ler	1	hei10_female
ZYP1_HEI10	5183_AJ	Chr5	5550000	5559987	Col/Ler	Col	1	hei10_female
ZYP1_HEI10	5183_AJ	Chr5	22925394	22927310	Col	Col/Ler	1	hei10_female
ZYP1_HEI10	5183_AK	Chr1	10139029	10139349	Col/Ler	Col	1	hei10_female
ZYP1_HEI10	5183_AK	Chr1	24852272	24853050	Col	Col/Ler	1	hei10_female
ZYP1_HEI10	5183_AK	Chr2	6300000	6301229	Col/Ler	Col	1	hei10_female
ZYP1_HEI10	5183_AK	Chr5	23125000	23158346	Col/Ler	Col	1	hei10_female
ZYP1_HEI10	5183_AL	Chr1	9970174	9972191	Col	Col/Ler	1	hei10_female
ZYP1_HEI10	5183_AL	Chr1	28556392	28557349	Col/Ler	Col	1	hei10_female
ZYP1_HEI10	5183_AL	Chr2	6239009	6241349	Col	Col/Ler	1	hei10_female
ZYP1_HEI10	5183_AL	Chr2	15959588	15960597	Col/Ler	Col	1	hei10_female
ZYP1_HEI10	5183_AL	Chr3	10248000	10256208	Col	Col/Ler	1	hei10_female
ZYP1_HEI10	5183_AL	Chr3	16860644	16862992	Col/Ler	Col	1	hei10_female
ZYP1_HEI10	5183_AL	Chr4	12361040	12361816	Col	Col/Ler	1	hei10_female
ZYP1_HEI10	5183_AL	Chr5	3682931	3684911	Col/Ler	Col	1	hei10_female
ZYP1_HEI10	5183_AL	Chr5	21779715	21780950	Col	Col/Ler	1	hei10_female
ZYP1_HEI10	5183_AM	Chr1	8399040	8403410	Col	Col/Ler	1	hei10_female
ZYP1_HEI10	5183_AM	Chr1	18690122	18690536	Col/Ler	Col	1	hei10_female
ZYP1_HEI10	5183_AM	Chr1	26242706	26243846	Col	Col/Ler	1	hei10_female
ZYP1_HEI10	5183_AM	Chr2	588977	591186	Col/Ler	Col	1	hei10_female
ZYP1_HEI10	5183_AM	Chr3	925000	926376	Col/Ler	Col	1	hei10_female
ZYP1_HEI10	5183_AM	Chr3	9403661	9403749	Col	Col/Ler	1	hei10_female
ZYP1_HEI10	5183_AM	Chr3	21375000	21397021	Col/Ler	Col	1	hei10_female
ZYP1_HEI10	5183_AM	Chr5	1275000	1275908	Col/Ler	Col	1	hei10_female
ZYP1_HEI10	5183_AM	Chr5	13361841	13376291	Col	Col/Ler	1	hei10_female
ZYP1_HEI10	5183_AM	Chr5	15389030	15391148	Col/Ler	Col	1	hei10_female
ZYP1_HEI10	5183_AN	Chr1	12479124	12479892	Col/Ler	Col	1	hei10_female
ZYP1_HEI10	5183_AN	Chr2	15631615	15631927	Col	Col/Ler	1	hei10_female
ZYP1_HEI10	5183_AN	Chr3	11525433	11526062	Col	Col/Ler	1	hei10_female
ZYP1_HEI10	5183_AN	Chr5	5887605	5887976	Col	Col/Ler	1	hei10_female
ZYP1_HEI10	5183_AN	Chr5	24132719	24135377	Col/Ler	Col	1	hei10_female
ZYP1_HEI10	5183_AO	Chr1	4741697	4743412	Col	Col/Ler	1	hei10_female
ZYP1_HEI10	5183_AO	Chr1	26654858	26657058	Col/Ler	Col	1	hei10_female
ZYP1_HEI10	5183_AO	Chr2	12050000	12124372	Col/Ler	Col	1	hei10_female
ZYP1_HEI10	5183_AO	Chr3	2622732	2627325	Col	Col/Ler	1	hei10_female
ZYP1_HEI10	5183_AP	Chr1	17700000	17700773	Col/Ler	Col	1	hei10_female
ZYP1_HEI10	5183_AP	Chr1	22723000	22727742	Col	Col/Ler	1	hei10_female
ZYP1_HEI10	5183_AP	Chr2	9550000	9550860	Col/Ler	Col	1	hei10_female
ZYP1_HEI10	5183_AP	Chr2	19023000	19044487	Col	Col/Ler	1	hei10_female
ZYP1_HEI10	5183_AP	Chr3	16361794	16362587	Col	Col/Ler	1	hei10_female
ZYP1_HEI10	5183_AP	Chr4	5750000	5750377	Col/Ler	Col	1	hei10_female
ZYP1_HEI10	5183_AP	Chr5	10150000	10150212	Col/Ler	Col	1	hei10_female
ZYP1_HEI10	5183_AP	Chr5	22920185	22925394	Col	Col/Ler	1	hei10_female
ZYP1_HEI10	5183_AQ	Chr1	17909696	17913647	Col	Col/Ler	1	hei10_female
ZYP1_HEI10	5183_AQ	Chr3	3700000	3700754	Col/Ler	Col	1	hei10_female
ZYP1_HEI10	5183_AQ	Chr3	22914343	22915702	Col	Col/Ler	1	hei10_female
ZYP1_HEI10	5183_AQ	Chr5	4460319	4461214	Col	Col/Ler	1	hei10_female
ZYP1_HEI10	5183_AQ	Chr5	9975981	9976724	Col/Ler	Col	1	hei10_female
ZYP1_HEI10	5183_AQ	Chr5	18968953	18969807	Col	Col/Ler	1	hei10_female
ZYP1_HEI10	5183_AR	Chr2	859619	860447	Col	Col/Ler	1	hei10_female
ZYP1_HEI10	5183_AR	Chr2	13325000	13327169	Col/Ler	Col	1	hei10_female
ZYP1_HEI10	5183_AR	Chr3	21760782	21766529	Col	Col/Ler	1	hei10_female
ZYP1_HEI10	5183_AR	Chr5	13770925	13772422	Col/Ler	Col	1	hei10_female
ZYP1_HEI10	5183_AS	Chr1	8200000	8200339	Col/Ler	Col	1	hei10_female
ZYP1_HEI10	5183_AS	Chr1	28295856	28297100	Col	Col/Ler	1	hei10_female
ZYP1_HEI10	5183_AS	Chr4	11306616	11309404	Col	Col/Ler	1	hei10_female
ZYP1_HEI10	5183_AS	Chr5	3696035	3697154	Col	Col/Ler	1	hei10_female
ZYP1_HEI10	5183_AS	Chr5	8033227	8035827	Col/Ler	Col	1	hei10_female
ZYP1_HEI10	5183_AS	Chr5	26039168	26040560	Col	Col/Ler	1	hei10_female
ZYP1_HEI10	5183_AT	Chr2	16101605	16103501	Col/Ler	Col	1	hei10_female
ZYP1_HEI10	5183_AT	Chr3	1690207	1690911	Col/Ler	Col	1	hei10_female
ZYP1_HEI10	5183_AT	Chr3	11273724	11275968	Col	Col/Ler	1	hei10_female
ZYP1_HEI10	5183_AT	Chr4	9044855	9044878	Col/Ler	Col	1	hei10_female
ZYP1_HEI10	5183_AT	Chr4	13663986	13665396	Col	Col/Ler	1	hei10_female
ZYP1_HEI10	5183_AT	Chr5	3850000	3861076	Col/Ler	Col	1	hei10_female
ZYP1_HEI10	5183_AT	Chr5	21430371	21430646	Col	Col/Ler	1	hei10_female
ZYP1_HEI10	5183_AU	Chr3	4330506	4330961	Col	Col/Ler	1	hei10_female
ZYP1_HEI10	5183_AU	Chr5	998983	999618	Col/Ler	Col	1	hei10_female
ZYP1_HEI10	5183_AU	Chr5	10266860	10267096	Col	Col/Ler	1	hei10_female
ZYP1_HEI10	5183_AV	Chr1	9801829	9802374	Col/Ler	Col	1	hei10_female
ZYP1_HEI10	5183_AV	Chr1	23254609	23255273	Col	Col/Ler	1	hei10_female
ZYP1_HEI10	5183_AV	Chr2	15748698	15765639	Col	Col/Ler	1	hei10_female
ZYP1_HEI10	5183_AV	Chr5	8607381	8609037	Col	Col/Ler	1	hei10_female
ZYP1_HEI10	5183_AV	Chr5	14575000	14590075	Col/Ler	Col	1	hei10_female
ZYP1_HEI10	5183_AW	Chr1	7670964	7671368	Col	Col/Ler	1	hei10_female
ZYP1_HEI10	5183_AW	Chr1	26242337	26243213	Col/Ler	Col	1	hei10_female
ZYP1_HEI10	5183_AW	Chr2	15375000	15378644	Col/Ler	Col	1	hei10_female
ZYP1_HEI10	5183_AW	Chr3	16574009	16575283	Col	Col/Ler	1	hei10_female
ZYP1_HEI10	5183_AW	Chr4	13173936	13179112	Col	Col/Ler	1	hei10_female
ZYP1_HEI10	5183_AW	Chr5	743942	747633	Col/Ler	Col	1	hei10_female
ZYP1_HEI10	5183_AW	Chr5	9966676	9967257	Col	Col/Ler	1	hei10_female
ZYP1_HEI10	5183_AW	Chr5	22377532	22377533	Col/Ler	Col	1	hei10_female
ZYP1_HEI10	5183_AW	Chr5	24851983	24861109	Col	Col/Ler	1	hei10_female
ZYP1_HEI10	5183_AX	Chr1	5148203	5148586	Col/Ler	Col	1	hei10_female
ZYP1_HEI10	5183_AX	Chr1	12691435	12692365	Col	Col/Ler	1	hei10_female
ZYP1_HEI10	5183_AX	Chr1	24781762	24781795	Col/Ler	Col	1	hei10_female
ZYP1_HEI10	5183_AX	Chr2	17178042	17185286	Col	Col/Ler	1	hei10_female
ZYP1_HEI10	5183_AX	Chr3	1831106	1836247	Col/Ler	Col	1	hei10_female
ZYP1_HEI10	5183_AX	Chr3	16912811	16913128	Col	Col/Ler	1	hei10_female
ZYP1_HEI10	5183_AX	Chr4	8150000	8150199	Col/Ler	Col	1	hei10_female
ZYP1_HEI10	5183_AX	Chr4	8413150	8413310	Col	Col/Ler	1	hei10_female
ZYP1_HEI10	5183_AX	Chr5	6834261	6835822	Col	Col/Ler	1	hei10_female
ZYP1_HEI10	5183_AY	Chr2	16349036	16352606	Col	Col/Ler	1	hei10_female
ZYP1_HEI10	5183_AY	Chr3	4973791	4974948	Col	Col/Ler	1	hei10_female
ZYP1_HEI10	5183_AY	Chr3	8925000	8925210	Col/Ler	Col	1	hei10_female
ZYP1_HEI10	5183_AY	Chr4	8400187	8400846	Col	Col/Ler	1	hei10_female
ZYP1_HEI10	5183_AY	Chr4	14310363	14310443	Col/Ler	Col	1	hei10_female
ZYP1_HEI10	5183_AY	Chr5	10265187	10265657	Col	Col/Ler	1	hei10_female
ZYP1_HEI10	5183_AY	Chr5	26066912	26066922	Col/Ler	Col	1	hei10_female
ZYP1_HEI10	5183_AZ	Chr1	8450000	8451300	Col/Ler	Col	1	hei10_female
ZYP1_HEI10	5183_AZ	Chr4	11740234	11740513	Col	Col/Ler	1	hei10_female
ZYP1_HEI10	5183_AZ	Chr5	7423702	7426863	Col/Ler	Col	1	hei10_female
ZYP1_HEI10	5183_BA	Chr1	6995917	7000276	Col	Col/Ler	1	hei10_female
ZYP1_HEI10	5183_BA	Chr1	19548844	19549105	Col/Ler	Col	1	hei10_female
ZYP1_HEI10	5183_BA	Chr1	28296228	28296820	Col	Col/Ler	1	hei10_female
ZYP1_HEI10	5183_BA	Chr2	2957122	2958747	Col	Col/Ler	1	hei10_female
ZYP1_HEI10	5183_BA	Chr3	1875000	1875009	Col/Ler	Col	1	hei10_female
ZYP1_HEI10	5183_BA	Chr3	11072487	11073302	Col	Col/Ler	1	hei10_female
ZYP1_HEI10	5183_BA	Chr4	11176263	11182678	Col/Ler	Col	1	hei10_female
ZYP1_HEI10	5183_BA	Chr5	9471770	9472764	Col	Col/Ler	1	hei10_female
ZYP1_HEI10	5183_BB	Chr1	4175000	4175358	Col/Ler	Col	1	hei10_female
ZYP1_HEI10	5183_BB	Chr2	1065642	1071050	Col	Col/Ler	1	hei10_female
ZYP1_HEI10	5183_BB	Chr2	12936396	12936731	Col/Ler	Col	1	hei10_female
ZYP1_HEI10	5183_BB	Chr3	18525614	18527167	Col	Col/Ler	1	hei10_female
ZYP1_HEI10	5183_BB	Chr5	1463988	1464362	Col/Ler	Col	1	hei10_female
ZYP1_HEI10	5183_BB	Chr5	8048000	8050344	Col	Col/Ler	1	hei10_female
ZYP1_HEI10	5183_BB	Chr5	21062878	21062882	Col/Ler	Col	1	hei10_female
ZYP1_HEI10	5183_BC	Chr1	27306451	27306867	Col	Col/Ler	1	hei10_female
ZYP1_HEI10	5183_BC	Chr2	1151877	1151882	Col	Col/Ler	1	hei10_female
ZYP1_HEI10	5183_BC	Chr2	6250000	6254385	Col/Ler	Col	1	hei10_female
ZYP1_HEI10	5183_BC	Chr2	7693961	7694158	Col	Col/Ler	1	hei10_female
ZYP1_HEI10	5183_BC	Chr2	11350000	11351567	Col/Ler	Col	1	hei10_female
ZYP1_HEI10	5183_BC	Chr5	6449986	6451340	Col	Col/Ler	1	hei10_female
ZYP1_HEI10	5183_B	Chr1	4496160	4497293	Col	Col/Ler	1	hei10_female
ZYP1_HEI10	5183_B	Chr1	11775000	11776253	Col/Ler	Col	1	hei10_female
ZYP1_HEI10	5183_B	Chr2	6637129	6637191	Col/Ler	Col	1	hei10_female
ZYP1_HEI10	5183_B	Chr3	19590292	19590440	Col	Col/Ler	1	hei10_female
ZYP1_HEI10	5183_B	Chr4	6228586	6228594	Col/Ler	Col	1	hei10_female
ZYP1_HEI10	5183_B	Chr4	12385333	12385360	Col	Col/Ler	1	hei10_female
ZYP1_HEI10	5183_BD	Chr1	8525225	8525511	Col	Col/Ler	1	hei10_female
ZYP1_HEI10	5183_BD	Chr2	10705479	10708702	Col	Col/Ler	1	hei10_female
ZYP1_HEI10	5183_BD	Chr3	8904376	8904764	Col	Col/Ler	1	hei10_female
ZYP1_HEI10	5183_BD	Chr3	22425000	22427183	Col/Ler	Col	1	hei10_female
ZYP1_HEI10	5183_BD	Chr4	10614871	10614878	Col/Ler	Col	1	hei10_female
ZYP1_HEI10	5183_BE	Chr1	4365204	4365706	Col/Ler	Col	1	hei10_female
ZYP1_HEI10	5183_BE	Chr1	10262446	10262456	Col	Col/Ler	1	hei10_female
ZYP1_HEI10	5183_BE	Chr2	353866	354421	Col	Col/Ler	1	hei10_female
ZYP1_HEI10	5183_BE	Chr2	15925000	15927768	Col/Ler	Col	1	hei10_female
ZYP1_HEI10	5183_BE	Chr4	10279732	10280894	Col	Col/Ler	1	hei10_female
ZYP1_HEI10	5183_BE	Chr5	9850802	9851526	Col	Col/Ler	1	hei10_female
ZYP1_HEI10	5183_BE	Chr5	23125000	23144398	Col/Ler	Col	1	hei10_female
ZYP1_HEI10	5183_BF	Chr1	28862002	28868644	Col/Ler	Col	1	hei10_female
ZYP1_HEI10	5183_BF	Chr2	6310921	6316198	Col	Col/Ler	1	hei10_female
ZYP1_HEI10	5183_BF	Chr2	16607410	16607571	Col/Ler	Col	1	hei10_female
ZYP1_HEI10	5183_BF	Chr3	3091683	3096059	Col/Ler	Col	1	hei10_female
ZYP1_HEI10	5183_BF	Chr3	10142530	10143187	Col	Col/Ler	1	hei10_female
ZYP1_HEI10	5183_BF	Chr3	22450000	22450779	Col/Ler	Col	1	hei10_female
ZYP1_HEI10	5183_BF	Chr5	3528251	3530546	Col/Ler	Col	1	hei10_female
ZYP1_HEI10	5183_BF	Chr5	4989800	4990995	Col	Col/Ler	1	hei10_female
ZYP1_HEI10	5183_BF	Chr5	26525000	26525818	Col/Ler	Col	1	hei10_female
ZYP1_HEI10	5183_BG	Chr1	1425813	1426479	Col	Col/Ler	1	hei10_female
ZYP1_HEI10	5183_BG	Chr1	6553998	6554985	Col/Ler	Col	1	hei10_female
ZYP1_HEI10	5183_BG	Chr1	19860956	19866173	Col	Col/Ler	1	hei10_female
ZYP1_HEI10	5183_BG	Chr2	400000	400539	Col/Ler	Col	1	hei10_female
ZYP1_HEI10	5183_BG	Chr2	6123000	6125453	Col	Col/Ler	1	hei10_female
ZYP1_HEI10	5183_BG	Chr2	17225000	17225377	Col/Ler	Col	1	hei10_female
ZYP1_HEI10	5183_BG	Chr3	7850000	7866053	Col/Ler	Col	1	hei10_female
ZYP1_HEI10	5183_BG	Chr4	9299327	9300688	Col	Col/Ler	1	hei10_female
ZYP1_HEI10	5183_BG	Chr5	735698	735900	Col/Ler	Col	1	hei10_female
ZYP1_HEI10	5183_BG	Chr5	14530678	14531152	Col	Col/Ler	1	hei10_female
ZYP1_HEI10	5183_BG	Chr5	26315973	26316553	Col/Ler	Col	1	hei10_female
ZYP1_HEI10	5183_BH	Chr1	11221230	11221410	Col	Col/Ler	1	hei10_female
ZYP1_HEI10	5183_BH	Chr2	6800000	6801071	Col/Ler	Col	1	hei10_female
ZYP1_HEI10	5183_BH	Chr2	17804673	17807758	Col	Col/Ler	1	hei10_female
ZYP1_HEI10	5183_BH	Chr3	3675000	3675535	Col/Ler	Col	1	hei10_female
ZYP1_HEI10	5183_BH	Chr4	10023000	10025634	Col	Col/Ler	1	hei10_female
ZYP1_HEI10	5183_BI	Chr1	17177168	17177263	Col	Col/Ler	1	hei10_female
ZYP1_HEI10	5183_BI	Chr1	29075000	29077566	Col/Ler	Col	1	hei10_female
ZYP1_HEI10	5183_BI	Chr4	7274622	7274777	Col	Col/Ler	1	hei10_female
ZYP1_HEI10	5183_BI	Chr5	16207544	16207606	Col/Ler	Col	1	hei10_female
ZYP1_HEI10	5183_BJ	Chr1	4060829	4061735	Col	Col/Ler	1	hei10_female
ZYP1_HEI10	5183_BJ	Chr5	22506473	22507720	Col/Ler	Col	1	hei10_female
ZYP1_HEI10	5183_BK	Chr1	6900000	6900424	Col/Ler	Col	1	hei10_female
ZYP1_HEI10	5183_BK	Chr1	22273322	22276771	Col	Col/Ler	1	hei10_female
ZYP1_HEI10	5183_BK	Chr2	8585225	8587059	Col	Col/Ler	1	hei10_female
ZYP1_HEI10	5183_BK	Chr3	11268241	11270665	Col/Ler	Col	1	hei10_female
ZYP1_HEI10	5183_BK	Chr4	11603894	11605861	Col	Col/Ler	1	hei10_female
ZYP1_HEI10	5183_BK	Chr5	4221675	4221954	Col	Col/Ler	1	hei10_female
ZYP1_HEI10	5183_BK	Chr5	21575000	21576929	Col/Ler	Col	1	hei10_female
ZYP1_HEI10	5183_BL	Chr3	10351123	10351284	Col	Col/Ler	1	hei10_female
ZYP1_HEI10	5183_BL	Chr4	9561883	9562938	Col/Ler	Col	1	hei10_female
ZYP1_HEI10	5183_BL	Chr5	23350000	23350801	Col/Ler	Col	1	hei10_female
ZYP1_HEI10	5183_BM	Chr1	5339301	5339895	Col/Ler	Col	1	hei10_female
ZYP1_HEI10	5183_BM	Chr2	1868316	1868425	Col	Col/Ler	1	hei10_female
ZYP1_HEI10	5183_BM	Chr2	17600000	17601482	Col/Ler	Col	1	hei10_female
ZYP1_HEI10	5183_BM	Chr3	3073000	3075252	Col	Col/Ler	1	hei10_female
ZYP1_HEI10	5183_BM	Chr4	8126091	8126831	Col/Ler	Col	1	hei10_female
ZYP1_HEI10	5183_BM	Chr4	14267268	14268441	Col	Col/Ler	1	hei10_female
ZYP1_HEI10	5183_BM	Chr5	2028498	2029319	Col/Ler	Col	1	hei10_female
ZYP1_HEI10	5183_BM	Chr5	8743820	8743916	Col	Col/Ler	1	hei10_female
ZYP1_HEI10	5183_BN	Chr2	9998170	9998254	Col/Ler	Col	1	hei10_female
ZYP1_HEI10	5183_BN	Chr2	15623420	15625665	Col	Col/Ler	1	hei10_female
ZYP1_HEI10	5183_BN	Chr3	3308301	3309058	Col/Ler	Col	1	hei10_female
ZYP1_HEI10	5183_BN	Chr4	6205734	6206136	Col	Col/Ler	1	hei10_female
ZYP1_HEI10	5183_BO	Chr1	13000000	13001537	Col/Ler	Col	1	hei10_female
ZYP1_HEI10	5183_BO	Chr1	21014065	21016801	Col	Col/Ler	1	hei10_female
ZYP1_HEI10	5183_BO	Chr2	15535225	15536988	Col	Col/Ler	1	hei10_female
ZYP1_HEI10	5183_BO	Chr5	7206181	7206890	Col	Col/Ler	1	hei10_female
ZYP1_HEI10	5183_BP	Chr1	3650000	3651857	Col/Ler	Col	1	hei10_female
ZYP1_HEI10	5183_BP	Chr1	12367589	12369060	Col	Col/Ler	1	hei10_female
ZYP1_HEI10	5183_BP	Chr2	11300000	11302392	Col/Ler	Col	1	hei10_female
ZYP1_HEI10	5183_BP	Chr3	4605530	4610909	Col	Col/Ler	1	hei10_female
ZYP1_HEI10	5183_BP	Chr4	10156380	10156639	Col	Col/Ler	1	hei10_female
ZYP1_HEI10	5183_BP	Chr5	8377895	8378205	Col/Ler	Col	1	hei10_female
ZYP1_HEI10	5183_BP	Chr5	25053123	25054222	Col	Col/Ler	1	hei10_female
ZYP1_HEI10	5183_BQ	Chr1	14172049	14172062	Col/Ler	Col	1	hei10_female
ZYP1_HEI10	5183_BQ	Chr1	24752319	24753676	Col	Col/Ler	1	hei10_female
ZYP1_HEI10	5183_BQ	Chr2	1575000	1578981	Col/Ler	Col	1	hei10_female
ZYP1_HEI10	5183_BQ	Chr2	9187317	9196710	Col	Col/Ler	1	hei10_female
ZYP1_HEI10	5183_BQ	Chr2	16105878	16113472	Col/Ler	Col	1	hei10_female
ZYP1_HEI10	5183_BQ	Chr3	9850000	9850571	Col/Ler	Col	1	hei10_female
ZYP1_HEI10	5183_BQ	Chr3	16383644	16388106	Col	Col/Ler	1	hei10_female
ZYP1_HEI10	5183_BQ	Chr4	11197273	11197541	Col/Ler	Col	1	hei10_female
ZYP1_HEI10	5183_BR	Chr1	4777628	4779869	Col	Col/Ler	1	hei10_female
ZYP1_HEI10	5183_BR	Chr1	23900000	23900807	Col/Ler	Col	1	hei10_female
ZYP1_HEI10	5183_BR	Chr2	6482090	6482569	Col	Col/Ler	1	hei10_female
ZYP1_HEI10	5183_BR	Chr2	15350000	15350061	Col/Ler	Col	1	hei10_female
ZYP1_HEI10	5183_BR	Chr5	6262173	6262735	Col/Ler	Col	1	hei10_female
ZYP1_HEI10	5183_BS	Chr1	7310695	7311244	Col	Col/Ler	1	hei10_female
ZYP1_HEI10	5183_BS	Chr1	23650000	23650880	Col/Ler	Col	1	hei10_female
ZYP1_HEI10	5183_BS	Chr2	6795977	6799557	Col	Col/Ler	1	hei10_female
ZYP1_HEI10	5183_BS	Chr2	17425000	17425050	Col/Ler	Col	1	hei10_female
ZYP1_HEI10	5183_BS	Chr3	8043326	8043456	Col	Col/Ler	1	hei10_female
ZYP1_HEI10	5183_BS	Chr3	11808460	11810555	Col/Ler	Col	1	hei10_female
ZYP1_HEI10	5183_BS	Chr4	6328057	6328162	Col	Col/Ler	1	hei10_female
ZYP1_HEI10	5183_BS	Chr4	18186449	18186889	Col/Ler	Col	1	hei10_female
ZYP1_HEI10	5183_BT	Chr1	3184713	3185227	Col	Col/Ler	1	hei10_female
ZYP1_HEI10	5183_BT	Chr1	7825633	7825938	Col/Ler	Col	1	hei10_female
ZYP1_HEI10	5183_BT	Chr1	12476368	12478021	Col	Col/Ler	1	hei10_female
ZYP1_HEI10	5183_BT	Chr1	28876128	28883552	Col/Ler	Col	1	hei10_female
ZYP1_HEI10	5183_BT	Chr2	386907	388547	Col	Col/Ler	1	hei10_female
ZYP1_HEI10	5183_BT	Chr2	12782936	12782937	Col/Ler	Col	1	hei10_female
ZYP1_HEI10	5183_BT	Chr3	993979	995271	Col	Col/Ler	1	hei10_female
ZYP1_HEI10	5183_BT	Chr3	4490464	4492220	Col/Ler	Col	1	hei10_female
ZYP1_HEI10	5183_BT	Chr3	22204177	22210901	Col	Col/Ler	1	hei10_female
ZYP1_HEI10	5183_BT	Chr4	7069827	7070081	Col	Col/Ler	1	hei10_female
ZYP1_HEI10	5183_BT	Chr5	3049905	3050127	Col	Col/Ler	1	hei10_female
ZYP1_HEI10	5183_BT	Chr5	10325000	10379751	Col/Ler	Col	1	hei10_female
ZYP1_HEI10	5183_BT	Chr5	25900760	25902161	Col	Col/Ler	1	hei10_female
ZYP1_HEI10	5183_BU	Chr2	10806632	10808150	Col	Col/Ler	1	hei10_female
ZYP1_HEI10	5183_BU	Chr4	7440769	7444468	Col/Ler	Col	1	hei10_female
ZYP1_HEI10	5183_BU	Chr5	24640227	24644987	Col	Col/Ler	1	hei10_female
ZYP1_HEI10	5183_BV	Chr2	2225721	2225894	Col	Col/Ler	1	hei10_female
ZYP1_HEI10	5183_BV	Chr4	9750323	9756735	Col	Col/Ler	1	hei10_female
ZYP1_HEI10	5183_BV	Chr5	2287642	2291729	Col/Ler	Col	1	hei10_female
ZYP1_HEI10	5183_BV	Chr5	10380828	10381225	Col	Col/Ler	1	hei10_female
ZYP1_HEI10	5183_BV	Chr5	19775000	19775738	Col/Ler	Col	1	hei10_female
ZYP1_HEI10	5183_BW	Chr1	19096941	19097291	Col	Col/Ler	1	hei10_female
ZYP1_HEI10	5183_BW	Chr1	26308763	26308795	Col/Ler	Col	1	hei10_female
ZYP1_HEI10	5183_BW	Chr3	7925000	7928378	Col/Ler	Col	1	hei10_female
ZYP1_HEI10	5183_BW	Chr3	9815194	9818299	Col	Col/Ler	1	hei10_female
ZYP1_HEI10	5183_BW	Chr4	7322020	7322694	Col/Ler	Col	1	hei10_female
ZYP1_HEI10	5183_BW	Chr5	20550000	20550771	Col/Ler	Col	1	hei10_female
ZYP1_HEI10	5183_BX	Chr1	7696304	7696305	Col	Col/Ler	1	hei10_female
ZYP1_HEI10	5183_BX	Chr1	29779178	29779541	Col/Ler	Col	1	hei10_female
ZYP1_HEI10	5183_BX	Chr2	428429	438758	Col	Col/Ler	1	hei10_female
ZYP1_HEI10	5183_BX	Chr2	9805880	9810825	Col/Ler	Col	1	hei10_female
ZYP1_HEI10	5183_BX	Chr2	17146346	17158433	Col	Col/Ler	1	hei10_female
ZYP1_HEI10	5183_BX	Chr2	19077806	19079199	Col/Ler	Col	1	hei10_female
ZYP1_HEI10	5183_BX	Chr3	22375000	22376196	Col/Ler	Col	1	hei10_female
ZYP1_HEI10	5183_BX	Chr5	22864356	22865452	Col	Col/Ler	1	hei10_female
ZYP1_HEI10	5183_BY	Chr1	9975000	9975089	Col/Ler	Col	1	hei10_female
ZYP1_HEI10	5183_BY	Chr1	19582605	19583182	Col	Col/Ler	1	hei10_female
ZYP1_HEI10	5183_BY	Chr5	5276080	5276742	Col/Ler	Col	1	hei10_female
ZYP1_HEI10	5183_BY	Chr5	22893967	22898239	Col	Col/Ler	1	hei10_female
ZYP1_HEI10	5183_BZ	Chr1	16276514	16276655	Col	Col/Ler	1	hei10_female
ZYP1_HEI10	5183_BZ	Chr1	23925000	23925066	Col/Ler	Col	1	hei10_female
ZYP1_HEI10	5183_BZ	Chr2	2764169	2765163	Col	Col/Ler	1	hei10_female
ZYP1_HEI10	5183_BZ	Chr2	10670335	10673384	Col/Ler	Col	1	hei10_female
ZYP1_HEI10	5183_BZ	Chr2	16697259	16698028	Col	Col/Ler	1	hei10_female
ZYP1_HEI10	5183_BZ	Chr3	11280846	11280860	Col	Col/Ler	1	hei10_female
ZYP1_HEI10	5183_BZ	Chr4	18051755	18051812	Col/Ler	Col	1	hei10_female
ZYP1_HEI10	5183_BZ	Chr5	1625000	1627423	Col/Ler	Col	1	hei10_female
ZYP1_HEI10	5183_BZ	Chr5	14973363	14973585	Col	Col/Ler	1	hei10_female
ZYP1_HEI10	5183_CA	Chr1	17650671	17652085	Col	Col/Ler	1	hei10_female
ZYP1_HEI10	5183_CA	Chr1	29250000	29251638	Col/Ler	Col	1	hei10_female
ZYP1_HEI10	5183_CA	Chr2	6895762	6897491	Col	Col/Ler	1	hei10_female
ZYP1_HEI10	5183_CA	Chr2	11376979	11376997	Col/Ler	Col	1	hei10_female
ZYP1_HEI10	5183_CA	Chr2	14862752	14866580	Col	Col/Ler	1	hei10_female
ZYP1_HEI10	5183_CA	Chr3	3527195	3527605	Col/Ler	Col	1	hei10_female
ZYP1_HEI10	5183_CA	Chr3	9368197	9369332	Col	Col/Ler	1	hei10_female
ZYP1_HEI10	5183_CA	Chr3	22441743	22441962	Col/Ler	Col	1	hei10_female
ZYP1_HEI10	5183_CA	Chr4	18511418	18512179	Col/Ler	Col	1	hei10_female
ZYP1_HEI10	5183_CA	Chr5	5761605	5763175	Col/Ler	Col	1	hei10_female
ZYP1_HEI10	5183_CB	Chr1	17092450	17093863	Col	Col/Ler	1	hei10_female
ZYP1_HEI10	5183_CB	Chr2	2982787	2982942	Col	Col/Ler	1	hei10_female
ZYP1_HEI10	5183_CB	Chr2	12050000	12124372	Col/Ler	Col	1	hei10_female
ZYP1_HEI10	5183_CB	Chr2	19318955	19321636	Col	Col/Ler	1	hei10_female
ZYP1_HEI10	5183_CB	Chr3	23288544	23289618	Col	Col/Ler	1	hei10_female
ZYP1_HEI10	5183_CB	Chr4	13300158	13300505	Col	Col/Ler	1	hei10_female
ZYP1_HEI10	5183_CB	Chr5	1584173	1585341	Col	Col/Ler	1	hei10_female
ZYP1_HEI10	5183_CB	Chr5	9675000	9675635	Col/Ler	Col	1	hei10_female
ZYP1_HEI10	5183_CC	Chr1	1288787	1382716	Col/Ler	Col	1	hei10_female
ZYP1_HEI10	5183_CC	Chr1	13057019	13057532	Col	Col/Ler	1	hei10_female
ZYP1_HEI10	5183_CC	Chr1	29250000	29250135	Col/Ler	Col	1	hei10_female
ZYP1_HEI10	5183_CC	Chr2	13200000	13207700	Col/Ler	Col	1	hei10_female
ZYP1_HEI10	5183_CC	Chr5	2290856	2291729	Col	Col/Ler	1	hei10_female
ZYP1_HEI10	5183_CC	Chr5	23267427	23267428	Col/Ler	Col	1	hei10_female
ZYP1_HEI10	5183_C	Chr1	2436519	2438714	Col	Col/Ler	1	hei10_female
ZYP1_HEI10	5183_C	Chr1	4040943	4041654	Col/Ler	Col	1	hei10_female
ZYP1_HEI10	5183_C	Chr3	8979876	8980818	Col	Col/Ler	1	hei10_female
ZYP1_HEI10	5183_C	Chr3	22425000	22428858	Col/Ler	Col	1	hei10_female
ZYP1_HEI10	5183_C	Chr4	10775000	10775172	Col/Ler	Col	1	hei10_female
ZYP1_HEI10	5183_C	Chr5	10275000	10275094	Col/Ler	Col	1	hei10_female
ZYP1_HEI10	5183_C	Chr5	19961053	19963568	Col	Col/Ler	1	hei10_female
ZYP1_HEI10	5183_CD	Chr1	5649599	5651476	Col/Ler	Col	1	hei10_female
ZYP1_HEI10	5183_CD	Chr1	8120783	8122336	Col	Col/Ler	1	hei10_female
ZYP1_HEI10	5183_CD	Chr2	725000	725534	Col/Ler	Col	1	hei10_female
ZYP1_HEI10	5183_CD	Chr3	8125000	8125246	Col/Ler	Col	1	hei10_female
ZYP1_HEI10	5183_CD	Chr3	9873333	9874760	Col	Col/Ler	1	hei10_female
ZYP1_HEI10	5183_CD	Chr3	22254325	22256978	Col/Ler	Col	1	hei10_female
ZYP1_HEI10	5183_CD	Chr5	17287411	17289319	Col	Col/Ler	1	hei10_female
ZYP1_HEI10	5183_CE	Chr1	17391491	17394918	Col	Col/Ler	1	hei10_female
ZYP1_HEI10	5183_CE	Chr1	22925000	22948336	Col/Ler	Col	1	hei10_female
ZYP1_HEI10	5183_CE	Chr2	1173793	1174200	Col/Ler	Col	1	hei10_female
ZYP1_HEI10	5183_CE	Chr2	17439085	17439765	Col	Col/Ler	1	hei10_female
ZYP1_HEI10	5183_CE	Chr3	17186509	17186550	Col	Col/Ler	1	hei10_female
ZYP1_HEI10	5183_CE	Chr4	10966568	10969985	Col	Col/Ler	1	hei10_female
ZYP1_HEI10	5183_CE	Chr5	8387728	8387733	Col/Ler	Col	1	hei10_female
ZYP1_HEI10	5183_CF	Chr1	4743412	4743658	Col	Col/Ler	1	hei10_female
ZYP1_HEI10	5183_CF	Chr1	21175000	21175003	Col/Ler	Col	1	hei10_female
ZYP1_HEI10	5183_CF	Chr2	15883264	15883903	Col	Col/Ler	1	hei10_female
ZYP1_HEI10	5183_CF	Chr3	5600254	5602598	Col	Col/Ler	1	hei10_female
ZYP1_HEI10	5183_CF	Chr4	10438829	10439903	Col	Col/Ler	1	hei10_female
ZYP1_HEI10	5183_CF	Chr5	9707955	9708094	Col/Ler	Col	1	hei10_female
ZYP1_HEI10	5183_CG	Chr1	11674919	11675359	Col	Col/Ler	1	hei10_female
ZYP1_HEI10	5183_CG	Chr1	19975000	19975512	Col/Ler	Col	1	hei10_female
ZYP1_HEI10	5183_CG	Chr1	25874449	25876266	Col	Col/Ler	1	hei10_female
ZYP1_HEI10	5183_CG	Chr2	1050000	1050812	Col/Ler	Col	1	hei10_female
ZYP1_HEI10	5183_CG	Chr2	13629488	13629503	Col	Col/Ler	1	hei10_female
ZYP1_HEI10	5183_CG	Chr3	3225000	3225051	Col/Ler	Col	1	hei10_female
ZYP1_HEI10	5183_CG	Chr3	8169712	8171345	Col	Col/Ler	1	hei10_female
ZYP1_HEI10	5183_CG	Chr4	8400000	8400278	Col/Ler	Col	1	hei10_female
ZYP1_HEI10	5183_CG	Chr5	10275000	10275094	Col/Ler	Col	1	hei10_female
ZYP1_HEI10	5183_CG	Chr5	17182659	17183648	Col	Col/Ler	1	hei10_female
ZYP1_HEI10	5183_CH	Chr1	9025000	9025175	Col/Ler	Col	1	hei10_female
ZYP1_HEI10	5183_CH	Chr2	16507427	16510523	Col	Col/Ler	1	hei10_female
ZYP1_HEI10	5183_CH	Chr3	14944543	14944998	Col	Col/Ler	1	hei10_female
ZYP1_HEI10	5183_CH	Chr3	22429207	22437087	Col/Ler	Col	1	hei10_female
ZYP1_HEI10	5183_CH	Chr4	7173806	7174587	Col/Ler	Col	1	hei10_female
ZYP1_HEI10	5183_CH	Chr5	8824233	8824953	Col	Col/Ler	1	hei10_female
ZYP1_HEI10	5183_CI	Chr1	22396165	22396501	Col	Col/Ler	1	hei10_female
ZYP1_HEI10	5183_CI	Chr1	26635180	26635797	Col/Ler	Col	1	hei10_female
ZYP1_HEI10	5183_CI	Chr2	925000	925782	Col/Ler	Col	1	hei10_female
ZYP1_HEI10	5183_CI	Chr3	18190787	18193120	Col	Col/Ler	1	hei10_female
ZYP1_HEI10	5183_CI	Chr4	13361836	13362035	Col/Ler	Col	1	hei10_female
ZYP1_HEI10	5183_CI	Chr5	6451653	6451690	Col	Col/Ler	1	hei10_female
ZYP1_HEI10	5183_CI	Chr5	20991099	20991107	Col/Ler	Col	1	hei10_female
ZYP1_HEI10	5183_CJ	Chr2	15334516	15335169	Col	Col/Ler	1	hei10_female
ZYP1_HEI10	5183_CJ	Chr3	458741	459841	Col	Col/Ler	1	hei10_female
ZYP1_HEI10	5183_CJ	Chr4	10044454	10047263	Col/Ler	Col	1	hei10_female
ZYP1_HEI10	5183_CJ	Chr5	18792566	18794713	Col/Ler	Col	1	hei10_female
ZYP1_HEI10	5183_CK	Chr1	13000000	13006418	Col/Ler	Col	1	hei10_female
ZYP1_HEI10	5183_CK	Chr1	24063520	24063950	Col	Col/Ler	1	hei10_female
ZYP1_HEI10	5183_CK	Chr1	26873348	26873357	Col/Ler	Col	1	hei10_female
ZYP1_HEI10	5183_CK	Chr2	18065730	18067057	Col	Col/Ler	1	hei10_female
ZYP1_HEI10	5183_CK	Chr4	12568977	12569774	Col	Col/Ler	1	hei10_female
ZYP1_HEI10	5183_CK	Chr5	8646791	8647690	Col	Col/Ler	1	hei10_female
ZYP1_HEI10	5183_CL	Chr1	12484867	12486219	Col	Col/Ler	1	hei10_female
ZYP1_HEI10	5183_CL	Chr1	21004091	21011523	Col/Ler	Col	1	hei10_female
ZYP1_HEI10	5183_CL	Chr3	3585416	3587054	Col	Col/Ler	1	hei10_female
ZYP1_HEI10	5183_CL	Chr3	22888928	22904444	Col/Ler	Col	1	hei10_female
ZYP1_HEI10	5183_CL	Chr4	7717351	7717804	Col	Col/Ler	1	hei10_female
ZYP1_HEI10	5183_CL	Chr5	20125000	20186431	Col/Ler	Col	1	hei10_female
ZYP1_HEI10	5183_CM	Chr1	21987842	22001352	Col/Ler	Col	1	hei10_female
ZYP1_HEI10	5183_CM	Chr1	24875134	24877256	Col	Col/Ler	1	hei10_female
ZYP1_HEI10	5183_CM	Chr1	30325401	30328765	Col/Ler	Col	1	hei10_female
ZYP1_HEI10	5183_CM	Chr3	7223000	7226606	Col	Col/Ler	1	hei10_female
ZYP1_HEI10	5183_CM	Chr3	20906156	20906630	Col/Ler	Col	1	hei10_female
ZYP1_HEI10	5183_CM	Chr5	13880739	13882391	Col	Col/Ler	1	hei10_female
ZYP1_HEI10	5183_CM	Chr5	23635094	23636244	Col/Ler	Col	1	hei10_female
ZYP1_HEI10	5183_CN	Chr1	17197040	17197142	Col	Col/Ler	1	hei10_female
ZYP1_HEI10	5183_CN	Chr2	8080222	8082439	Col/Ler	Col	1	hei10_female
ZYP1_HEI10	5183_CN	Chr3	502295	505329	Col/Ler	Col	1	hei10_female
ZYP1_HEI10	5183_CN	Chr3	18192187	18192760	Col	Col/Ler	1	hei10_female
ZYP1_HEI10	5183_CN	Chr4	6508700	6509953	Col/Ler	Col	1	hei10_female
ZYP1_HEI10	5183_CO	Chr1	478208	528348	Col	Col/Ler	1	hei10_female
ZYP1_HEI10	5183_CO	Chr1	16275000	16275891	Col/Ler	Col	1	hei10_female
ZYP1_HEI10	5183_CO	Chr2	7327669	7327670	Col/Ler	Col	1	hei10_female
ZYP1_HEI10	5183_CO	Chr2	12138904	12140462	Col	Col/Ler	1	hei10_female
ZYP1_HEI10	5183_CO	Chr3	10017475	10017695	Col	Col/Ler	1	hei10_female
ZYP1_HEI10	5183_CO	Chr3	10733889	10734425	Col/Ler	Col	1	hei10_female
ZYP1_HEI10	5183_CO	Chr4	8917217	8919130	Col	Col/Ler	1	hei10_female
ZYP1_HEI10	5183_CP	Chr1	7785106	7785350	Col/Ler	Col	1	hei10_female
ZYP1_HEI10	5183_CP	Chr2	13658285	13659733	Col/Ler	Col	1	hei10_female
ZYP1_HEI10	5183_CP	Chr3	22798318	22802313	Col/Ler	Col	1	hei10_female
ZYP1_HEI10	5183_CP	Chr4	10475000	10476709	Col/Ler	Col	1	hei10_female
ZYP1_HEI10	5183_CP	Chr5	6039814	6040501	Col/Ler	Col	1	hei10_female
ZYP1_HEI10	5183_CP	Chr5	21845336	21846317	Col	Col/Ler	1	hei10_female
ZYP1_HEI10	5183_CQ	Chr1	13457096	13458621	Col	Col/Ler	1	hei10_female
ZYP1_HEI10	5183_CQ	Chr1	28921564	28922256	Col/Ler	Col	1	hei10_female
ZYP1_HEI10	5183_CQ	Chr2	7279503	7283213	Col/Ler	Col	1	hei10_female
ZYP1_HEI10	5183_CQ	Chr2	11740024	11740768	Col	Col/Ler	1	hei10_female
ZYP1_HEI10	5183_CQ	Chr3	2357384	2358186	Col	Col/Ler	1	hei10_female
ZYP1_HEI10	5183_CQ	Chr5	10887547	10887887	Col/Ler	Col	1	hei10_female
ZYP1_HEI10	5183_D	Chr1	6866345	6866720	Col	Col/Ler	1	hei10_female
ZYP1_HEI10	5183_D	Chr1	21375000	21375029	Col/Ler	Col	1	hei10_female
ZYP1_HEI10	5183_D	Chr1	29760393	29763145	Col	Col/Ler	1	hei10_female
ZYP1_HEI10	5183_D	Chr3	1750000	1750124	Col/Ler	Col	1	hei10_female
ZYP1_HEI10	5183_D	Chr4	12278070	12281939	Col	Col/Ler	1	hei10_female
ZYP1_HEI10	5183_D	Chr5	9050101	9051895	Col/Ler	Col	1	hei10_female
ZYP1_HEI10	5183_D	Chr5	14215936	14219945	Col	Col/Ler	1	hei10_female
ZYP1_HEI10	5183_D	Chr5	26325000	26325020	Col/Ler	Col	1	hei10_female
ZYP1_HEI10	5183_E	Chr1	10067131	10067541	Col	Col/Ler	1	hei10_female
ZYP1_HEI10	5183_E	Chr1	28275421	28276106	Col/Ler	Col	1	hei10_female
ZYP1_HEI10	5183_E	Chr2	850000	850424	Col/Ler	Col	1	hei10_female
ZYP1_HEI10	5183_E	Chr3	1456861	1458718	Col/Ler	Col	1	hei10_female
ZYP1_HEI10	5183_E	Chr5	4606517	4607124	Col/Ler	Col	1	hei10_female
ZYP1_HEI10	5183_E	Chr5	21672875	21674505	Col	Col/Ler	1	hei10_female
ZYP1_HEI10	5183_F	Chr1	7834052	7835077	Col/Ler	Col	1	hei10_female
ZYP1_HEI10	5183_F	Chr1	12704681	12707772	Col	Col/Ler	1	hei10_female
ZYP1_HEI10	5183_F	Chr1	19950000	19950820	Col/Ler	Col	1	hei10_female
ZYP1_HEI10	5183_F	Chr1	26802088	26802346	Col	Col/Ler	1	hei10_female
ZYP1_HEI10	5183_F	Chr2	17125000	17125017	Col/Ler	Col	1	hei10_female
ZYP1_HEI10	5183_F	Chr3	7623520	7625167	Col	Col/Ler	1	hei10_female
ZYP1_HEI10	5183_F	Chr5	2355124	2355677	Col/Ler	Col	1	hei10_female
ZYP1_HEI10	5183_G	Chr2	7573977	7574925	Col	Col/Ler	1	hei10_female
ZYP1_HEI10	5183_G	Chr3	22333644	22334881	Col	Col/Ler	1	hei10_female
ZYP1_HEI10	5183_G	Chr5	9271465	9276124	Col	Col/Ler	1	hei10_female
ZYP1_HEI10	5183_H	Chr1	18362466	18363988	Col/Ler	Col	1	hei10_female
ZYP1_HEI10	5183_H	Chr2	6817847	6817871	Col/Ler	Col	1	hei10_female
ZYP1_HEI10	5183_H	Chr3	400000	402306	Col/Ler	Col	1	hei10_female
ZYP1_HEI10	5183_H	Chr4	1574559	1578394	Col	Col/Ler	1	hei10_female
ZYP1_HEI10	5183_H	Chr4	9563227	9564412	Col/Ler	Col	1	hei10_female
ZYP1_HEI10	5183_H	Chr5	9879100	9879328	Col/Ler	Col	1	hei10_female
ZYP1_HEI10	5183_H	Chr5	21363773	21363937	Col	Col/Ler	1	hei10_female
ZYP1_HEI10	5183_I	Chr1	9508748	9509278	Col/Ler	Col	1	hei10_female
ZYP1_HEI10	5183_I	Chr2	15875000	15875858	Col/Ler	Col	1	hei10_female
ZYP1_HEI10	5183_I	Chr3	10937117	10939274	Col	Col/Ler	1	hei10_female
ZYP1_HEI10	5183_J	Chr1	16134080	16134167	Col	Col/Ler	1	hei10_female
ZYP1_HEI10	5183_J	Chr4	17952600	17955603	Col	Col/Ler	1	hei10_female
ZYP1_HEI10	5183_J	Chr5	24867745	24868622	Col/Ler	Col	1	hei10_female
ZYP1_HEI10	5183_K	Chr1	29778556	29779198	Col	Col/Ler	1	hei10_female
ZYP1_HEI10	5183_K	Chr3	10946376	10946517	Col	Col/Ler	1	hei10_female
ZYP1_HEI10	5183_K	Chr5	7226239	7226874	Col/Ler	Col	1	hei10_female
ZYP1_HEI10	5183_K	Chr5	25639234	25640663	Col	Col/Ler	1	hei10_female
ZYP1_HEI10	5183_L	Chr3	2216277	2218055	Col	Col/Ler	1	hei10_female
ZYP1_HEI10	5183_L	Chr4	8075869	8077684	Col/Ler	Col	1	hei10_female
ZYP1_HEI10	5183_L	Chr5	25101010	25101066	Col	Col/Ler	1	hei10_female
ZYP1_HEI10	5183_M	Chr1	929191	1064221	Col/Ler	Col	1	hei10_female
ZYP1_HEI10	5183_M	Chr1	12973000	13001537	Col	Col/Ler	1	hei10_female
ZYP1_HEI10	5183_M	Chr3	10018730	10018891	Col	Col/Ler	1	hei10_female
ZYP1_HEI10	5183_M	Chr5	17696063	17698008	Col	Col/Ler	1	hei10_female
ZYP1_HEI10	5183_N	Chr2	7825000	7825318	Col/Ler	Col	1	hei10_female
ZYP1_HEI10	5183_N	Chr2	12918383	12918864	Col	Col/Ler	1	hei10_female
ZYP1_HEI10	5183_O	Chr1	26435995	26436596	Col	Col/Ler	1	hei10_female
ZYP1_HEI10	5183_O	Chr2	8125000	8147480	Col/Ler	Col	1	hei10_female
ZYP1_HEI10	5183_O	Chr2	12396076	12397705	Col	Col/Ler	1	hei10_female
ZYP1_HEI10	5183_O	Chr3	11085472	11087101	Col	Col/Ler	1	hei10_female
ZYP1_HEI10	5183_O	Chr3	22075000	22076071	Col/Ler	Col	1	hei10_female
ZYP1_HEI10	5183_O	Chr4	18031407	18034678	Col/Ler	Col	1	hei10_female
ZYP1_HEI10	5183_O	Chr5	392644	393251	Col/Ler	Col	1	hei10_female
ZYP1_HEI10	5183_O	Chr5	7845824	7846051	Col	Col/Ler	1	hei10_female
ZYP1_HEI10	5183_P	Chr2	12700000	12731775	Col/Ler	Col	1	hei10_female
ZYP1_HEI10	5183_P	Chr3	1475000	1475418	Col/Ler	Col	1	hei10_female
ZYP1_HEI10	5183_P	Chr3	5636806	5637430	Col	Col/Ler	1	hei10_female
ZYP1_HEI10	5183_P	Chr4	6380337	6380381	Col/Ler	Col	1	hei10_female
ZYP1_HEI10	5183_P	Chr4	12267168	12268406	Col	Col/Ler	1	hei10_female
ZYP1_HEI10	5183_P	Chr5	4375000	4376276	Col/Ler	Col	1	hei10_female
ZYP1_HEI10	5183_P	Chr5	21999942	22001192	Col	Col/Ler	1	hei10_female
ZYP1_HEI10	5183_Q	Chr1	5475000	5478425	Col/Ler	Col	1	hei10_female
ZYP1_HEI10	5183_Q	Chr2	8089980	8090236	Col	Col/Ler	1	hei10_female
ZYP1_HEI10	5183_Q	Chr4	9942080	9945176	Col	Col/Ler	1	hei10_female
ZYP1_HEI10	5183_R	Chr1	2850000	2850324	Col/Ler	Col	1	hei10_female
ZYP1_HEI10	5183_R	Chr2	9925000	9932841	Col/Ler	Col	1	hei10_female
ZYP1_HEI10	5183_R	Chr3	2649016	2655488	Col	Col/Ler	1	hei10_female
ZYP1_HEI10	5183_R	Chr3	10775000	10775317	Col/Ler	Col	1	hei10_female
ZYP1_HEI10	5183_R	Chr3	19502156	19503485	Col	Col/Ler	1	hei10_female
ZYP1_HEI10	5183_R	Chr4	13023000	13028436	Col	Col/Ler	1	hei10_female
ZYP1_HEI10	5183_R	Chr5	6650000	6652864	Col/Ler	Col	1	hei10_female
ZYP1_HEI10	5183_S	Chr1	9202017	9213916	Col	Col/Ler	1	hei10_female
ZYP1_HEI10	5183_S	Chr1	20917227	20917239	Col/Ler	Col	1	hei10_female
ZYP1_HEI10	5183_S	Chr2	17004920	17006622	Col/Ler	Col	1	hei10_female
ZYP1_HEI10	5183_S	Chr4	13417155	13417679	Col	Col/Ler	1	hei10_female
ZYP1_HEI10	5183_S	Chr5	21560908	21561324	Col	Col/Ler	1	hei10_female
ZYP1_HEI10	5183_T	Chr2	15286158	15286869	Col/Ler	Col	1	hei10_female
ZYP1_HEI10	5183_T	Chr4	9259187	9264189	Col/Ler	Col	1	hei10_female
ZYP1_HEI10	5183_T	Chr5	6850000	6850833	Col/Ler	Col	1	hei10_female
ZYP1_HEI10	5183_U	Chr1	6862323	6862780	Col	Col/Ler	1	hei10_female
ZYP1_HEI10	5183_U	Chr1	18200000	18200180	Col/Ler	Col	1	hei10_female
ZYP1_HEI10	5183_U	Chr1	29642336	29643447	Col	Col/Ler	1	hei10_female
ZYP1_HEI10	5183_U	Chr2	17125000	17125017	Col/Ler	Col	1	hei10_female
ZYP1_HEI10	5183_U	Chr3	6575993	6616262	Col/Ler	Col	1	hei10_female
ZYP1_HEI10	5183_U	Chr5	3701728	3704413	Col	Col/Ler	1	hei10_female
ZYP1_HEI10	5183_V	Chr2	5948000	5953820	Col	Col/Ler	1	hei10_female
ZYP1_HEI10	5183_V	Chr2	18575319	18581034	Col/Ler	Col	1	hei10_female
ZYP1_HEI10	5183_V	Chr4	5682733	5701687	Col	Col/Ler	1	hei10_female
ZYP1_HEI10	5183_V	Chr5	3160597	3160618	Col/Ler	Col	1	hei10_female
ZYP1_HEI10	5183_V	Chr5	17309610	17310742	Col	Col/Ler	1	hei10_female
ZYP1_HEI10	5183_W	Chr1	7638463	7639737	Col/Ler	Col	1	hei10_female
ZYP1_HEI10	5183_W	Chr2	16175000	16180547	Col/Ler	Col	1	hei10_female
ZYP1_HEI10	5183_W	Chr3	1486261	1486737	Col/Ler	Col	1	hei10_female
ZYP1_HEI10	5183_W	Chr5	9059145	9059157	Col/Ler	Col	1	hei10_female
ZYP1_HEI10	5183_W	Chr5	19102430	19102438	Col	Col/Ler	1	hei10_female
ZYP1_HEI10	5183_X	Chr1	11129026	11129215	Col/Ler	Col	1	hei10_female
ZYP1_HEI10	5183_X	Chr1	20248000	20255999	Col	Col/Ler	1	hei10_female
ZYP1_HEI10	5183_X	Chr2	12900000	12900246	Col/Ler	Col	1	hei10_female
ZYP1_HEI10	5183_X	Chr3	9300000	9300463	Col/Ler	Col	1	hei10_female
ZYP1_HEI10	5183_X	Chr3	22620254	22620578	Col	Col/Ler	1	hei10_female
ZYP1_HEI10	5183_X	Chr4	7786037	7787103	Col	Col/Ler	1	hei10_female
ZYP1_HEI10	5183_Y	Chr1	25045417	25046155	Col/Ler	Col	1	hei10_female
ZYP1_HEI10	5183_Y	Chr3	8151964	8157088	Col	Col/Ler	1	hei10_female
ZYP1_HEI10	5183_Y	Chr5	1095926	1097880	Col	Col/Ler	1	hei10_female
ZYP1_HEI10	5183_Y	Chr5	16943219	16944498	Col/Ler	Col	1	hei10_female
ZYP1_HEI10	5183_Z	Chr1	17725000	17730630	Col/Ler	Col	1	hei10_female
ZYP1_HEI10	5183_Z	Chr3	5373905	5374370	Col	Col/Ler	1	hei10_female
ZYP1_HEI10	5183_Z	Chr5	24850000	24858928	Col/Ler	Col	1	hei10_female
ZYP1_HEI10	5184_AA	Chr1	7961773	7963249	Col/Ler	Col	1	hei10_female
ZYP1_HEI10	5184_AA	Chr1	10769882	10775881	Col	Col/Ler	1	hei10_female
ZYP1_HEI10	5184_AA	Chr4	9786978	9787145	Col/Ler	Col	1	hei10_female
ZYP1_HEI10	5184_AA	Chr5	10007629	10010260	Col/Ler	Col	1	hei10_female
ZYP1_HEI10	5184_AB	Chr1	6941861	6942678	Col	Col/Ler	1	hei10_female
ZYP1_HEI10	5184_AB	Chr2	16216697	16220493	Col	Col/Ler	1	hei10_female
ZYP1_HEI10	5184_AB	Chr3	10506505	10506694	Col	Col/Ler	1	hei10_female
ZYP1_HEI10	5184_AB	Chr3	21749371	21750039	Col/Ler	Col	1	hei10_female
ZYP1_HEI10	5184_AB	Chr4	8856569	8857311	Col/Ler	Col	1	hei10_female
ZYP1_HEI10	5184_AB	Chr5	16207859	16209693	Col	Col/Ler	1	hei10_female
ZYP1_HEI10	5184_AB	Chr5	24915963	24920955	Col/Ler	Col	1	hei10_female
ZYP1_HEI10	5184_AC	Chr1	6714197	6714295	Col/Ler	Col	1	hei10_female
ZYP1_HEI10	5184_AC	Chr2	10726609	10729435	Col	Col/Ler	1	hei10_female
ZYP1_HEI10	5184_AC	Chr2	15571637	15571638	Col/Ler	Col	1	hei10_female
ZYP1_HEI10	5184_AC	Chr3	10456669	10457910	Col	Col/Ler	1	hei10_female
ZYP1_HEI10	5184_AC	Chr3	22375000	22376196	Col/Ler	Col	1	hei10_female
ZYP1_HEI10	5184_AC	Chr4	13700000	13700484	Col/Ler	Col	1	hei10_female
ZYP1_HEI10	5184_A	Chr1	19883502	19884567	Col/Ler	Col	1	hei10_female
ZYP1_HEI10	5184_A	Chr2	7361074	7361187	Col/Ler	Col	1	hei10_female
ZYP1_HEI10	5184_A	Chr2	18941237	18942716	Col	Col/Ler	1	hei10_female
ZYP1_HEI10	5184_A	Chr3	16383644	16386121	Col	Col/Ler	1	hei10_female
ZYP1_HEI10	5184_A	Chr3	21738096	21745308	Col/Ler	Col	1	hei10_female
ZYP1_HEI10	5184_AD	Chr2	803459	808583	Col/Ler	Col	1	hei10_female
ZYP1_HEI10	5184_AD	Chr2	16558802	16559242	Col	Col/Ler	1	hei10_female
ZYP1_HEI10	5184_AD	Chr3	23125000	23132983	Col/Ler	Col	1	hei10_female
ZYP1_HEI10	5184_AD	Chr5	7075000	7076991	Col/Ler	Col	1	hei10_female
ZYP1_HEI10	5184_AD	Chr5	19693253	19693732	Col	Col/Ler	1	hei10_female
ZYP1_HEI10	5184_AD	Chr5	20825000	20828212	Col/Ler	Col	1	hei10_female
ZYP1_HEI10	5184_AE	Chr1	9094728	9094927	Col	Col/Ler	1	hei10_female
ZYP1_HEI10	5184_AE	Chr1	11093853	11094815	Col/Ler	Col	1	hei10_female
ZYP1_HEI10	5184_AE	Chr1	23202265	23202457	Col	Col/Ler	1	hei10_female
ZYP1_HEI10	5184_AE	Chr2	5040432	5040930	Col/Ler	Col	1	hei10_female
ZYP1_HEI10	5184_AE	Chr2	15838347	15839336	Col	Col/Ler	1	hei10_female
ZYP1_HEI10	5184_AE	Chr4	18200321	18201207	Col	Col/Ler	1	hei10_female
ZYP1_HEI10	5184_AE	Chr5	1614670	1614871	Col	Col/Ler	1	hei10_female
ZYP1_HEI10	5184_AE	Chr5	13675000	13675075	Col/Ler	Col	1	hei10_female
ZYP1_HEI10	5184_AF	Chr3	16891807	16891839	Col	Col/Ler	1	hei10_female
ZYP1_HEI10	5184_AF	Chr3	23161372	23161891	Col/Ler	Col	1	hei10_female
ZYP1_HEI10	5184_AF	Chr4	7257361	7257487	Col	Col/Ler	1	hei10_female
ZYP1_HEI10	5184_AF	Chr4	13750000	13793924	Col/Ler	Col	1	hei10_female
ZYP1_HEI10	5184_AF	Chr5	8778420	8780242	Col	Col/Ler	1	hei10_female
ZYP1_HEI10	5184_AF	Chr5	16720727	16720750	Col/Ler	Col	1	hei10_female
ZYP1_HEI10	5184_AG	Chr1	11549588	11550069	Col	Col/Ler	1	hei10_female
ZYP1_HEI10	5184_AG	Chr2	259175	260167	Col	Col/Ler	1	hei10_female
ZYP1_HEI10	5184_AG	Chr3	6419023	6419166	Col/Ler	Col	1	hei10_female
ZYP1_HEI10	5184_AG	Chr3	11115727	11116504	Col	Col/Ler	1	hei10_female
ZYP1_HEI10	5184_AG	Chr3	16677349	16678887	Col/Ler	Col	1	hei10_female
ZYP1_HEI10	5184_AG	Chr3	21685890	21686505	Col	Col/Ler	1	hei10_female
ZYP1_HEI10	5184_AG	Chr4	13793924	13839352	Col	Col/Ler	1	hei10_female
ZYP1_HEI10	5184_AG	Chr5	18682228	18682941	Col	Col/Ler	1	hei10_female
ZYP1_HEI10	5184_AH	Chr1	7925000	7925420	Col/Ler	Col	1	hei10_female
ZYP1_HEI10	5184_AH	Chr1	21773000	21849617	Col	Col/Ler	1	hei10_female
ZYP1_HEI10	5184_AH	Chr3	6550000	6567142	Col/Ler	Col	1	hei10_female
ZYP1_HEI10	5184_AH	Chr3	16148000	16150833	Col	Col/Ler	1	hei10_female
ZYP1_HEI10	5184_AH	Chr3	19850000	19854256	Col/Ler	Col	1	hei10_female
ZYP1_HEI10	5184_AH	Chr4	7226613	7226722	Col	Col/Ler	1	hei10_female
ZYP1_HEI10	5184_AH	Chr4	18097546	18097548	Col/Ler	Col	1	hei10_female
ZYP1_HEI10	5184_AH	Chr5	3044373	3045674	Col/Ler	Col	1	hei10_female
ZYP1_HEI10	5184_AH	Chr5	15708514	15710706	Col	Col/Ler	1	hei10_female
ZYP1_HEI10	5184_AH	Chr5	18650000	18652352	Col/Ler	Col	1	hei10_female
ZYP1_HEI10	5184_AI	Chr1	5360032	5360481	Col	Col/Ler	1	hei10_female
ZYP1_HEI10	5184_AI	Chr1	25275017	25275454	Col/Ler	Col	1	hei10_female
ZYP1_HEI10	5184_AI	Chr2	8226004	8227684	Col	Col/Ler	1	hei10_female
ZYP1_HEI10	5184_AI	Chr3	21608492	21639679	Col/Ler	Col	1	hei10_female
ZYP1_HEI10	5184_AI	Chr4	8598177	8599216	Col/Ler	Col	1	hei10_female
ZYP1_HEI10	5184_AI	Chr5	2309557	2311855	Col	Col/Ler	1	hei10_female
ZYP1_HEI10	5184_AJ	Chr2	6850622	6852092	Col	Col/Ler	1	hei10_female
ZYP1_HEI10	5184_AJ	Chr3	7896480	7898422	Col/Ler	Col	1	hei10_female
ZYP1_HEI10	5184_AJ	Chr3	21563072	21578115	Col	Col/Ler	1	hei10_female
ZYP1_HEI10	5184_AJ	Chr4	7608860	7609544	Col	Col/Ler	1	hei10_female
ZYP1_HEI10	5184_AJ	Chr5	4259969	4259990	Col/Ler	Col	1	hei10_female
ZYP1_HEI10	5184_AJ	Chr5	17243896	17243998	Col	Col/Ler	1	hei10_female
ZYP1_HEI10	5184_AK	Chr1	6460193	6460680	Col/Ler	Col	1	hei10_female
ZYP1_HEI10	5184_AK	Chr2	7110823	7111525	Col	Col/Ler	1	hei10_female
ZYP1_HEI10	5184_AK	Chr2	16709580	16710092	Col/Ler	Col	1	hei10_female
ZYP1_HEI10	5184_AK	Chr3	4400000	4400500	Col/Ler	Col	1	hei10_female
ZYP1_HEI10	5184_AK	Chr3	6668977	6672200	Col	Col/Ler	1	hei10_female
ZYP1_HEI10	5184_AK	Chr4	9700295	9703954	Col	Col/Ler	1	hei10_female
ZYP1_HEI10	5184_AK	Chr5	6198756	6200895	Col/Ler	Col	1	hei10_female
ZYP1_HEI10	5184_AK	Chr5	25717755	25720100	Col	Col/Ler	1	hei10_female
ZYP1_HEI10	5184_AL	Chr1	22883007	22883013	Col/Ler	Col	1	hei10_female
ZYP1_HEI10	5184_AL	Chr3	11791106	11791107	Col	Col/Ler	1	hei10_female
ZYP1_HEI10	5184_AL	Chr4	10466399	10466938	Col	Col/Ler	1	hei10_female
ZYP1_HEI10	5184_AL	Chr5	14538104	14538899	Col	Col/Ler	1	hei10_female
ZYP1_HEI10	5184_AL	Chr5	20750000	20752809	Col/Ler	Col	1	hei10_female
ZYP1_HEI10	5184_AM	Chr1	485402	523868	Col	Col/Ler	1	hei10_female
ZYP1_HEI10	5184_AM	Chr1	9150000	9152328	Col/Ler	Col	1	hei10_female
ZYP1_HEI10	5184_AM	Chr2	16400000	16402449	Col/Ler	Col	1	hei10_female
ZYP1_HEI10	5184_AM	Chr3	3712081	3714637	Col	Col/Ler	1	hei10_female
ZYP1_HEI10	5184_AM	Chr5	2191155	2193243	Col/Ler	Col	1	hei10_female
ZYP1_HEI10	5184_AM	Chr5	20536191	20537060	Col	Col/Ler	1	hei10_female
ZYP1_HEI10	5184_AN	Chr1	3100000	3106888	Col/Ler	Col	1	hei10_female
ZYP1_HEI10	5184_AN	Chr1	7553005	7553666	Col	Col/Ler	1	hei10_female
ZYP1_HEI10	5184_AN	Chr1	12397945	12397953	Col/Ler	Col	1	hei10_female
ZYP1_HEI10	5184_AN	Chr1	18124930	18125279	Col	Col/Ler	1	hei10_female
ZYP1_HEI10	5184_AN	Chr2	9748644	9749025	Col	Col/Ler	1	hei10_female
ZYP1_HEI10	5184_AN	Chr3	9815675	9819261	Col	Col/Ler	1	hei10_female
ZYP1_HEI10	5184_AN	Chr3	21123071	21125676	Col/Ler	Col	1	hei10_female
ZYP1_HEI10	5184_AN	Chr4	8911013	8911016	Col/Ler	Col	1	hei10_female
ZYP1_HEI10	5184_AN	Chr5	15900000	15900143	Col/Ler	Col	1	hei10_female
ZYP1_HEI10	5184_AO	Chr1	175000	179175	Col/Ler	Col	1	hei10_female
ZYP1_HEI10	5184_AO	Chr1	12181699	12181927	Col	Col/Ler	1	hei10_female
ZYP1_HEI10	5184_AO	Chr3	9708851	9710237	Col/Ler	Col	1	hei10_female
ZYP1_HEI10	5184_AO	Chr5	3384998	3385504	Col	Col/Ler	1	hei10_female
ZYP1_HEI10	5184_AP	Chr1	25995436	25996157	Col/Ler	Col	1	hei10_female
ZYP1_HEI10	5184_AP	Chr1	26624500	26624994	Col	Col/Ler	1	hei10_female
ZYP1_HEI10	5184_AP	Chr2	8803956	8804682	Col	Col/Ler	1	hei10_female
ZYP1_HEI10	5184_AP	Chr3	7223000	7225985	Col	Col/Ler	1	hei10_female
ZYP1_HEI10	5184_AP	Chr5	16859697	16862215	Col/Ler	Col	1	hei10_female
ZYP1_HEI10	5184_AP	Chr5	24531601	24534724	Col	Col/Ler	1	hei10_female
ZYP1_HEI10	5184_AQ	Chr1	8147129	8149680	Col	Col/Ler	1	hei10_female
ZYP1_HEI10	5184_AQ	Chr1	19044169	19044234	Col/Ler	Col	1	hei10_female
ZYP1_HEI10	5184_AQ	Chr2	6879490	6879622	Col	Col/Ler	1	hei10_female
ZYP1_HEI10	5184_AQ	Chr2	14821052	14827555	Col/Ler	Col	1	hei10_female
ZYP1_HEI10	5184_AQ	Chr2	16754746	16755149	Col	Col/Ler	1	hei10_female
ZYP1_HEI10	5184_AQ	Chr3	1505418	1508190	Col/Ler	Col	1	hei10_female
ZYP1_HEI10	5184_AQ	Chr3	8619766	8620862	Col	Col/Ler	1	hei10_female
ZYP1_HEI10	5184_AQ	Chr3	20475000	20475578	Col/Ler	Col	1	hei10_female
ZYP1_HEI10	5184_AQ	Chr4	7512818	7512823	Col/Ler	Col	1	hei10_female
ZYP1_HEI10	5184_AQ	Chr5	515812	517201	Col	Col/Ler	1	hei10_female
ZYP1_HEI10	5184_AQ	Chr5	20125000	20212376	Col/Ler	Col	1	hei10_female
ZYP1_HEI10	5184_AR	Chr1	5480306	5480375	Col	Col/Ler	1	hei10_female
ZYP1_HEI10	5184_AR	Chr1	19775000	19789214	Col/Ler	Col	1	hei10_female
ZYP1_HEI10	5184_AR	Chr3	22884049	22886943	Col/Ler	Col	1	hei10_female
ZYP1_HEI10	5184_AR	Chr4	5498104	5502000	Col/Ler	Col	1	hei10_female
ZYP1_HEI10	5184_AR	Chr4	11982377	11995038	Col	Col/Ler	1	hei10_female
ZYP1_HEI10	5184_AR	Chr5	5050000	5051512	Col/Ler	Col	1	hei10_female
ZYP1_HEI10	5184_AR	Chr5	18377192	18377219	Col	Col/Ler	1	hei10_female
ZYP1_HEI10	5184_AS	Chr1	115320	115593	Col/Ler	Col	1	hei10_female
ZYP1_HEI10	5184_AS	Chr1	6645712	6646308	Col	Col/Ler	1	hei10_female
ZYP1_HEI10	5184_AS	Chr1	20032206	20036315	Col/Ler	Col	1	hei10_female
ZYP1_HEI10	5184_AS	Chr1	29870900	29870971	Col	Col/Ler	1	hei10_female
ZYP1_HEI10	5184_AS	Chr2	14225000	14230384	Col/Ler	Col	1	hei10_female
ZYP1_HEI10	5184_AS	Chr2	18976977	18978629	Col	Col/Ler	1	hei10_female
ZYP1_HEI10	5184_AS	Chr3	1589853	1592152	Col	Col/Ler	1	hei10_female
ZYP1_HEI10	5184_AS	Chr4	9751728	9753330	Col	Col/Ler	1	hei10_female
ZYP1_HEI10	5184_AS	Chr5	17300000	17305385	Col/Ler	Col	1	hei10_female
ZYP1_HEI10	5184_AS	Chr5	22855731	22856083	Col	Col/Ler	1	hei10_female
ZYP1_HEI10	5184_AT	Chr1	3744170	3746177	Col/Ler	Col	1	hei10_female
ZYP1_HEI10	5184_AT	Chr1	12964858	12965456	Col	Col/Ler	1	hei10_female
ZYP1_HEI10	5184_AT	Chr1	19066410	19067876	Col/Ler	Col	1	hei10_female
ZYP1_HEI10	5184_AT	Chr1	28739401	28745359	Col	Col/Ler	1	hei10_female
ZYP1_HEI10	5184_AT	Chr2	9015964	9017116	Col	Col/Ler	1	hei10_female
ZYP1_HEI10	5184_AT	Chr4	8473704	8474592	Col/Ler	Col	1	hei10_female
ZYP1_HEI10	5184_AT	Chr4	13272326	13273417	Col	Col/Ler	1	hei10_female
ZYP1_HEI10	5184_AT	Chr5	7382774	7385164	Col	Col/Ler	1	hei10_female
ZYP1_HEI10	5184_AT	Chr5	20429616	20430411	Col/Ler	Col	1	hei10_female
ZYP1_HEI10	5184_AU	Chr2	1350000	1350065	Col/Ler	Col	1	hei10_female
ZYP1_HEI10	5184_AU	Chr2	6405764	6406022	Col	Col/Ler	1	hei10_female
ZYP1_HEI10	5184_AU	Chr2	17151963	17163429	Col/Ler	Col	1	hei10_female
ZYP1_HEI10	5184_AU	Chr2	19158965	19159708	Col	Col/Ler	1	hei10_female
ZYP1_HEI10	5184_AU	Chr3	3279079	3308562	Col	Col/Ler	1	hei10_female
ZYP1_HEI10	5184_AU	Chr4	11309772	11310106	Col	Col/Ler	1	hei10_female
ZYP1_HEI10	5184_AU	Chr5	20573000	20630937	Col	Col/Ler	1	hei10_female
ZYP1_HEI10	5184_AV	Chr1	7829563	7829976	Col/Ler	Col	1	hei10_female
ZYP1_HEI10	5184_AV	Chr1	24430926	24432050	Col	Col/Ler	1	hei10_female
ZYP1_HEI10	5184_AV	Chr2	6300797	6301229	Col/Ler	Col	1	hei10_female
ZYP1_HEI10	5184_AV	Chr2	18203426	18203643	Col	Col/Ler	1	hei10_female
ZYP1_HEI10	5184_AV	Chr3	17021433	17022003	Col	Col/Ler	1	hei10_female
ZYP1_HEI10	5184_AV	Chr3	22375000	22377257	Col/Ler	Col	1	hei10_female
ZYP1_HEI10	5184_AV	Chr5	325000	329311	Col/Ler	Col	1	hei10_female
ZYP1_HEI10	5184_B	Chr1	10054196	10055273	Col/Ler	Col	1	hei10_female
ZYP1_HEI10	5184_B	Chr1	26673801	26679972	Col	Col/Ler	1	hei10_female
ZYP1_HEI10	5184_B	Chr2	2071438	2074153	Col	Col/Ler	1	hei10_female
ZYP1_HEI10	5184_B	Chr2	10807640	10808272	Col/Ler	Col	1	hei10_female
ZYP1_HEI10	5184_B	Chr2	18592320	18593454	Col	Col/Ler	1	hei10_female
ZYP1_HEI10	5184_B	Chr3	3700000	3700754	Col/Ler	Col	1	hei10_female
ZYP1_HEI10	5184_B	Chr4	7708012	7715269	Col	Col/Ler	1	hei10_female
ZYP1_HEI10	5184_B	Chr4	14468422	14469120	Col/Ler	Col	1	hei10_female
ZYP1_HEI10	5184_B	Chr5	24707834	24708241	Col	Col/Ler	1	hei10_female
ZYP1_HEI10	5184_C	Chr1	18290688	18290906	Col	Col/Ler	1	hei10_female
ZYP1_HEI10	5184_C	Chr2	1717893	1722744	Col/Ler	Col	1	hei10_female
ZYP1_HEI10	5184_C	Chr2	14609277	14609663	Col	Col/Ler	1	hei10_female
ZYP1_HEI10	5184_C	Chr3	9475000	9477955	Col/Ler	Col	1	hei10_female
ZYP1_HEI10	5184_C	Chr5	4846775	4847061	Col/Ler	Col	1	hei10_female
ZYP1_HEI10	5184_D	Chr2	1425000	1425436	Col/Ler	Col	1	hei10_female
ZYP1_HEI10	5184_D	Chr3	11775000	11775031	Col/Ler	Col	1	hei10_female
ZYP1_HEI10	5184_D	Chr4	8413150	8413310	Col	Col/Ler	1	hei10_female
ZYP1_HEI10	5184_D	Chr4	12325000	12330496	Col/Ler	Col	1	hei10_female
ZYP1_HEI10	5184_D	Chr5	14282289	14282460	Col/Ler	Col	1	hei10_female
ZYP1_HEI10	5184_D	Chr5	23214138	23217719	Col	Col/Ler	1	hei10_female
ZYP1_HEI10	5184_E	Chr1	29189332	29195107	Col	Col/Ler	1	hei10_female
ZYP1_HEI10	5184_E	Chr2	12955736	12956333	Col/Ler	Col	1	hei10_female
ZYP1_HEI10	5184_E	Chr3	11277527	11278568	Col	Col/Ler	1	hei10_female
ZYP1_HEI10	5184_E	Chr3	17624933	17627000	Col/Ler	Col	1	hei10_female
ZYP1_HEI10	5184_E	Chr4	1010126	1014040	Col	Col/Ler	1	hei10_female
ZYP1_HEI10	5184_E	Chr5	2698000	2704015	Col	Col/Ler	1	hei10_female
ZYP1_HEI10	5184_F	Chr1	24850000	24850036	Col/Ler	Col	1	hei10_female
ZYP1_HEI10	5184_F	Chr3	8979824	8982113	Col/Ler	Col	1	hei10_female
ZYP1_HEI10	5184_F	Chr4	12377920	12378417	Col	Col/Ler	1	hei10_female
ZYP1_HEI10	5184_F	Chr5	22662662	22666232	Col	Col/Ler	1	hei10_female
ZYP1_HEI10	5184_G	Chr1	2388087	2389443	Col	Col/Ler	1	hei10_female
ZYP1_HEI10	5184_G	Chr1	17425000	17425522	Col/Ler	Col	1	hei10_female
ZYP1_HEI10	5184_G	Chr1	18335766	18336769	Col	Col/Ler	1	hei10_female
ZYP1_HEI10	5184_G	Chr1	28317258	28318318	Col/Ler	Col	1	hei10_female
ZYP1_HEI10	5184_G	Chr2	14534524	14538181	Col/Ler	Col	1	hei10_female
ZYP1_HEI10	5184_G	Chr3	968939	969478	Col/Ler	Col	1	hei10_female
ZYP1_HEI10	5184_G	Chr3	10223000	10225972	Col	Col/Ler	1	hei10_female
ZYP1_HEI10	5184_G	Chr4	5168353	5168646	Col/Ler	Col	1	hei10_female
ZYP1_HEI10	5184_G	Chr5	2382390	2384106	Col	Col/Ler	1	hei10_female
ZYP1_HEI10	5184_G	Chr5	16525300	16525547	Col/Ler	Col	1	hei10_female
ZYP1_HEI10	5184_H	Chr1	16790918	16791207	Col	Col/Ler	1	hei10_female
ZYP1_HEI10	5184_H	Chr2	13925000	13927701	Col/Ler	Col	1	hei10_female
ZYP1_HEI10	5184_H	Chr3	1136968	1137176	Col	Col/Ler	1	hei10_female
ZYP1_HEI10	5184_H	Chr4	12278070	12281921	Col/Ler	Col	1	hei10_female
ZYP1_HEI10	5184_H	Chr5	8018870	8019337	Col/Ler	Col	1	hei10_female
ZYP1_HEI10	5184_I	Chr2	300000	301900	Col/Ler	Col	1	hei10_female
ZYP1_HEI10	5184_I	Chr2	9514693	9515617	Col	Col/Ler	1	hei10_female
ZYP1_HEI10	5184_I	Chr4	10228228	10229159	Col	Col/Ler	1	hei10_female
ZYP1_HEI10	5184_I	Chr5	4771178	4772477	Col	Col/Ler	1	hei10_female
ZYP1_HEI10	5184_I	Chr5	17607599	17608569	Col/Ler	Col	1	hei10_female
ZYP1_HEI10	5184_I	Chr5	24462338	24464092	Col	Col/Ler	1	hei10_female
ZYP1_HEI10	5184_J	Chr1	4382950	4383428	Col/Ler	Col	1	hei10_female
ZYP1_HEI10	5184_J	Chr1	18740518	18740889	Col	Col/Ler	1	hei10_female
ZYP1_HEI10	5184_J	Chr2	10775494	10776736	Col	Col/Ler	1	hei10_female
ZYP1_HEI10	5184_J	Chr2	17250000	17250013	Col/Ler	Col	1	hei10_female
ZYP1_HEI10	5184_J	Chr3	4369685	4370569	Col/Ler	Col	1	hei10_female
ZYP1_HEI10	5184_J	Chr3	11031437	11034068	Col	Col/Ler	1	hei10_female
ZYP1_HEI10	5184_J	Chr5	4180526	4182813	Col/Ler	Col	1	hei10_female
ZYP1_HEI10	5184_J	Chr5	24070468	24073473	Col	Col/Ler	1	hei10_female
ZYP1_HEI10	5184_K	Chr1	11012578	11014923	Col	Col/Ler	1	hei10_female
ZYP1_HEI10	5184_K	Chr1	12229999	12230882	Col/Ler	Col	1	hei10_female
ZYP1_HEI10	5184_K	Chr2	855911	856142	Col/Ler	Col	1	hei10_female
ZYP1_HEI10	5184_K	Chr2	9221450	9223790	Col	Col/Ler	1	hei10_female
ZYP1_HEI10	5184_K	Chr3	1456861	1457237	Col/Ler	Col	1	hei10_female
ZYP1_HEI10	5184_K	Chr3	9038878	9041172	Col	Col/Ler	1	hei10_female
ZYP1_HEI10	5184_K	Chr3	15819919	15820692	Col/Ler	Col	1	hei10_female
ZYP1_HEI10	5184_K	Chr4	9750328	9753143	Col	Col/Ler	1	hei10_female
ZYP1_HEI10	5184_K	Chr5	9875000	9875328	Col/Ler	Col	1	hei10_female
ZYP1_HEI10	5184_M	Chr1	9597506	9597874	Col	Col/Ler	1	hei10_female
ZYP1_HEI10	5184_M	Chr2	7107182	7110256	Col	Col/Ler	1	hei10_female
ZYP1_HEI10	5184_M	Chr2	11857425	11862745	Col/Ler	Col	1	hei10_female
ZYP1_HEI10	5184_M	Chr3	11106563	11106714	Col	Col/Ler	1	hei10_female
ZYP1_HEI10	5184_M	Chr4	10259249	10259852	Col	Col/Ler	1	hei10_female
ZYP1_HEI10	5184_M	Chr5	22925000	22927310	Col/Ler	Col	1	hei10_female
ZYP1_HEI10	5184_N	Chr1	16772434	16773419	Col	Col/Ler	1	hei10_female
ZYP1_HEI10	5184_N	Chr1	25700000	25703129	Col/Ler	Col	1	hei10_female
ZYP1_HEI10	5184_N	Chr2	13091490	13092353	Col	Col/Ler	1	hei10_female
ZYP1_HEI10	5184_N	Chr3	1475000	1476227	Col/Ler	Col	1	hei10_female
ZYP1_HEI10	5184_N	Chr3	10882681	10882990	Col	Col/Ler	1	hei10_female
ZYP1_HEI10	5184_N	Chr3	23270615	23276827	Col/Ler	Col	1	hei10_female
ZYP1_HEI10	5184_N	Chr4	5450000	5451028	Col/Ler	Col	1	hei10_female
ZYP1_HEI10	5184_N	Chr4	14138291	14141833	Col	Col/Ler	1	hei10_female
ZYP1_HEI10	5184_N	Chr5	25767272	25767274	Col/Ler	Col	1	hei10_female
ZYP1_HEI10	5184_O	Chr1	445271	447072	Col	Col/Ler	1	hei10_female
ZYP1_HEI10	5184_O	Chr1	12175000	12177220	Col/Ler	Col	1	hei10_female
ZYP1_HEI10	5184_O	Chr2	225000	229477	Col/Ler	Col	1	hei10_female
ZYP1_HEI10	5184_O	Chr2	9752996	9753230	Col	Col/Ler	1	hei10_female
ZYP1_HEI10	5184_O	Chr2	10414316	10417091	Col/Ler	Col	1	hei10_female
ZYP1_HEI10	5184_O	Chr2	14465181	14468017	Col	Col/Ler	1	hei10_female
ZYP1_HEI10	5184_O	Chr3	7044650	7049755	Col	Col/Ler	1	hei10_female
ZYP1_HEI10	5184_O	Chr5	1301351	1301692	Col	Col/Ler	1	hei10_female
ZYP1_HEI10	5184_O	Chr5	8603904	8605827	Col/Ler	Col	1	hei10_female
ZYP1_HEI10	5184_P	Chr1	986719	993410	Col	Col/Ler	1	hei10_female
ZYP1_HEI10	5184_P	Chr2	7218558	7220258	Col	Col/Ler	1	hei10_female
ZYP1_HEI10	5184_P	Chr3	6230124	6230444	Col/Ler	Col	1	hei10_female
ZYP1_HEI10	5184_P	Chr3	7889176	7889211	Col	Col/Ler	1	hei10_female
ZYP1_HEI10	5184_P	Chr5	21063393	21063407	Col/Ler	Col	1	hei10_female
ZYP1_HEI10	5184_Q	Chr1	2192375	2195305	Col	Col/Ler	1	hei10_female
ZYP1_HEI10	5184_Q	Chr2	17250013	17250893	Col	Col/Ler	1	hei10_female
ZYP1_HEI10	5184_Q	Chr5	89798	91097	Col	Col/Ler	1	hei10_female
ZYP1_HEI10	5184_R	Chr1	5338337	5338587	Col/Ler	Col	1	hei10_female
ZYP1_HEI10	5184_R	Chr1	18757144	18757803	Col	Col/Ler	1	hei10_female
ZYP1_HEI10	5184_R	Chr2	1603144	1603420	Col	Col/Ler	1	hei10_female
ZYP1_HEI10	5184_R	Chr3	4325000	4331957	Col/Ler	Col	1	hei10_female
ZYP1_HEI10	5184_R	Chr3	16852313	16852569	Col	Col/Ler	1	hei10_female
ZYP1_HEI10	5184_R	Chr5	16207115	16207544	Col	Col/Ler	1	hei10_female
ZYP1_HEI10	5184_R	Chr5	22225000	22226658	Col/Ler	Col	1	hei10_female
ZYP1_HEI10	5184_S	Chr1	12486219	12486644	Col	Col/Ler	1	hei10_female
ZYP1_HEI10	5184_S	Chr2	5511058	5511708	Col	Col/Ler	1	hei10_female
ZYP1_HEI10	5184_S	Chr2	16650000	16650174	Col/Ler	Col	1	hei10_female
ZYP1_HEI10	5184_S	Chr3	10248000	10256208	Col	Col/Ler	1	hei10_female
ZYP1_HEI10	5184_S	Chr4	6286001	6287156	Col/Ler	Col	1	hei10_female
ZYP1_HEI10	5184_S	Chr5	8094255	8098626	Col	Col/Ler	1	hei10_female
ZYP1_HEI10	5184_S	Chr5	8833801	8834033	Col/Ler	Col	1	hei10_female
ZYP1_HEI10	5184_S	Chr5	25989379	25989589	Col	Col/Ler	1	hei10_female
ZYP1_HEI10	5184_T	Chr1	2911543	2919963	Col/Ler	Col	1	hei10_female
ZYP1_HEI10	5184_T	Chr2	2294167	2294479	Col	Col/Ler	1	hei10_female
ZYP1_HEI10	5184_T	Chr2	17739727	17740049	Col/Ler	Col	1	hei10_female
ZYP1_HEI10	5184_T	Chr3	132545	135780	Col	Col/Ler	1	hei10_female
ZYP1_HEI10	5184_T	Chr4	12976527	12976556	Col/Ler	Col	1	hei10_female
ZYP1_HEI10	5184_T	Chr5	16077640	16079656	Col	Col/Ler	1	hei10_female
ZYP1_HEI10	5184_T	Chr5	20500000	20500220	Col/Ler	Col	1	hei10_female
ZYP1_HEI10	5184_U	Chr1	4341539	4342065	Col/Ler	Col	1	hei10_female
ZYP1_HEI10	5184_U	Chr1	18754508	18755014	Col	Col/Ler	1	hei10_female
ZYP1_HEI10	5184_U	Chr2	6800000	6801071	Col/Ler	Col	1	hei10_female
ZYP1_HEI10	5184_U	Chr2	7048000	7051107	Col	Col/Ler	1	hei10_female
ZYP1_HEI10	5184_U	Chr2	12286078	12287525	Col/Ler	Col	1	hei10_female
ZYP1_HEI10	5184_U	Chr3	10368089	10369211	Col	Col/Ler	1	hei10_female
ZYP1_HEI10	5184_U	Chr4	9720648	9721285	Col/Ler	Col	1	hei10_female
ZYP1_HEI10	5184_U	Chr5	5271412	5271662	Col/Ler	Col	1	hei10_female
ZYP1_HEI10	5184_U	Chr5	24964723	24965368	Col	Col/Ler	1	hei10_female
ZYP1_HEI10	5184_V	Chr1	2398000	2400473	Col	Col/Ler	1	hei10_female
ZYP1_HEI10	5184_V	Chr3	8926127	8926331	Col	Col/Ler	1	hei10_female
ZYP1_HEI10	5184_V	Chr4	9046796	9048298	Col/Ler	Col	1	hei10_female
ZYP1_HEI10	5184_V	Chr5	4809150	4813683	Col	Col/Ler	1	hei10_female
ZYP1_HEI10	5184_V	Chr5	18150598	18151778	Col/Ler	Col	1	hei10_female
ZYP1_HEI10	5184_W	Chr1	445271	446882	Col	Col/Ler	1	hei10_female
ZYP1_HEI10	5184_W	Chr1	22416179	22416368	Col/Ler	Col	1	hei10_female
ZYP1_HEI10	5184_W	Chr2	9850000	9850238	Col/Ler	Col	1	hei10_female
ZYP1_HEI10	5184_W	Chr5	9960349	9962881	Col	Col/Ler	1	hei10_female
ZYP1_HEI10	5184_X	Chr1	6567940	6568486	Col	Col/Ler	1	hei10_female
ZYP1_HEI10	5184_X	Chr1	11700000	11702656	Col/Ler	Col	1	hei10_female
ZYP1_HEI10	5184_X	Chr1	28036227	28043066	Col	Col/Ler	1	hei10_female
ZYP1_HEI10	5184_X	Chr2	10790006	10791643	Col	Col/Ler	1	hei10_female
ZYP1_HEI10	5184_X	Chr5	8650000	8650663	Col/Ler	Col	1	hei10_female
ZYP1_HEI10	5184_Y	Chr1	25063958	25064005	Col/Ler	Col	1	hei10_female
ZYP1_HEI10	5184_Y	Chr2	1960819	1961042	Col	Col/Ler	1	hei10_female
ZYP1_HEI10	5184_Y	Chr3	3548000	3550118	Col	Col/Ler	1	hei10_female
ZYP1_HEI10	5184_Y	Chr3	5928584	5931229	Col/Ler	Col	1	hei10_female
ZYP1_HEI10	5184_Y	Chr3	19206626	19206874	Col	Col/Ler	1	hei10_female
ZYP1_HEI10	5184_Y	Chr3	22280950	22281710	Col/Ler	Col	1	hei10_female
ZYP1_HEI10	5184_Y	Chr4	13135015	13137346	Col/Ler	Col	1	hei10_female
ZYP1_HEI10	5184_Y	Chr5	3219314	3219948	Col	Col/Ler	1	hei10_female
ZYP1_HEI10	5184_Y	Chr5	18504366	18524719	Col/Ler	Col	1	hei10_female
ZYP1_HEI10	5184_Y	Chr5	19516080	19516646	Col	Col/Ler	1	hei10_female
ZYP1_HEI10	5184_Y	Chr5	25850633	25851216	Col/Ler	Col	1	hei10_female
ZYP1_HEI10	5184_Z	Chr1	1877122	1877586	Col/Ler	Col	1	hei10_female
ZYP1_HEI10	5184_Z	Chr1	8594404	8597651	Col	Col/Ler	1	hei10_female
ZYP1_HEI10	5184_Z	Chr1	18679443	18679515	Col/Ler	Col	1	hei10_female
ZYP1_HEI10	5184_Z	Chr1	23421505	23423962	Col	Col/Ler	1	hei10_female
ZYP1_HEI10	5184_Z	Chr1	26412832	26412872	Col/Ler	Col	1	hei10_female
ZYP1_HEI10	5184_Z	Chr3	2325000	2326008	Col/Ler	Col	1	hei10_female
ZYP1_HEI10	5184_Z	Chr3	15864673	15865029	Col	Col/Ler	1	hei10_female
ZYP1_HEI10	5184_Z	Chr5	5811662	5812088	Col	Col/Ler	1	hei10_female
ZYP1_HEI10	5185_I	Chr2	8206660	8208174	Col/Ler	Col	1	hei10_female
ZYP1_HEI10	5185_I	Chr2	10073000	10076422	Col	Col/Ler	1	hei10_female
ZYP1_HEI10	5185_I	Chr3	5465242	5465879	Col/Ler	Col	1	hei10_female
ZYP1_HEI10	5185_I	Chr3	10668729	10674737	Col	Col/Ler	1	hei10_female
ZYP1_HEI10	5185_I	Chr3	22750000	22758438	Col/Ler	Col	1	hei10_female
ZYP1_HEI10	5185_I	Chr4	8514392	8515841	Col/Ler	Col	1	hei10_female
ZYP1_HEI10	5185_I	Chr4	14450090	14450966	Col	Col/Ler	1	hei10_female
ZYP1_HEI10	5185_I	Chr5	9913838	9914624	Col	Col/Ler	1	hei10_female
ZYP1_HEI10	5185_I	Chr5	22452934	22453461	Col/Ler	Col	1	hei10_female
ZYP1_HEI10	5184_AW	Chr1	1158573	1158584	Col	Col/Ler	1	hei10_male
ZYP1_HEI10	5184_AW	Chr1	1650000	1653831	Col/Ler	Col	1	hei10_male
ZYP1_HEI10	5184_AW	Chr1	4159981	4162884	Col	Col/Ler	1	hei10_male
ZYP1_HEI10	5184_AW	Chr1	6200000	6205174	Col/Ler	Col	1	hei10_male
ZYP1_HEI10	5184_AW	Chr1	17180286	17180528	Col	Col/Ler	1	hei10_male
ZYP1_HEI10	5184_AW	Chr1	29275000	29308227	Col/Ler	Col	1	hei10_male
ZYP1_HEI10	5184_AW	Chr4	18288709	18289266	Col	Col/Ler	1	hei10_male
ZYP1_HEI10	5184_AW	Chr5	5373000	5380808	Col	Col/Ler	1	hei10_male
ZYP1_HEI10	5184_AW	Chr5	8113122	8123127	Col/Ler	Col	1	hei10_male
ZYP1_HEI10	5184_AX	Chr1	730948	734158	Col	Col/Ler	1	hei10_male
ZYP1_HEI10	5184_AX	Chr1	29500000	29500549	Col/Ler	Col	1	hei10_male
ZYP1_HEI10	5184_AX	Chr2	6354494	6355532	Col	Col/Ler	1	hei10_male
ZYP1_HEI10	5184_AX	Chr3	638483	638603	Col	Col/Ler	1	hei10_male
ZYP1_HEI10	5184_AX	Chr3	5300000	5311551	Col/Ler	Col	1	hei10_male
ZYP1_HEI10	5184_AX	Chr3	10264004	10265194	Col	Col/Ler	1	hei10_male
ZYP1_HEI10	5184_AX	Chr3	23287113	23289364	Col/Ler	Col	1	hei10_male
ZYP1_HEI10	5184_AX	Chr4	9226628	9226789	Col	Col/Ler	1	hei10_male
ZYP1_HEI10	5184_AX	Chr5	6980058	6980991	Col	Col/Ler	1	hei10_male
ZYP1_HEI10	5184_AX	Chr5	24550000	24550662	Col/Ler	Col	1	hei10_male
ZYP1_HEI10	5184_AY	Chr1	469548	479432	Col/Ler	Col	1	hei10_male
ZYP1_HEI10	5184_AY	Chr1	3744170	3746203	Col	Col/Ler	1	hei10_male
ZYP1_HEI10	5184_AY	Chr1	26675000	26677340	Col/Ler	Col	1	hei10_male
ZYP1_HEI10	5184_AY	Chr2	6811086	6811109	Col	Col/Ler	1	hei10_male
ZYP1_HEI10	5184_AY	Chr2	9925000	9932841	Col/Ler	Col	1	hei10_male
ZYP1_HEI10	5184_AY	Chr3	9364956	9368197	Col	Col/Ler	1	hei10_male
ZYP1_HEI10	5184_AY	Chr5	15818569	15818677	Col/Ler	Col	1	hei10_male
ZYP1_HEI10	5184_AY	Chr5	22174785	22175344	Col	Col/Ler	1	hei10_male
ZYP1_HEI10	5184_AZ	Chr1	9510311	9510624	Col	Col/Ler	1	hei10_male
ZYP1_HEI10	5184_AZ	Chr1	20562275	20563211	Col/Ler	Col	1	hei10_male
ZYP1_HEI10	5184_AZ	Chr1	25865604	25871993	Col	Col/Ler	1	hei10_male
ZYP1_HEI10	5184_AZ	Chr2	8808247	8808799	Col	Col/Ler	1	hei10_male
ZYP1_HEI10	5184_AZ	Chr3	575970	576116	Col	Col/Ler	1	hei10_male
ZYP1_HEI10	5184_AZ	Chr3	22352128	22352298	Col/Ler	Col	1	hei10_male
ZYP1_HEI10	5184_AZ	Chr4	7431899	7433984	Col	Col/Ler	1	hei10_male
ZYP1_HEI10	5184_AZ	Chr4	11480932	11482911	Col/Ler	Col	1	hei10_male
ZYP1_HEI10	5184_AZ	Chr4	13651232	13653449	Col	Col/Ler	1	hei10_male
ZYP1_HEI10	5184_AZ	Chr4	13966368	13966410	Col/Ler	Col	1	hei10_male
ZYP1_HEI10	5184_AZ	Chr4	18482885	18483533	Col	Col/Ler	1	hei10_male
ZYP1_HEI10	5184_AZ	Chr5	4775000	4775323	Col/Ler	Col	1	hei10_male
ZYP1_HEI10	5184_AZ	Chr5	9871531	9871755	Col	Col/Ler	1	hei10_male
ZYP1_HEI10	5184_AZ	Chr5	17585038	17585895	Col/Ler	Col	1	hei10_male
ZYP1_HEI10	5184_BA	Chr1	19881509	19882589	Col	Col/Ler	1	hei10_male
ZYP1_HEI10	5184_BA	Chr2	6125453	6125894	Col/Ler	Col	1	hei10_male
ZYP1_HEI10	5184_BA	Chr2	14432310	14434496	Col	Col/Ler	1	hei10_male
ZYP1_HEI10	5184_BA	Chr2	15200000	15201208	Col/Ler	Col	1	hei10_male
ZYP1_HEI10	5184_BA	Chr2	19190771	19193401	Col	Col/Ler	1	hei10_male
ZYP1_HEI10	5184_BA	Chr3	5750000	5753759	Col/Ler	Col	1	hei10_male
ZYP1_HEI10	5184_BA	Chr3	8477420	8479987	Col	Col/Ler	1	hei10_male
ZYP1_HEI10	5184_BA	Chr3	21187005	21187837	Col/Ler	Col	1	hei10_male
ZYP1_HEI10	5184_BA	Chr4	141932	142943	Col	Col/Ler	1	hei10_male
ZYP1_HEI10	5184_BA	Chr5	5725000	5726282	Col/Ler	Col	1	hei10_male
ZYP1_HEI10	5184_BA	Chr5	15759502	15759545	Col	Col/Ler	1	hei10_male
ZYP1_HEI10	5184_BA	Chr5	24914775	24915683	Col/Ler	Col	1	hei10_male
ZYP1_HEI10	5184_BB	Chr1	5213920	5222970	Col/Ler	Col	1	hei10_male
ZYP1_HEI10	5184_BB	Chr1	7635518	7635600	Col	Col/Ler	1	hei10_male
ZYP1_HEI10	5184_BB	Chr1	26075000	26075443	Col/Ler	Col	1	hei10_male
ZYP1_HEI10	5184_BB	Chr2	661079	661989	Col/Ler	Col	1	hei10_male
ZYP1_HEI10	5184_BB	Chr2	16366208	16366345	Col	Col/Ler	1	hei10_male
ZYP1_HEI10	5184_BB	Chr4	6980535	6981382	Col	Col/Ler	1	hei10_male
ZYP1_HEI10	5184_BB	Chr4	13750000	13764990	Col/Ler	Col	1	hei10_male
ZYP1_HEI10	5184_BB	Chr5	483868	484049	Col	Col/Ler	1	hei10_male
ZYP1_HEI10	5184_BB	Chr5	8775000	8775123	Col/Ler	Col	1	hei10_male
ZYP1_HEI10	5184_BC	Chr1	929191	971198	Col/Ler	Col	1	hei10_male
ZYP1_HEI10	5184_BC	Chr1	8287324	8292876	Col	Col/Ler	1	hei10_male
ZYP1_HEI10	5184_BC	Chr2	2373014	2373229	Col/Ler	Col	1	hei10_male
ZYP1_HEI10	5184_BC	Chr2	7575820	7578354	Col	Col/Ler	1	hei10_male
ZYP1_HEI10	5184_BC	Chr2	18043083	18047603	Col/Ler	Col	1	hei10_male
ZYP1_HEI10	5184_BC	Chr3	18839484	18841746	Col	Col/Ler	1	hei10_male
ZYP1_HEI10	5184_BC	Chr4	6331706	6331708	Col/Ler	Col	1	hei10_male
ZYP1_HEI10	5184_BC	Chr4	13014582	13014869	Col	Col/Ler	1	hei10_male
ZYP1_HEI10	5184_BC	Chr5	19428482	19429405	Col	Col/Ler	1	hei10_male
ZYP1_HEI10	5184_BD	Chr1	19894935	19895099	Col/Ler	Col	1	hei10_male
ZYP1_HEI10	5184_BD	Chr1	28948493	28951797	Col	Col/Ler	1	hei10_male
ZYP1_HEI10	5184_BD	Chr2	377217	377521	Col	Col/Ler	1	hei10_male
ZYP1_HEI10	5184_BD	Chr2	15035661	15036407	Col/Ler	Col	1	hei10_male
ZYP1_HEI10	5184_BD	Chr2	19203633	19203765	Col	Col/Ler	1	hei10_male
ZYP1_HEI10	5184_BD	Chr3	467501	467740	Col/Ler	Col	1	hei10_male
ZYP1_HEI10	5184_BD	Chr3	3313225	3313590	Col	Col/Ler	1	hei10_male
ZYP1_HEI10	5184_BD	Chr3	7116329	7117026	Col/Ler	Col	1	hei10_male
ZYP1_HEI10	5184_BD	Chr4	12260968	12261755	Col	Col/Ler	1	hei10_male
ZYP1_HEI10	5184_BD	Chr5	244977	248007	Col/Ler	Col	1	hei10_male
ZYP1_HEI10	5184_BD	Chr5	6801637	6802612	Col	Col/Ler	1	hei10_male
ZYP1_HEI10	5184_BD	Chr5	10484435	10486083	Col/Ler	Col	1	hei10_male
ZYP1_HEI10	5184_BE	Chr1	5943178	5946094	Col	Col/Ler	1	hei10_male
ZYP1_HEI10	5184_BE	Chr1	15649868	15662301	Col/Ler	Col	1	hei10_male
ZYP1_HEI10	5184_BE	Chr1	20589665	20591722	Col	Col/Ler	1	hei10_male
ZYP1_HEI10	5184_BE	Chr2	9054996	9055086	Col	Col/Ler	1	hei10_male
ZYP1_HEI10	5184_BE	Chr2	18750000	18750754	Col/Ler	Col	1	hei10_male
ZYP1_HEI10	5184_BE	Chr3	22175000	22175741	Col/Ler	Col	1	hei10_male
ZYP1_HEI10	5184_BE	Chr4	5636263	5636396	Col/Ler	Col	1	hei10_male
ZYP1_HEI10	5184_BE	Chr4	7248775	7252234	Col	Col/Ler	1	hei10_male
ZYP1_HEI10	5184_BE	Chr5	1825000	1833955	Col/Ler	Col	1	hei10_male
ZYP1_HEI10	5184_BE	Chr5	8774995	8778129	Col	Col/Ler	1	hei10_male
ZYP1_HEI10	5184_BE	Chr5	23951274	23951720	Col/Ler	Col	1	hei10_male
ZYP1_HEI10	5184_BF	Chr1	6761476	6764851	Col	Col/Ler	1	hei10_male
ZYP1_HEI10	5184_BF	Chr1	13328441	13328469	Col/Ler	Col	1	hei10_male
ZYP1_HEI10	5184_BF	Chr1	26050970	26051194	Col	Col/Ler	1	hei10_male
ZYP1_HEI10	5184_BF	Chr3	2513011	2513581	Col/Ler	Col	1	hei10_male
ZYP1_HEI10	5184_BF	Chr3	22649122	22650834	Col	Col/Ler	1	hei10_male
ZYP1_HEI10	5184_BF	Chr5	15046994	15047491	Col/Ler	Col	1	hei10_male
ZYP1_HEI10	5184_BF	Chr5	19564643	19569914	Col	Col/Ler	1	hei10_male
ZYP1_HEI10	5184_BF	Chr5	26549708	26551035	Col/Ler	Col	1	hei10_male
ZYP1_HEI10	5184_BG	Chr1	3350000	3440720	Col/Ler	Col	1	hei10_male
ZYP1_HEI10	5184_BG	Chr1	9862715	9867586	Col	Col/Ler	1	hei10_male
ZYP1_HEI10	5184_BG	Chr1	28386740	28388276	Col/Ler	Col	1	hei10_male
ZYP1_HEI10	5184_BG	Chr1	29994488	30000318	Col	Col/Ler	1	hei10_male
ZYP1_HEI10	5184_BG	Chr2	11838003	11838073	Col/Ler	Col	1	hei10_male
ZYP1_HEI10	5184_BG	Chr2	14848062	14848379	Col	Col/Ler	1	hei10_male
ZYP1_HEI10	5184_BG	Chr3	7640151	7640182	Col	Col/Ler	1	hei10_male
ZYP1_HEI10	5184_BG	Chr5	8657144	8658805	Col	Col/Ler	1	hei10_male
ZYP1_HEI10	5184_BG	Chr5	15436395	15441387	Col/Ler	Col	1	hei10_male
ZYP1_HEI10	5184_BH	Chr1	25875000	25875868	Col/Ler	Col	1	hei10_male
ZYP1_HEI10	5184_BH	Chr2	900000	901406	Col/Ler	Col	1	hei10_male
ZYP1_HEI10	5184_BH	Chr2	16640068	16641477	Col	Col/Ler	1	hei10_male
ZYP1_HEI10	5184_BH	Chr3	5863402	5865597	Col	Col/Ler	1	hei10_male
ZYP1_HEI10	5184_BH	Chr5	1924610	1928353	Col	Col/Ler	1	hei10_male
ZYP1_HEI10	5184_BI	Chr1	1748000	1750634	Col	Col/Ler	1	hei10_male
ZYP1_HEI10	5184_BI	Chr1	17242240	17244355	Col/Ler	Col	1	hei10_male
ZYP1_HEI10	5184_BI	Chr1	26967135	26967254	Col	Col/Ler	1	hei10_male
ZYP1_HEI10	5184_BI	Chr2	11128073	11128839	Col	Col/Ler	1	hei10_male
ZYP1_HEI10	5184_BI	Chr3	10034655	10035958	Col/Ler	Col	1	hei10_male
ZYP1_HEI10	5184_BI	Chr4	8054300	8054304	Col	Col/Ler	1	hei10_male
ZYP1_HEI10	5184_BI	Chr5	3126078	3127721	Col/Ler	Col	1	hei10_male
ZYP1_HEI10	5184_BI	Chr5	16575909	16577509	Col	Col/Ler	1	hei10_male
ZYP1_HEI10	5184_BJ	Chr1	12546160	12546186	Col/Ler	Col	1	hei10_male
ZYP1_HEI10	5184_BJ	Chr1	19491406	19494164	Col	Col/Ler	1	hei10_male
ZYP1_HEI10	5184_BJ	Chr1	26750000	26768814	Col/Ler	Col	1	hei10_male
ZYP1_HEI10	5184_BJ	Chr2	9422202	9423668	Col	Col/Ler	1	hei10_male
ZYP1_HEI10	5184_BJ	Chr2	11960343	11963548	Col/Ler	Col	1	hei10_male
ZYP1_HEI10	5184_BJ	Chr3	22881988	22884049	Col	Col/Ler	1	hei10_male
ZYP1_HEI10	5184_BJ	Chr4	4801804	4802193	Col	Col/Ler	1	hei10_male
ZYP1_HEI10	5184_BJ	Chr4	12850000	12850917	Col/Ler	Col	1	hei10_male
ZYP1_HEI10	5184_BJ	Chr5	1600786	1602678	Col	Col/Ler	1	hei10_male
ZYP1_HEI10	5184_BJ	Chr5	1868216	1895107	Col/Ler	Col	1	hei10_male
ZYP1_HEI10	5184_BJ	Chr5	16656954	16657103	Col	Col/Ler	1	hei10_male
ZYP1_HEI10	5184_BK	Chr1	10497571	10501212	Col	Col/Ler	1	hei10_male
ZYP1_HEI10	5184_BK	Chr1	19850000	19852213	Col/Ler	Col	1	hei10_male
ZYP1_HEI10	5184_BK	Chr1	27094583	27097077	Col	Col/Ler	1	hei10_male
ZYP1_HEI10	5184_BK	Chr2	11772268	11772795	Col/Ler	Col	1	hei10_male
ZYP1_HEI10	5184_BK	Chr2	18154466	18194693	Col	Col/Ler	1	hei10_male
ZYP1_HEI10	5184_BK	Chr3	8142290	8142838	Col	Col/Ler	1	hei10_male
ZYP1_HEI10	5184_BK	Chr3	21263107	21264152	Col/Ler	Col	1	hei10_male
ZYP1_HEI10	5184_BK	Chr4	7086578	7086589	Col/Ler	Col	1	hei10_male
ZYP1_HEI10	5184_BK	Chr5	2483168	2483567	Col	Col/Ler	1	hei10_male
ZYP1_HEI10	5184_BK	Chr5	23650000	23650917	Col/Ler	Col	1	hei10_male
ZYP1_HEI10	5184_BL	Chr1	2600000	2605447	Col/Ler	Col	1	hei10_male
ZYP1_HEI10	5184_BL	Chr1	16637259	16637585	Col	Col/Ler	1	hei10_male
ZYP1_HEI10	5184_BL	Chr1	28975000	28978907	Col/Ler	Col	1	hei10_male
ZYP1_HEI10	5184_BL	Chr2	19025000	19044487	Col/Ler	Col	1	hei10_male
ZYP1_HEI10	5184_BL	Chr3	9634160	9634164	Col/Ler	Col	1	hei10_male
ZYP1_HEI10	5184_BL	Chr3	21468762	21513104	Col	Col/Ler	1	hei10_male
ZYP1_HEI10	5184_BL	Chr4	12225786	12226467	Col	Col/Ler	1	hei10_male
ZYP1_HEI10	5184_BL	Chr5	9532832	9532957	Col	Col/Ler	1	hei10_male
ZYP1_HEI10	5184_BL	Chr5	26055469	26055626	Col/Ler	Col	1	hei10_male
ZYP1_HEI10	5184_BM	Chr1	3764938	3765198	Col/Ler	Col	1	hei10_male
ZYP1_HEI10	5184_BM	Chr1	9276879	9308755	Col	Col/Ler	1	hei10_male
ZYP1_HEI10	5184_BM	Chr1	17725000	17726919	Col/Ler	Col	1	hei10_male
ZYP1_HEI10	5184_BM	Chr2	1431275	1431420	Col	Col/Ler	1	hei10_male
ZYP1_HEI10	5184_BM	Chr3	1175000	1175610	Col/Ler	Col	1	hei10_male
ZYP1_HEI10	5184_BM	Chr3	7867266	7868437	Col	Col/Ler	1	hei10_male
ZYP1_HEI10	5184_BM	Chr3	21437821	21492444	Col/Ler	Col	1	hei10_male
ZYP1_HEI10	5184_BM	Chr3	23132983	23145889	Col	Col/Ler	1	hei10_male
ZYP1_HEI10	5184_BM	Chr4	10141402	10141823	Col	Col/Ler	1	hei10_male
ZYP1_HEI10	5184_BM	Chr5	10239764	10240087	Col	Col/Ler	1	hei10_male
ZYP1_HEI10	5184_BM	Chr5	18028368	18029454	Col/Ler	Col	1	hei10_male
ZYP1_HEI10	5184_BN	Chr1	4381524	4382324	Col	Col/Ler	1	hei10_male
ZYP1_HEI10	5184_BN	Chr1	7403270	7403377	Col/Ler	Col	1	hei10_male
ZYP1_HEI10	5184_BN	Chr1	21426847	21426950	Col	Col/Ler	1	hei10_male
ZYP1_HEI10	5184_BN	Chr2	6920605	6920789	Col/Ler	Col	1	hei10_male
ZYP1_HEI10	5184_BN	Chr2	12878692	12879714	Col	Col/Ler	1	hei10_male
ZYP1_HEI10	5184_BN	Chr5	2451940	2452080	Col	Col/Ler	1	hei10_male
ZYP1_HEI10	5184_BN	Chr5	16360872	16360879	Col/Ler	Col	1	hei10_male
ZYP1_HEI10	5184_BO	Chr1	929191	986719	Col/Ler	Col	1	hei10_male
ZYP1_HEI10	5184_BO	Chr1	9413422	9413558	Col	Col/Ler	1	hei10_male
ZYP1_HEI10	5184_BO	Chr1	24346636	24347042	Col/Ler	Col	1	hei10_male
ZYP1_HEI10	5184_BO	Chr1	29648000	29650298	Col	Col/Ler	1	hei10_male
ZYP1_HEI10	5184_BO	Chr3	2000000	2003660	Col/Ler	Col	1	hei10_male
ZYP1_HEI10	5184_BO	Chr3	9464360	9465254	Col	Col/Ler	1	hei10_male
ZYP1_HEI10	5184_BO	Chr4	10847073	10847111	Col	Col/Ler	1	hei10_male
ZYP1_HEI10	5184_BO	Chr5	1600131	1600786	Col	Col/Ler	1	hei10_male
ZYP1_HEI10	5184_BO	Chr5	7040082	7040287	Col/Ler	Col	1	hei10_male
ZYP1_HEI10	5184_BO	Chr5	15879475	15880072	Col	Col/Ler	1	hei10_male
ZYP1_HEI10	5184_BP	Chr1	4563309	4563534	Col	Col/Ler	1	hei10_male
ZYP1_HEI10	5184_BP	Chr1	10625000	10626343	Col/Ler	Col	1	hei10_male
ZYP1_HEI10	5184_BP	Chr2	237997	238175	Col	Col/Ler	1	hei10_male
ZYP1_HEI10	5184_BP	Chr2	10425000	10425526	Col/Ler	Col	1	hei10_male
ZYP1_HEI10	5184_BP	Chr4	9103817	9104504	Col	Col/Ler	1	hei10_male
ZYP1_HEI10	5184_BP	Chr5	7177856	7179691	Col/Ler	Col	1	hei10_male
ZYP1_HEI10	5184_BP	Chr5	19272926	19273519	Col	Col/Ler	1	hei10_male
ZYP1_HEI10	5184_BP	Chr5	23125000	23158346	Col/Ler	Col	1	hei10_male
ZYP1_HEI10	5184_BQ	Chr2	250337	251332	Col/Ler	Col	1	hei10_male
ZYP1_HEI10	5184_BQ	Chr2	10415998	10417091	Col	Col/Ler	1	hei10_male
ZYP1_HEI10	5184_BQ	Chr2	16925000	16925694	Col/Ler	Col	1	hei10_male
ZYP1_HEI10	5184_BQ	Chr3	487848	493700	Col	Col/Ler	1	hei10_male
ZYP1_HEI10	5184_BQ	Chr4	13441898	13445559	Col/Ler	Col	1	hei10_male
ZYP1_HEI10	5184_BQ	Chr5	7185421	7186291	Col	Col/Ler	1	hei10_male
ZYP1_HEI10	5184_BQ	Chr5	19275000	19277624	Col/Ler	Col	1	hei10_male
ZYP1_HEI10	5184_BR	Chr1	2236793	2237076	Col	Col/Ler	1	hei10_male
ZYP1_HEI10	5184_BR	Chr1	7550000	7550110	Col/Ler	Col	1	hei10_male
ZYP1_HEI10	5184_BR	Chr2	223049	223788	Col	Col/Ler	1	hei10_male
ZYP1_HEI10	5184_BR	Chr2	5600000	5600199	Col/Ler	Col	1	hei10_male
ZYP1_HEI10	5184_BR	Chr2	14488412	14491012	Col	Col/Ler	1	hei10_male
ZYP1_HEI10	5184_BR	Chr4	13056435	13058907	Col	Col/Ler	1	hei10_male
ZYP1_HEI10	5184_BR	Chr5	5711678	5712376	Col/Ler	Col	1	hei10_male
ZYP1_HEI10	5184_BR	Chr5	16430124	16438813	Col	Col/Ler	1	hei10_male
ZYP1_HEI10	5184_BS	Chr1	7891938	7898345	Col/Ler	Col	1	hei10_male
ZYP1_HEI10	5184_BS	Chr1	16616981	16618852	Col	Col/Ler	1	hei10_male
ZYP1_HEI10	5184_BS	Chr1	25232027	25232154	Col/Ler	Col	1	hei10_male
ZYP1_HEI10	5184_BS	Chr1	29134009	29135764	Col	Col/Ler	1	hei10_male
ZYP1_HEI10	5184_BS	Chr2	12048000	12124372	Col	Col/Ler	1	hei10_male
ZYP1_HEI10	5184_BS	Chr2	17875000	17875503	Col/Ler	Col	1	hei10_male
ZYP1_HEI10	5184_BS	Chr3	3958664	3961187	Col/Ler	Col	1	hei10_male
ZYP1_HEI10	5184_BS	Chr3	22992146	22995731	Col	Col/Ler	1	hei10_male
ZYP1_HEI10	5184_BS	Chr4	7814334	7814451	Col	Col/Ler	1	hei10_male
ZYP1_HEI10	5184_BS	Chr4	12399239	12399250	Col/Ler	Col	1	hei10_male
ZYP1_HEI10	5184_BS	Chr4	18450635	18450864	Col	Col/Ler	1	hei10_male
ZYP1_HEI10	5184_BS	Chr5	6089667	6090313	Col	Col/Ler	1	hei10_male
ZYP1_HEI10	5184_BS	Chr5	18983392	18983448	Col/Ler	Col	1	hei10_male
ZYP1_HEI10	5184_BS	Chr5	25336085	25337991	Col	Col/Ler	1	hei10_male
ZYP1_HEI10	5184_BT	Chr2	9250000	9261841	Col/Ler	Col	1	hei10_male
ZYP1_HEI10	5184_BT	Chr4	13391653	13393308	Col	Col/Ler	1	hei10_male
ZYP1_HEI10	5184_BT	Chr5	3506660	3506702	Col/Ler	Col	1	hei10_male
ZYP1_HEI10	5184_BT	Chr5	9233184	9233975	Col	Col/Ler	1	hei10_male
ZYP1_HEI10	5184_BT	Chr5	19011581	19011601	Col/Ler	Col	1	hei10_male
ZYP1_HEI10	5184_BT	Chr5	24108922	24109515	Col	Col/Ler	1	hei10_male
ZYP1_HEI10	5184_BT	Chr5	26037302	26037543	Col/Ler	Col	1	hei10_male
ZYP1_HEI10	5184_BU	Chr1	2364436	2365790	Col	Col/Ler	1	hei10_male
ZYP1_HEI10	5184_BU	Chr1	16150000	16150482	Col/Ler	Col	1	hei10_male
ZYP1_HEI10	5184_BU	Chr1	26329313	26329996	Col	Col/Ler	1	hei10_male
ZYP1_HEI10	5184_BU	Chr2	5953728	5953984	Col	Col/Ler	1	hei10_male
ZYP1_HEI10	5184_BU	Chr2	18650000	18650758	Col/Ler	Col	1	hei10_male
ZYP1_HEI10	5184_BU	Chr3	21437888	21513104	Col/Ler	Col	1	hei10_male
ZYP1_HEI10	5184_BU	Chr3	22007310	22007539	Col	Col/Ler	1	hei10_male
ZYP1_HEI10	5184_BU	Chr4	11962876	11963644	Col/Ler	Col	1	hei10_male
ZYP1_HEI10	5184_BU	Chr5	1097884	1098103	Col/Ler	Col	1	hei10_male
ZYP1_HEI10	5184_BU	Chr5	7251318	7253081	Col	Col/Ler	1	hei10_male
ZYP1_HEI10	5184_BU	Chr5	14924944	14925541	Col/Ler	Col	1	hei10_male
ZYP1_HEI10	5184_BU	Chr5	26356886	26357284	Col	Col/Ler	1	hei10_male
ZYP1_HEI10	5184_BV	Chr1	19923141	19923937	Col	Col/Ler	1	hei10_male
ZYP1_HEI10	5184_BV	Chr2	16418130	16418461	Col/Ler	Col	1	hei10_male
ZYP1_HEI10	5184_BV	Chr3	888150	892830	Col	Col/Ler	1	hei10_male
ZYP1_HEI10	5184_BV	Chr4	17925000	17927373	Col/Ler	Col	1	hei10_male
ZYP1_HEI10	5184_BV	Chr5	2355824	2357159	Col	Col/Ler	1	hei10_male
ZYP1_HEI10	5184_BV	Chr5	19150000	19150724	Col/Ler	Col	1	hei10_male
ZYP1_HEI10	5184_BV	Chr5	25306969	25307111	Col	Col/Ler	1	hei10_male
ZYP1_HEI10	5184_BW	Chr1	3774262	3775250	Col/Ler	Col	1	hei10_male
ZYP1_HEI10	5184_BW	Chr1	11211812	11211822	Col	Col/Ler	1	hei10_male
ZYP1_HEI10	5184_BW	Chr1	17201582	17201738	Col/Ler	Col	1	hei10_male
ZYP1_HEI10	5184_BW	Chr2	17438714	17441735	Col	Col/Ler	1	hei10_male
ZYP1_HEI10	5184_BW	Chr3	992268	993374	Col/Ler	Col	1	hei10_male
ZYP1_HEI10	5184_BW	Chr3	4311744	4312670	Col	Col/Ler	1	hei10_male
ZYP1_HEI10	5184_BW	Chr3	20675000	20675566	Col/Ler	Col	1	hei10_male
ZYP1_HEI10	5184_BW	Chr4	8850000	8852836	Col/Ler	Col	1	hei10_male
ZYP1_HEI10	5184_BW	Chr5	5130837	5132216	Col	Col/Ler	1	hei10_male
ZYP1_HEI10	5184_BW	Chr5	21141110	21141205	Col/Ler	Col	1	hei10_male
ZYP1_HEI10	5184_BW	Chr5	21996891	21998387	Col	Col/Ler	1	hei10_male
ZYP1_HEI10	5184_BW	Chr5	22126497	22127734	Col/Ler	Col	1	hei10_male
ZYP1_HEI10	5184_BX	Chr1	5837428	5837737	Col	Col/Ler	1	hei10_male
ZYP1_HEI10	5184_BX	Chr1	17345409	17345468	Col/Ler	Col	1	hei10_male
ZYP1_HEI10	5184_BX	Chr1	24982527	24982850	Col	Col/Ler	1	hei10_male
ZYP1_HEI10	5184_BX	Chr1	29888053	29888865	Col/Ler	Col	1	hei10_male
ZYP1_HEI10	5184_BX	Chr2	10812956	10813583	Col	Col/Ler	1	hei10_male
ZYP1_HEI10	5184_BX	Chr2	17000000	17000589	Col/Ler	Col	1	hei10_male
ZYP1_HEI10	5184_BX	Chr3	10179264	10179694	Col	Col/Ler	1	hei10_male
ZYP1_HEI10	5184_BX	Chr3	17125000	17125003	Col/Ler	Col	1	hei10_male
ZYP1_HEI10	5184_BX	Chr4	14238058	14240145	Col	Col/Ler	1	hei10_male
ZYP1_HEI10	5184_BX	Chr5	14798000	14800845	Col	Col/Ler	1	hei10_male
ZYP1_HEI10	5184_BX	Chr5	21841546	21841630	Col/Ler	Col	1	hei10_male
ZYP1_HEI10	5184_BX	Chr5	26458886	26460903	Col	Col/Ler	1	hei10_male
ZYP1_HEI10	5184_BY	Chr1	858097	926694	Col	Col/Ler	1	hei10_male
ZYP1_HEI10	5184_BY	Chr1	19500000	19500744	Col/Ler	Col	1	hei10_male
ZYP1_HEI10	5184_BY	Chr1	30040586	30047586	Col	Col/Ler	1	hei10_male
ZYP1_HEI10	5184_BY	Chr2	9567186	9567854	Col	Col/Ler	1	hei10_male
ZYP1_HEI10	5184_BY	Chr2	18963672	18963855	Col/Ler	Col	1	hei10_male
ZYP1_HEI10	5184_BY	Chr3	22375000	22377543	Col/Ler	Col	1	hei10_male
ZYP1_HEI10	5184_BY	Chr5	16943390	16943850	Col/Ler	Col	1	hei10_male
ZYP1_HEI10	5184_BY	Chr5	18769366	18769575	Col	Col/Ler	1	hei10_male
ZYP1_HEI10	5184_BY	Chr5	21954190	21956745	Col/Ler	Col	1	hei10_male
ZYP1_HEI10	5184_BZ	Chr1	1613082	1615747	Col	Col/Ler	1	hei10_male
ZYP1_HEI10	5184_BZ	Chr1	3950000	4025000	Col/Ler	Col	1	hei10_male
ZYP1_HEI10	5184_BZ	Chr1	9974829	9975666	Col	Col/Ler	1	hei10_male
ZYP1_HEI10	5184_BZ	Chr3	5038732	5045035	Col	Col/Ler	1	hei10_male
ZYP1_HEI10	5184_BZ	Chr3	23125000	23132471	Col/Ler	Col	1	hei10_male
ZYP1_HEI10	5184_BZ	Chr4	7741352	7753501	Col/Ler	Col	1	hei10_male
ZYP1_HEI10	5184_CA	Chr1	2137673	2142764	Col	Col/Ler	1	hei10_male
ZYP1_HEI10	5184_CA	Chr1	22490420	22490474	Col/Ler	Col	1	hei10_male
ZYP1_HEI10	5184_CA	Chr1	30145182	30146503	Col	Col/Ler	1	hei10_male
ZYP1_HEI10	5184_CA	Chr2	19553909	19553915	Col/Ler	Col	1	hei10_male
ZYP1_HEI10	5184_CA	Chr3	8275000	8275340	Col/Ler	Col	1	hei10_male
ZYP1_HEI10	5184_CA	Chr3	18752785	18755976	Col	Col/Ler	1	hei10_male
ZYP1_HEI10	5184_CA	Chr4	18200000	18200321	Col/Ler	Col	1	hei10_male
ZYP1_HEI10	5184_CA	Chr5	10481080	10481556	Col	Col/Ler	1	hei10_male
ZYP1_HEI10	5184_CA	Chr5	14034596	14035516	Col/Ler	Col	1	hei10_male
ZYP1_HEI10	5184_CA	Chr5	19525186	19525564	Col	Col/Ler	1	hei10_male
ZYP1_HEI10	5184_CA	Chr5	26277578	26277706	Col/Ler	Col	1	hei10_male
ZYP1_HEI10	5184_CB	Chr1	18442842	18448004	Col	Col/Ler	1	hei10_male
ZYP1_HEI10	5184_CB	Chr1	23450000	23451880	Col/Ler	Col	1	hei10_male
ZYP1_HEI10	5184_CB	Chr1	29535307	29536633	Col	Col/Ler	1	hei10_male
ZYP1_HEI10	5184_CB	Chr2	8900611	8900691	Col	Col/Ler	1	hei10_male
ZYP1_HEI10	5184_CB	Chr2	15600000	15600149	Col/Ler	Col	1	hei10_male
ZYP1_HEI10	5184_CB	Chr2	18461672	18462450	Col	Col/Ler	1	hei10_male
ZYP1_HEI10	5184_CB	Chr3	6365656	6365657	Col/Ler	Col	1	hei10_male
ZYP1_HEI10	5184_CB	Chr4	7753297	7753544	Col	Col/Ler	1	hei10_male
ZYP1_HEI10	5184_CB	Chr4	12964143	12964848	Col/Ler	Col	1	hei10_male
ZYP1_HEI10	5184_CB	Chr5	2600000	2600386	Col/Ler	Col	1	hei10_male
ZYP1_HEI10	5184_CB	Chr5	14091196	14091377	Col	Col/Ler	1	hei10_male
ZYP1_HEI10	5184_CB	Chr5	16908001	16908016	Col/Ler	Col	1	hei10_male
ZYP1_HEI10	5184_CC	Chr2	13005061	13013497	Col	Col/Ler	1	hei10_male
ZYP1_HEI10	5184_CC	Chr2	19325000	19325297	Col/Ler	Col	1	hei10_male
ZYP1_HEI10	5184_CC	Chr3	1079499	1079729	Col/Ler	Col	1	hei10_male
ZYP1_HEI10	5184_CC	Chr3	6421145	6422714	Col	Col/Ler	1	hei10_male
ZYP1_HEI10	5184_CC	Chr4	7967385	7968535	Col	Col/Ler	1	hei10_male
ZYP1_HEI10	5184_CC	Chr4	12675000	12676161	Col/Ler	Col	1	hei10_male
ZYP1_HEI10	5184_CC	Chr5	2225000	2225441	Col/Ler	Col	1	hei10_male
ZYP1_HEI10	5184_CD	Chr1	2964558	2965237	Col	Col/Ler	1	hei10_male
ZYP1_HEI10	5184_CD	Chr1	27299310	27299907	Col/Ler	Col	1	hei10_male
ZYP1_HEI10	5184_CD	Chr2	1957455	1957882	Col/Ler	Col	1	hei10_male
ZYP1_HEI10	5184_CD	Chr2	18410185	18410957	Col	Col/Ler	1	hei10_male
ZYP1_HEI10	5184_CD	Chr3	939116	941974	Col/Ler	Col	1	hei10_male
ZYP1_HEI10	5184_CD	Chr3	15664255	15664500	Col	Col/Ler	1	hei10_male
ZYP1_HEI10	5184_CD	Chr4	8115712	8115814	Col/Ler	Col	1	hei10_male
ZYP1_HEI10	5184_CD	Chr4	18541625	18541874	Col	Col/Ler	1	hei10_male
ZYP1_HEI10	5184_CD	Chr5	756827	760172	Col	Col/Ler	1	hei10_male
ZYP1_HEI10	5184_CD	Chr5	6363916	6363968	Col/Ler	Col	1	hei10_male
ZYP1_HEI10	5184_CE	Chr1	3544650	3545024	Col	Col/Ler	1	hei10_male
ZYP1_HEI10	5184_CE	Chr1	5975000	5979099	Col/Ler	Col	1	hei10_male
ZYP1_HEI10	5184_CE	Chr1	10263936	10266385	Col	Col/Ler	1	hei10_male
ZYP1_HEI10	5184_CE	Chr2	2296605	2296621	Col	Col/Ler	1	hei10_male
ZYP1_HEI10	5184_CE	Chr2	9753473	9753581	Col/Ler	Col	1	hei10_male
ZYP1_HEI10	5184_CE	Chr3	1063040	1064628	Col	Col/Ler	1	hei10_male
ZYP1_HEI10	5184_CE	Chr3	2982417	2987882	Col/Ler	Col	1	hei10_male
ZYP1_HEI10	5184_CE	Chr3	18024581	18025207	Col	Col/Ler	1	hei10_male
ZYP1_HEI10	5184_CE	Chr4	8966430	8966567	Col	Col/Ler	1	hei10_male
ZYP1_HEI10	5184_CE	Chr4	12909368	12909983	Col/Ler	Col	1	hei10_male
ZYP1_HEI10	5184_CE	Chr5	954847	955793	Col/Ler	Col	1	hei10_male
ZYP1_HEI10	5184_CE	Chr5	4884223	4888841	Col	Col/Ler	1	hei10_male
ZYP1_HEI10	5184_CE	Chr5	20899003	20900354	Col/Ler	Col	1	hei10_male
ZYP1_HEI10	5184_CE	Chr5	23144398	23221364	Col	Col/Ler	1	hei10_male
ZYP1_HEI10	5184_CE	Chr5	26652941	26652942	Col/Ler	Col	1	hei10_male
ZYP1_HEI10	5184_CF	Chr1	1119772	1121219	Col/Ler	Col	1	hei10_male
ZYP1_HEI10	5184_CF	Chr1	8920819	8920847	Col	Col/Ler	1	hei10_male
ZYP1_HEI10	5184_CF	Chr2	336300	338959	Col	Col/Ler	1	hei10_male
ZYP1_HEI10	5184_CF	Chr2	10775000	10775091	Col/Ler	Col	1	hei10_male
ZYP1_HEI10	5184_CF	Chr3	2894255	2897801	Col	Col/Ler	1	hei10_male
ZYP1_HEI10	5184_CF	Chr3	7225000	7225673	Col/Ler	Col	1	hei10_male
ZYP1_HEI10	5184_CF	Chr3	22659592	22659631	Col	Col/Ler	1	hei10_male
ZYP1_HEI10	5184_CF	Chr3	23375000	23375311	Col/Ler	Col	1	hei10_male
ZYP1_HEI10	5184_CF	Chr4	9444636	9444704	Col	Col/Ler	1	hei10_male
ZYP1_HEI10	5184_CF	Chr4	11345359	11345575	Col/Ler	Col	1	hei10_male
ZYP1_HEI10	5184_CF	Chr5	2428495	2430827	Col/Ler	Col	1	hei10_male
ZYP1_HEI10	5184_CF	Chr5	9845306	9846629	Col	Col/Ler	1	hei10_male
ZYP1_HEI10	5184_CF	Chr5	22016875	22016879	Col/Ler	Col	1	hei10_male
ZYP1_HEI10	5184_CF	Chr5	24710619	24711126	Col	Col/Ler	1	hei10_male
ZYP1_HEI10	5184_CG	Chr1	18950000	19043119	Col/Ler	Col	1	hei10_male
ZYP1_HEI10	5184_CG	Chr1	22493594	22495255	Col	Col/Ler	1	hei10_male
ZYP1_HEI10	5184_CG	Chr3	1600000	1601797	Col/Ler	Col	1	hei10_male
ZYP1_HEI10	5184_CG	Chr3	3742834	3742944	Col	Col/Ler	1	hei10_male
ZYP1_HEI10	5184_CG	Chr3	22650000	22650531	Col/Ler	Col	1	hei10_male
ZYP1_HEI10	5184_CG	Chr4	14200000	14201121	Col/Ler	Col	1	hei10_male
ZYP1_HEI10	5184_CG	Chr4	18440151	18442698	Col	Col/Ler	1	hei10_male
ZYP1_HEI10	5184_CG	Chr5	850000	854996	Col/Ler	Col	1	hei10_male
ZYP1_HEI10	5184_CG	Chr5	6002387	6006100	Col	Col/Ler	1	hei10_male
ZYP1_HEI10	5184_CG	Chr5	8659247	8659279	Col/Ler	Col	1	hei10_male
ZYP1_HEI10	5184_CG	Chr5	21220417	21220580	Col	Col/Ler	1	hei10_male
ZYP1_HEI10	5184_CG	Chr5	25950000	25951051	Col/Ler	Col	1	hei10_male
ZYP1_HEI10	5184_CH	Chr1	9675000	9716325	Col/Ler	Col	1	hei10_male
ZYP1_HEI10	5184_CH	Chr2	1923062	1925354	Col/Ler	Col	1	hei10_male
ZYP1_HEI10	5184_CH	Chr3	4312670	4317281	Col	Col/Ler	1	hei10_male
ZYP1_HEI10	5184_CH	Chr3	9493629	9493752	Col/Ler	Col	1	hei10_male
ZYP1_HEI10	5184_CH	Chr4	8139627	8140259	Col	Col/Ler	1	hei10_male
ZYP1_HEI10	5184_CH	Chr5	5375000	5378307	Col/Ler	Col	1	hei10_male
ZYP1_HEI10	5184_CI	Chr1	523868	566579	Col	Col/Ler	1	hei10_male
ZYP1_HEI10	5184_CI	Chr1	27675000	27676338	Col/Ler	Col	1	hei10_male
ZYP1_HEI10	5184_CI	Chr2	10792237	10793497	Col/Ler	Col	1	hei10_male
ZYP1_HEI10	5184_CI	Chr2	15276628	15284101	Col	Col/Ler	1	hei10_male
ZYP1_HEI10	5184_CI	Chr3	6805659	6806693	Col	Col/Ler	1	hei10_male
ZYP1_HEI10	5184_CI	Chr3	17250000	17252314	Col/Ler	Col	1	hei10_male
ZYP1_HEI10	5184_CI	Chr4	11763162	11764074	Col	Col/Ler	1	hei10_male
ZYP1_HEI10	5184_CI	Chr5	4830712	4832709	Col	Col/Ler	1	hei10_male
ZYP1_HEI10	5184_CI	Chr5	20925000	20925011	Col/Ler	Col	1	hei10_male
ZYP1_HEI10	5184_CJ	Chr1	2675000	2675121	Col/Ler	Col	1	hei10_male
ZYP1_HEI10	5184_CJ	Chr1	10074985	10075495	Col	Col/Ler	1	hei10_male
ZYP1_HEI10	5184_CJ	Chr2	6868042	6868979	Col/Ler	Col	1	hei10_male
ZYP1_HEI10	5184_CJ	Chr2	11177334	11179577	Col	Col/Ler	1	hei10_male
ZYP1_HEI10	5184_CJ	Chr2	14235208	14245737	Col/Ler	Col	1	hei10_male
ZYP1_HEI10	5184_CJ	Chr3	20773036	20773786	Col	Col/Ler	1	hei10_male
ZYP1_HEI10	5184_CJ	Chr4	14346538	14357461	Col	Col/Ler	1	hei10_male
ZYP1_HEI10	5184_CK	Chr1	10983150	10983165	Col/Ler	Col	1	hei10_male
ZYP1_HEI10	5184_CK	Chr1	12948000	12964599	Col	Col/Ler	1	hei10_male
ZYP1_HEI10	5184_CK	Chr2	2285442	2288589	Col	Col/Ler	1	hei10_male
ZYP1_HEI10	5184_CK	Chr3	2777323	2778612	Col/Ler	Col	1	hei10_male
ZYP1_HEI10	5184_CK	Chr3	9997266	9998691	Col	Col/Ler	1	hei10_male
ZYP1_HEI10	5184_CK	Chr3	22800000	22802313	Col/Ler	Col	1	hei10_male
ZYP1_HEI10	5184_CK	Chr4	7822515	7822597	Col/Ler	Col	1	hei10_male
ZYP1_HEI10	5184_CK	Chr4	11504413	11506618	Col	Col/Ler	1	hei10_male
ZYP1_HEI10	5184_CK	Chr5	278931	280952	Col/Ler	Col	1	hei10_male
ZYP1_HEI10	5184_CK	Chr5	16087082	16088844	Col	Col/Ler	1	hei10_male
ZYP1_HEI10	5184_CK	Chr5	19978226	19978824	Col/Ler	Col	1	hei10_male
ZYP1_HEI10	5184_CL	Chr1	926694	993410	Col/Ler	Col	1	hei10_male
ZYP1_HEI10	5184_CL	Chr1	9087044	9094035	Col	Col/Ler	1	hei10_male
ZYP1_HEI10	5184_CL	Chr1	17969785	17973943	Col/Ler	Col	1	hei10_male
ZYP1_HEI10	5184_CL	Chr1	26422060	26422875	Col	Col/Ler	1	hei10_male
ZYP1_HEI10	5184_CL	Chr2	8412801	8413806	Col	Col/Ler	1	hei10_male
ZYP1_HEI10	5184_CL	Chr2	17995589	17998729	Col/Ler	Col	1	hei10_male
ZYP1_HEI10	5184_CL	Chr2	18893727	18899348	Col	Col/Ler	1	hei10_male
ZYP1_HEI10	5184_CL	Chr3	846706	846707	Col/Ler	Col	1	hei10_male
ZYP1_HEI10	5184_CL	Chr3	7798000	7801484	Col	Col/Ler	1	hei10_male
ZYP1_HEI10	5184_CL	Chr3	23206901	23207236	Col/Ler	Col	1	hei10_male
ZYP1_HEI10	5184_CL	Chr4	14186393	14186403	Col/Ler	Col	1	hei10_male
ZYP1_HEI10	5184_CL	Chr5	554625	555918	Col	Col/Ler	1	hei10_male
ZYP1_HEI10	5184_CL	Chr5	3225000	3228500	Col/Ler	Col	1	hei10_male
ZYP1_HEI10	5184_CL	Chr5	8291908	8292400	Col	Col/Ler	1	hei10_male
ZYP1_HEI10	5184_CL	Chr5	18812705	18812723	Col/Ler	Col	1	hei10_male
ZYP1_HEI10	5184_CL	Chr5	21964117	21966438	Col	Col/Ler	1	hei10_male
ZYP1_HEI10	5184_CM	Chr1	29700000	29700662	Col/Ler	Col	1	hei10_male
ZYP1_HEI10	5184_CM	Chr2	10475000	10475591	Col/Ler	Col	1	hei10_male
ZYP1_HEI10	5184_CM	Chr2	15723000	15726397	Col	Col/Ler	1	hei10_male
ZYP1_HEI10	5184_CM	Chr3	1933012	1935005	Col	Col/Ler	1	hei10_male
ZYP1_HEI10	5184_CM	Chr3	8525656	8526742	Col/Ler	Col	1	hei10_male
ZYP1_HEI10	5184_CM	Chr3	11096941	11099808	Col	Col/Ler	1	hei10_male
ZYP1_HEI10	5184_CM	Chr5	2990803	2991648	Col	Col/Ler	1	hei10_male
ZYP1_HEI10	5184_CN	Chr1	5732758	5733227	Col	Col/Ler	1	hei10_male
ZYP1_HEI10	5184_CN	Chr1	21182658	21183786	Col/Ler	Col	1	hei10_male
ZYP1_HEI10	5184_CN	Chr1	28971863	28972588	Col	Col/Ler	1	hei10_male
ZYP1_HEI10	5184_CN	Chr3	23375000	23375027	Col/Ler	Col	1	hei10_male
ZYP1_HEI10	5184_CN	Chr4	98000	122773	Col	Col/Ler	1	hei10_male
ZYP1_HEI10	5184_CN	Chr5	1094892	1095092	Col	Col/Ler	1	hei10_male
ZYP1_HEI10	5184_CN	Chr5	4600000	4600597	Col/Ler	Col	1	hei10_male
ZYP1_HEI10	5184_CN	Chr5	5010226	5010665	Col	Col/Ler	1	hei10_male
ZYP1_HEI10	5184_CN	Chr5	17125000	17125885	Col/Ler	Col	1	hei10_male
ZYP1_HEI10	5184_CN	Chr5	24132719	24133367	Col	Col/Ler	1	hei10_male
ZYP1_HEI10	5184_CO	Chr1	23025000	23026167	Col/Ler	Col	1	hei10_male
ZYP1_HEI10	5184_CO	Chr1	28076597	28078136	Col	Col/Ler	1	hei10_male
ZYP1_HEI10	5184_CO	Chr2	7812257	7812258	Col/Ler	Col	1	hei10_male
ZYP1_HEI10	5184_CO	Chr2	16269247	16272456	Col	Col/Ler	1	hei10_male
ZYP1_HEI10	5184_CO	Chr3	6334768	6337897	Col/Ler	Col	1	hei10_male
ZYP1_HEI10	5184_CO	Chr3	17611953	17615193	Col	Col/Ler	1	hei10_male
ZYP1_HEI10	5184_CO	Chr5	3400160	3402618	Col	Col/Ler	1	hei10_male
ZYP1_HEI10	5184_CO	Chr5	16643349	16643423	Col/Ler	Col	1	hei10_male
ZYP1_HEI10	5184_CO	Chr5	21062915	21063331	Col	Col/Ler	1	hei10_male
ZYP1_HEI10	5184_CO	Chr5	24775000	24775218	Col/Ler	Col	1	hei10_male
ZYP1_HEI10	5184_CP	Chr1	17837529	17837543	Col/Ler	Col	1	hei10_male
ZYP1_HEI10	5184_CP	Chr1	25451829	25452227	Col	Col/Ler	1	hei10_male
ZYP1_HEI10	5184_CP	Chr2	6456287	6456721	Col/Ler	Col	1	hei10_male
ZYP1_HEI10	5184_CP	Chr2	18473000	18477600	Col	Col/Ler	1	hei10_male
ZYP1_HEI10	5184_CP	Chr3	4986284	4987666	Col	Col/Ler	1	hei10_male
ZYP1_HEI10	5184_CP	Chr5	20725000	20725270	Col/Ler	Col	1	hei10_male
ZYP1_HEI10	5184_CQ	Chr1	2647801	2652078	Col	Col/Ler	1	hei10_male
ZYP1_HEI10	5184_CQ	Chr1	16900000	16900334	Col/Ler	Col	1	hei10_male
ZYP1_HEI10	5184_CQ	Chr1	21537520	21538560	Col	Col/Ler	1	hei10_male
ZYP1_HEI10	5184_CQ	Chr2	1034488	1035738	Col	Col/Ler	1	hei10_male
ZYP1_HEI10	5184_CQ	Chr3	22977275	22977873	Col/Ler	Col	1	hei10_male
ZYP1_HEI10	5184_CQ	Chr4	8002836	8003037	Col/Ler	Col	1	hei10_male
ZYP1_HEI10	5184_CQ	Chr5	6923000	6925686	Col	Col/Ler	1	hei10_male
ZYP1_HEI10	5184_CQ	Chr5	16425669	16427083	Col/Ler	Col	1	hei10_male
ZYP1_HEI10	5185_AA	Chr1	13207580	13208768	Col/Ler	Col	1	hei10_male
ZYP1_HEI10	5185_AA	Chr2	1339383	1340268	Col	Col/Ler	1	hei10_male
ZYP1_HEI10	5185_AA	Chr2	14500000	14501238	Col/Ler	Col	1	hei10_male
ZYP1_HEI10	5185_AA	Chr3	3576277	3576698	Col	Col/Ler	1	hei10_male
ZYP1_HEI10	5185_AA	Chr3	11302019	11302179	Col/Ler	Col	1	hei10_male
ZYP1_HEI10	5185_AA	Chr4	10463508	10463823	Col	Col/Ler	1	hei10_male
ZYP1_HEI10	5185_AA	Chr4	18475442	18475617	Col/Ler	Col	1	hei10_male
ZYP1_HEI10	5185_AA	Chr5	7443222	7444079	Col	Col/Ler	1	hei10_male
ZYP1_HEI10	5185_AA	Chr5	21578902	21579558	Col/Ler	Col	1	hei10_male
ZYP1_HEI10	5185_AB	Chr1	599486	603241	Col	Col/Ler	1	hei10_male
ZYP1_HEI10	5185_AB	Chr1	8292266	8292796	Col/Ler	Col	1	hei10_male
ZYP1_HEI10	5185_AB	Chr1	19102129	19102703	Col	Col/Ler	1	hei10_male
ZYP1_HEI10	5185_AB	Chr2	6777565	6777769	Col/Ler	Col	1	hei10_male
ZYP1_HEI10	5185_AB	Chr2	9497104	9497520	Col	Col/Ler	1	hei10_male
ZYP1_HEI10	5185_AB	Chr3	1134874	1135502	Col	Col/Ler	1	hei10_male
ZYP1_HEI10	5185_AB	Chr3	5925826	5927468	Col/Ler	Col	1	hei10_male
ZYP1_HEI10	5185_AB	Chr3	7660686	7661268	Col	Col/Ler	1	hei10_male
ZYP1_HEI10	5185_AB	Chr5	22889742	22898239	Col	Col/Ler	1	hei10_male
ZYP1_HEI10	5185_AC	Chr1	1817746	1822094	Col	Col/Ler	1	hei10_male
ZYP1_HEI10	5185_AC	Chr1	8132521	8133395	Col/Ler	Col	1	hei10_male
ZYP1_HEI10	5185_AC	Chr1	11004985	11005057	Col	Col/Ler	1	hei10_male
ZYP1_HEI10	5185_AC	Chr1	25455403	25455454	Col/Ler	Col	1	hei10_male
ZYP1_HEI10	5185_AC	Chr1	30053697	30055468	Col	Col/Ler	1	hei10_male
ZYP1_HEI10	5185_AC	Chr2	6363100	6363919	Col/Ler	Col	1	hei10_male
ZYP1_HEI10	5185_AC	Chr4	11278514	11278921	Col	Col/Ler	1	hei10_male
ZYP1_HEI10	5185_AC	Chr5	392644	395285	Col/Ler	Col	1	hei10_male
ZYP1_HEI10	5185_AC	Chr5	3315456	3317393	Col	Col/Ler	1	hei10_male
ZYP1_HEI10	5185_AC	Chr5	16946544	16946671	Col/Ler	Col	1	hei10_male
ZYP1_HEI10	5185_AC	Chr5	25517597	25518524	Col	Col/Ler	1	hei10_male
ZYP1_HEI10	5185_A	Chr1	8575000	8576111	Col/Ler	Col	1	hei10_male
ZYP1_HEI10	5185_A	Chr1	12649780	12651605	Col	Col/Ler	1	hei10_male
ZYP1_HEI10	5185_A	Chr1	25768188	25768211	Col/Ler	Col	1	hei10_male
ZYP1_HEI10	5185_A	Chr2	1920224	1923651	Col/Ler	Col	1	hei10_male
ZYP1_HEI10	5185_A	Chr2	19318773	19318955	Col	Col/Ler	1	hei10_male
ZYP1_HEI10	5185_A	Chr3	22223000	22228584	Col	Col/Ler	1	hei10_male
ZYP1_HEI10	5185_A	Chr4	8216539	8218679	Col	Col/Ler	1	hei10_male
ZYP1_HEI10	5185_A	Chr4	10969988	10970039	Col/Ler	Col	1	hei10_male
ZYP1_HEI10	5185_A	Chr5	568986	569859	Col	Col/Ler	1	hei10_male
ZYP1_HEI10	5185_A	Chr5	18532297	18532448	Col/Ler	Col	1	hei10_male
ZYP1_HEI10	5185_AD	Chr1	677970	678224	Col	Col/Ler	1	hei10_male
ZYP1_HEI10	5185_AD	Chr1	1885479	1886093	Col/Ler	Col	1	hei10_male
ZYP1_HEI10	5185_AD	Chr2	11387944	11392263	Col	Col/Ler	1	hei10_male
ZYP1_HEI10	5185_AD	Chr2	17850000	17855602	Col/Ler	Col	1	hei10_male
ZYP1_HEI10	5185_AD	Chr3	17084280	17084530	Col	Col/Ler	1	hei10_male
ZYP1_HEI10	5185_AD	Chr3	22925000	22928253	Col/Ler	Col	1	hei10_male
ZYP1_HEI10	5185_AD	Chr4	6353546	6354696	Col/Ler	Col	1	hei10_male
ZYP1_HEI10	5185_AD	Chr4	14483939	14487710	Col	Col/Ler	1	hei10_male
ZYP1_HEI10	5185_AD	Chr4	18350000	18353035	Col/Ler	Col	1	hei10_male
ZYP1_HEI10	5185_AD	Chr5	7512385	7524260	Col	Col/Ler	1	hei10_male
ZYP1_HEI10	5185_AD	Chr5	20052165	20053529	Col/Ler	Col	1	hei10_male
ZYP1_HEI10	5185_AE	Chr1	3449332	3450000	Col	Col/Ler	1	hei10_male
ZYP1_HEI10	5185_AE	Chr1	9982375	9983162	Col/Ler	Col	1	hei10_male
ZYP1_HEI10	5185_AE	Chr2	527966	529875	Col/Ler	Col	1	hei10_male
ZYP1_HEI10	5185_AE	Chr2	7997208	8000100	Col	Col/Ler	1	hei10_male
ZYP1_HEI10	5185_AE	Chr2	11519351	11526858	Col/Ler	Col	1	hei10_male
ZYP1_HEI10	5185_AE	Chr2	16612565	16613070	Col	Col/Ler	1	hei10_male
ZYP1_HEI10	5185_AE	Chr3	20756281	20757195	Col	Col/Ler	1	hei10_male
ZYP1_HEI10	5185_AE	Chr5	15247940	15248817	Col	Col/Ler	1	hei10_male
ZYP1_HEI10	5185_AE	Chr5	18544968	18545202	Col/Ler	Col	1	hei10_male
ZYP1_HEI10	5185_AF	Chr1	4265867	4266614	Col/Ler	Col	1	hei10_male
ZYP1_HEI10	5185_AF	Chr1	23023697	23024936	Col	Col/Ler	1	hei10_male
ZYP1_HEI10	5185_AF	Chr1	23500000	23510556	Col/Ler	Col	1	hei10_male
ZYP1_HEI10	5185_AF	Chr1	26075710	26077095	Col	Col/Ler	1	hei10_male
ZYP1_HEI10	5185_AF	Chr2	10825711	10825847	Col/Ler	Col	1	hei10_male
ZYP1_HEI10	5185_AF	Chr3	22881988	22884049	Col	Col/Ler	1	hei10_male
ZYP1_HEI10	5185_AF	Chr4	7946952	7947302	Col	Col/Ler	1	hei10_male
ZYP1_HEI10	5185_AF	Chr4	14425000	14425066	Col/Ler	Col	1	hei10_male
ZYP1_HEI10	5185_AF	Chr5	7423327	7425956	Col	Col/Ler	1	hei10_male
ZYP1_HEI10	5185_AG	Chr1	23043678	23045597	Col/Ler	Col	1	hei10_male
ZYP1_HEI10	5185_AG	Chr1	26617959	26618530	Col	Col/Ler	1	hei10_male
ZYP1_HEI10	5185_AG	Chr2	6793356	6795431	Col	Col/Ler	1	hei10_male
ZYP1_HEI10	5185_AG	Chr2	10059421	10059519	Col/Ler	Col	1	hei10_male
ZYP1_HEI10	5185_AG	Chr3	10734561	10735537	Col	Col/Ler	1	hei10_male
ZYP1_HEI10	5185_AG	Chr3	22009541	22015561	Col/Ler	Col	1	hei10_male
ZYP1_HEI10	5185_AG	Chr4	11975000	11982377	Col/Ler	Col	1	hei10_male
ZYP1_HEI10	5185_AG	Chr5	5879827	5879832	Col/Ler	Col	1	hei10_male
ZYP1_HEI10	5185_AG	Chr5	18218977	18219435	Col	Col/Ler	1	hei10_male
ZYP1_HEI10	5185_AH	Chr1	600000	603241	Col/Ler	Col	1	hei10_male
ZYP1_HEI10	5185_AH	Chr1	1566445	1566457	Col	Col/Ler	1	hei10_male
ZYP1_HEI10	5185_AH	Chr1	1750000	1751947	Col/Ler	Col	1	hei10_male
ZYP1_HEI10	5185_AH	Chr2	7450000	7450570	Col/Ler	Col	1	hei10_male
ZYP1_HEI10	5185_AH	Chr2	18349657	18350150	Col	Col/Ler	1	hei10_male
ZYP1_HEI10	5185_AH	Chr3	9139428	9140032	Col	Col/Ler	1	hei10_male
ZYP1_HEI10	5185_AH	Chr4	8648432	8652000	Col/Ler	Col	1	hei10_male
ZYP1_HEI10	5185_AH	Chr5	369365	373277	Col/Ler	Col	1	hei10_male
ZYP1_HEI10	5185_AH	Chr5	4183445	4183996	Col	Col/Ler	1	hei10_male
ZYP1_HEI10	5185_AI	Chr1	2016308	2016428	Col/Ler	Col	1	hei10_male
ZYP1_HEI10	5185_AI	Chr1	11012578	11014923	Col	Col/Ler	1	hei10_male
ZYP1_HEI10	5185_AI	Chr1	12000000	12002270	Col/Ler	Col	1	hei10_male
ZYP1_HEI10	5185_AI	Chr2	7734795	7736630	Col	Col/Ler	1	hei10_male
ZYP1_HEI10	5185_AI	Chr2	18070625	18078318	Col/Ler	Col	1	hei10_male
ZYP1_HEI10	5185_AI	Chr3	1132789	1134874	Col	Col/Ler	1	hei10_male
ZYP1_HEI10	5185_AI	Chr3	4885275	4886804	Col/Ler	Col	1	hei10_male
ZYP1_HEI10	5185_AI	Chr3	6281912	6282200	Col	Col/Ler	1	hei10_male
ZYP1_HEI10	5185_AI	Chr4	13942560	13945370	Col	Col/Ler	1	hei10_male
ZYP1_HEI10	5185_AI	Chr5	20778033	20778854	Col	Col/Ler	1	hei10_male
ZYP1_HEI10	5185_AJ	Chr1	650000	650324	Col/Ler	Col	1	hei10_male
ZYP1_HEI10	5185_AJ	Chr1	8594641	8596430	Col	Col/Ler	1	hei10_male
ZYP1_HEI10	5185_AJ	Chr1	12500000	12502037	Col/Ler	Col	1	hei10_male
ZYP1_HEI10	5185_AJ	Chr1	25498000	25500963	Col	Col/Ler	1	hei10_male
ZYP1_HEI10	5185_AJ	Chr2	10363378	10367886	Col	Col/Ler	1	hei10_male
ZYP1_HEI10	5185_AJ	Chr2	16917254	16918568	Col/Ler	Col	1	hei10_male
ZYP1_HEI10	5185_AJ	Chr2	18914290	18915111	Col	Col/Ler	1	hei10_male
ZYP1_HEI10	5185_AJ	Chr3	20812525	20812924	Col	Col/Ler	1	hei10_male
ZYP1_HEI10	5185_AJ	Chr4	9990720	9991520	Col	Col/Ler	1	hei10_male
ZYP1_HEI10	5185_AJ	Chr5	7887779	7888511	Col	Col/Ler	1	hei10_male
ZYP1_HEI10	5185_AJ	Chr5	13698042	13698274	Col/Ler	Col	1	hei10_male
ZYP1_HEI10	5185_AJ	Chr5	23090363	23091024	Col	Col/Ler	1	hei10_male
ZYP1_HEI10	5185_AJ	Chr5	25731504	25733529	Col/Ler	Col	1	hei10_male
ZYP1_HEI10	5185_AK	Chr1	200000	207856	Col/Ler	Col	1	hei10_male
ZYP1_HEI10	5185_AK	Chr1	10262630	10263200	Col	Col/Ler	1	hei10_male
ZYP1_HEI10	5185_AK	Chr1	23847606	23847699	Col/Ler	Col	1	hei10_male
ZYP1_HEI10	5185_AK	Chr1	29650298	29653054	Col	Col/Ler	1	hei10_male
ZYP1_HEI10	5185_AK	Chr2	11535697	11535814	Col	Col/Ler	1	hei10_male
ZYP1_HEI10	5185_AK	Chr2	16575000	16577138	Col/Ler	Col	1	hei10_male
ZYP1_HEI10	5185_AK	Chr3	222515	222773	Col	Col/Ler	1	hei10_male
ZYP1_HEI10	5185_AK	Chr3	7825000	7825049	Col/Ler	Col	1	hei10_male
ZYP1_HEI10	5185_AK	Chr3	15606100	15607264	Col	Col/Ler	1	hei10_male
ZYP1_HEI10	5185_AK	Chr5	1076546	1086218	Col/Ler	Col	1	hei10_male
ZYP1_HEI10	5185_AK	Chr5	1848000	1872781	Col	Col/Ler	1	hei10_male
ZYP1_HEI10	5185_AK	Chr5	9437467	9437475	Col/Ler	Col	1	hei10_male
ZYP1_HEI10	5185_AK	Chr5	17810147	17811028	Col	Col/Ler	1	hei10_male
ZYP1_HEI10	5185_AL	Chr1	1545886	1545892	Col/Ler	Col	1	hei10_male
ZYP1_HEI10	5185_AL	Chr1	20938276	20946345	Col	Col/Ler	1	hei10_male
ZYP1_HEI10	5185_AL	Chr2	12178633	12180788	Col	Col/Ler	1	hei10_male
ZYP1_HEI10	5185_AL	Chr2	15202112	15210117	Col/Ler	Col	1	hei10_male
ZYP1_HEI10	5185_AL	Chr3	8275000	8276683	Col/Ler	Col	1	hei10_male
ZYP1_HEI10	5185_AL	Chr3	8889220	8889697	Col	Col/Ler	1	hei10_male
ZYP1_HEI10	5185_AL	Chr3	22175000	22175786	Col/Ler	Col	1	hei10_male
ZYP1_HEI10	5185_AL	Chr4	17975000	17975578	Col/Ler	Col	1	hei10_male
ZYP1_HEI10	5185_AL	Chr5	18586589	18587822	Col	Col/Ler	1	hei10_male
ZYP1_HEI10	5185_AL	Chr5	21750000	21750081	Col/Ler	Col	1	hei10_male
ZYP1_HEI10	5185_AM	Chr1	25004980	25005580	Col/Ler	Col	1	hei10_male
ZYP1_HEI10	5185_AM	Chr1	26416667	26417473	Col	Col/Ler	1	hei10_male
ZYP1_HEI10	5185_AM	Chr2	2313570	2316854	Col	Col/Ler	1	hei10_male
ZYP1_HEI10	5185_AM	Chr2	9342400	9343007	Col/Ler	Col	1	hei10_male
ZYP1_HEI10	5185_AM	Chr2	18780399	18782574	Col	Col/Ler	1	hei10_male
ZYP1_HEI10	5185_AM	Chr3	9850571	9855719	Col/Ler	Col	1	hei10_male
ZYP1_HEI10	5185_AM	Chr3	11276505	11276751	Col	Col/Ler	1	hei10_male
ZYP1_HEI10	5185_AM	Chr4	10883964	10884435	Col	Col/Ler	1	hei10_male
ZYP1_HEI10	5185_AM	Chr5	18357032	18358971	Col	Col/Ler	1	hei10_male
ZYP1_HEI10	5185_AM	Chr5	21250000	21250678	Col/Ler	Col	1	hei10_male
ZYP1_HEI10	5185_AN	Chr1	3309002	3309499	Col	Col/Ler	1	hei10_male
ZYP1_HEI10	5185_AN	Chr1	17600000	17600396	Col/Ler	Col	1	hei10_male
ZYP1_HEI10	5185_AN	Chr1	18394176	18398439	Col	Col/Ler	1	hei10_male
ZYP1_HEI10	5185_AN	Chr1	25250000	25250108	Col/Ler	Col	1	hei10_male
ZYP1_HEI10	5185_AN	Chr2	7275000	7275894	Col/Ler	Col	1	hei10_male
ZYP1_HEI10	5185_AN	Chr3	4453246	4458256	Col	Col/Ler	1	hei10_male
ZYP1_HEI10	5185_AN	Chr4	14323085	14325697	Col/Ler	Col	1	hei10_male
ZYP1_HEI10	5185_AN	Chr5	2449765	2452344	Col	Col/Ler	1	hei10_male
ZYP1_HEI10	5185_AN	Chr5	9250000	9258744	Col/Ler	Col	1	hei10_male
ZYP1_HEI10	5185_AN	Chr5	19085727	19086535	Col	Col/Ler	1	hei10_male
ZYP1_HEI10	5185_AO	Chr1	652305	653165	Col	Col/Ler	1	hei10_male
ZYP1_HEI10	5185_AO	Chr1	7157751	7161943	Col/Ler	Col	1	hei10_male
ZYP1_HEI10	5185_AO	Chr1	8871825	8872549	Col	Col/Ler	1	hei10_male
ZYP1_HEI10	5185_AO	Chr1	26700000	26701135	Col/Ler	Col	1	hei10_male
ZYP1_HEI10	5185_AO	Chr2	8581423	8582411	Col	Col/Ler	1	hei10_male
ZYP1_HEI10	5185_AO	Chr2	19500000	19500831	Col/Ler	Col	1	hei10_male
ZYP1_HEI10	5185_AO	Chr3	2000000	2001551	Col/Ler	Col	1	hei10_male
ZYP1_HEI10	5185_AO	Chr3	4957679	4959685	Col	Col/Ler	1	hei10_male
ZYP1_HEI10	5185_AO	Chr3	11082359	11087101	Col/Ler	Col	1	hei10_male
ZYP1_HEI10	5185_AO	Chr3	16449320	16450514	Col	Col/Ler	1	hei10_male
ZYP1_HEI10	5185_AO	Chr4	7247349	7249799	Col	Col/Ler	1	hei10_male
ZYP1_HEI10	5185_AO	Chr4	10400586	10401802	Col/Ler	Col	1	hei10_male
ZYP1_HEI10	5185_AO	Chr5	18033526	18033529	Col/Ler	Col	1	hei10_male
ZYP1_HEI10	5185_AP	Chr1	3376916	3395748	Col/Ler	Col	1	hei10_male
ZYP1_HEI10	5185_AP	Chr1	21542751	21543989	Col	Col/Ler	1	hei10_male
ZYP1_HEI10	5185_AP	Chr3	4050000	4054367	Col/Ler	Col	1	hei10_male
ZYP1_HEI10	5185_AP	Chr3	6181976	6183381	Col	Col/Ler	1	hei10_male
ZYP1_HEI10	5185_AP	Chr3	20810420	20811483	Col/Ler	Col	1	hei10_male
ZYP1_HEI10	5185_AP	Chr4	83973	83976	Col	Col/Ler	1	hei10_male
ZYP1_HEI10	5185_AP	Chr4	18032650	18033856	Col/Ler	Col	1	hei10_male
ZYP1_HEI10	5185_AP	Chr5	2848840	2850764	Col/Ler	Col	1	hei10_male
ZYP1_HEI10	5185_AP	Chr5	15979307	15981858	Col	Col/Ler	1	hei10_male
ZYP1_HEI10	5185_AQ	Chr1	17393382	17395906	Col	Col/Ler	1	hei10_male
ZYP1_HEI10	5185_AQ	Chr1	28707111	28746408	Col/Ler	Col	1	hei10_male
ZYP1_HEI10	5185_AQ	Chr2	12286078	12286080	Col/Ler	Col	1	hei10_male
ZYP1_HEI10	5185_AQ	Chr3	1475000	1476227	Col/Ler	Col	1	hei10_male
ZYP1_HEI10	5185_AQ	Chr4	100000	100591	Col/Ler	Col	1	hei10_male
ZYP1_HEI10	5185_AQ	Chr4	11549411	11550179	Col	Col/Ler	1	hei10_male
ZYP1_HEI10	5185_AQ	Chr5	14033118	14034596	Col	Col/Ler	1	hei10_male
ZYP1_HEI10	5185_AQ	Chr5	24076748	24076969	Col/Ler	Col	1	hei10_male
ZYP1_HEI10	5185_AR	Chr1	447271	449560	Col/Ler	Col	1	hei10_male
ZYP1_HEI10	5185_AR	Chr1	6102773	6104191	Col	Col/Ler	1	hei10_male
ZYP1_HEI10	5185_AR	Chr1	13308159	13308191	Col/Ler	Col	1	hei10_male
ZYP1_HEI10	5185_AR	Chr3	1950000	1951826	Col/Ler	Col	1	hei10_male
ZYP1_HEI10	5185_AR	Chr3	22842900	22849142	Col	Col/Ler	1	hei10_male
ZYP1_HEI10	5185_AR	Chr4	8852847	8853614	Col	Col/Ler	1	hei10_male
ZYP1_HEI10	5185_AR	Chr5	3405344	3406489	Col	Col/Ler	1	hei10_male
ZYP1_HEI10	5185_AR	Chr5	8300000	8300828	Col/Ler	Col	1	hei10_male
ZYP1_HEI10	5185_AS	Chr1	10150000	10150146	Col/Ler	Col	1	hei10_male
ZYP1_HEI10	5185_AS	Chr2	1492260	1493525	Col/Ler	Col	1	hei10_male
ZYP1_HEI10	5185_AS	Chr2	9964349	9964354	Col	Col/Ler	1	hei10_male
ZYP1_HEI10	5185_AS	Chr3	3073193	3076023	Col	Col/Ler	1	hei10_male
ZYP1_HEI10	5185_AS	Chr3	20825000	20825795	Col/Ler	Col	1	hei10_male
ZYP1_HEI10	5185_AS	Chr4	11201851	11211800	Col	Col/Ler	1	hei10_male
ZYP1_HEI10	5185_AS	Chr5	15900000	15900143	Col/Ler	Col	1	hei10_male
ZYP1_HEI10	5185_AT	Chr1	12061061	12063693	Col	Col/Ler	1	hei10_male
ZYP1_HEI10	5185_AT	Chr1	29005801	29005944	Col/Ler	Col	1	hei10_male
ZYP1_HEI10	5185_AT	Chr3	629967	629978	Col	Col/Ler	1	hei10_male
ZYP1_HEI10	5185_AT	Chr3	21375000	21397021	Col/Ler	Col	1	hei10_male
ZYP1_HEI10	5185_AT	Chr4	8282456	8282760	Col/Ler	Col	1	hei10_male
ZYP1_HEI10	5185_AT	Chr4	10357263	10357668	Col	Col/Ler	1	hei10_male
ZYP1_HEI10	5185_AT	Chr5	2686789	2687417	Col/Ler	Col	1	hei10_male
ZYP1_HEI10	5185_AT	Chr5	19978299	19980873	Col	Col/Ler	1	hei10_male
ZYP1_HEI10	5185_AU	Chr1	8452981	8453291	Col	Col/Ler	1	hei10_male
ZYP1_HEI10	5185_AU	Chr1	16150000	16150482	Col/Ler	Col	1	hei10_male
ZYP1_HEI10	5185_AU	Chr3	8675000	8675472	Col/Ler	Col	1	hei10_male
ZYP1_HEI10	5185_AU	Chr5	15436131	15436395	Col/Ler	Col	1	hei10_male
ZYP1_HEI10	5185_AV	Chr1	13077108	13077492	Col	Col/Ler	1	hei10_male
ZYP1_HEI10	5185_AV	Chr1	19145579	19145584	Col/Ler	Col	1	hei10_male
ZYP1_HEI10	5185_AV	Chr1	28957503	28957595	Col	Col/Ler	1	hei10_male
ZYP1_HEI10	5185_AV	Chr2	11831771	11832733	Col/Ler	Col	1	hei10_male
ZYP1_HEI10	5185_AV	Chr2	16300742	16303783	Col	Col/Ler	1	hei10_male
ZYP1_HEI10	5185_AV	Chr3	686431	687131	Col	Col/Ler	1	hei10_male
ZYP1_HEI10	5185_AV	Chr4	14500253	14503021	Col	Col/Ler	1	hei10_male
ZYP1_HEI10	5185_AV	Chr5	257750	258295	Col/Ler	Col	1	hei10_male
ZYP1_HEI10	5185_AV	Chr5	5717214	5717432	Col	Col/Ler	1	hei10_male
ZYP1_HEI10	5185_AV	Chr5	16799437	16799983	Col/Ler	Col	1	hei10_male
ZYP1_HEI10	5185_AV	Chr5	19688573	19689808	Col	Col/Ler	1	hei10_male
ZYP1_HEI10	5185_AV	Chr5	23676602	23682404	Col/Ler	Col	1	hei10_male
ZYP1_HEI10	5185_AV	Chr5	25460789	25461039	Col	Col/Ler	1	hei10_male
ZYP1_HEI10	5185_AW	Chr1	6911397	6918110	Col	Col/Ler	1	hei10_male
ZYP1_HEI10	5185_AW	Chr1	16704150	16705420	Col/Ler	Col	1	hei10_male
ZYP1_HEI10	5185_AW	Chr1	21683621	21683666	Col	Col/Ler	1	hei10_male
ZYP1_HEI10	5185_AW	Chr3	1366418	1369252	Col	Col/Ler	1	hei10_male
ZYP1_HEI10	5185_AW	Chr3	9008928	9009613	Col/Ler	Col	1	hei10_male
ZYP1_HEI10	5185_AW	Chr3	9991826	9992485	Col	Col/Ler	1	hei10_male
ZYP1_HEI10	5185_AW	Chr4	11912320	11912375	Col	Col/Ler	1	hei10_male
ZYP1_HEI10	5185_AW	Chr4	13200000	13201937	Col/Ler	Col	1	hei10_male
ZYP1_HEI10	5185_AX	Chr1	10978921	10979035	Col	Col/Ler	1	hei10_male
ZYP1_HEI10	5185_AX	Chr1	21905894	21906360	Col/Ler	Col	1	hei10_male
ZYP1_HEI10	5185_AX	Chr1	27711984	27714543	Col	Col/Ler	1	hei10_male
ZYP1_HEI10	5185_AX	Chr2	11725000	11727015	Col/Ler	Col	1	hei10_male
ZYP1_HEI10	5185_AX	Chr3	287064	287219	Col	Col/Ler	1	hei10_male
ZYP1_HEI10	5185_AX	Chr3	5564902	5565891	Col/Ler	Col	1	hei10_male
ZYP1_HEI10	5185_AX	Chr3	7602871	7607298	Col	Col/Ler	1	hei10_male
ZYP1_HEI10	5185_AX	Chr3	18021031	18021149	Col/Ler	Col	1	hei10_male
ZYP1_HEI10	5185_AX	Chr5	7820730	7822399	Col	Col/Ler	1	hei10_male
ZYP1_HEI10	5185_AY	Chr1	19683879	19684305	Col	Col/Ler	1	hei10_male
ZYP1_HEI10	5185_AY	Chr1	23400417	23400531	Col/Ler	Col	1	hei10_male
ZYP1_HEI10	5185_AY	Chr1	23758214	23759942	Col	Col/Ler	1	hei10_male
ZYP1_HEI10	5185_AY	Chr2	6033845	6035920	Col/Ler	Col	1	hei10_male
ZYP1_HEI10	5185_AY	Chr2	14290979	14291900	Col	Col/Ler	1	hei10_male
ZYP1_HEI10	5185_AY	Chr3	16575000	16575142	Col/Ler	Col	1	hei10_male
ZYP1_HEI10	5185_AY	Chr4	9226174	9226789	Col	Col/Ler	1	hei10_male
ZYP1_HEI10	5185_AY	Chr4	9675000	9678485	Col/Ler	Col	1	hei10_male
ZYP1_HEI10	5185_AY	Chr5	14540136	14540899	Col/Ler	Col	1	hei10_male
ZYP1_HEI10	5185_AY	Chr5	18212829	18216692	Col	Col/Ler	1	hei10_male
ZYP1_HEI10	5185_AY	Chr5	23937228	23938008	Col/Ler	Col	1	hei10_male
ZYP1_HEI10	5185_AZ	Chr1	4417183	4418381	Col	Col/Ler	1	hei10_male
ZYP1_HEI10	5185_AZ	Chr1	29861728	29862143	Col/Ler	Col	1	hei10_male
ZYP1_HEI10	5185_AZ	Chr2	8600000	8602109	Col/Ler	Col	1	hei10_male
ZYP1_HEI10	5185_AZ	Chr2	18450521	18451703	Col	Col/Ler	1	hei10_male
ZYP1_HEI10	5185_AZ	Chr4	10033821	10034015	Col	Col/Ler	1	hei10_male
ZYP1_HEI10	5185_AZ	Chr4	10475000	10475529	Col/Ler	Col	1	hei10_male
ZYP1_HEI10	5185_AZ	Chr5	358859	363681	Col	Col/Ler	1	hei10_male
ZYP1_HEI10	5185_AZ	Chr5	17577156	17577478	Col/Ler	Col	1	hei10_male
ZYP1_HEI10	5185_AZ	Chr5	24323000	24326153	Col	Col/Ler	1	hei10_male
ZYP1_HEI10	5185_AZ	Chr5	26244249	26244607	Col/Ler	Col	1	hei10_male
ZYP1_HEI10	5185_BA	Chr1	8934939	8935099	Col/Ler	Col	1	hei10_male
ZYP1_HEI10	5185_BA	Chr1	29504049	29507796	Col	Col/Ler	1	hei10_male
ZYP1_HEI10	5185_BA	Chr2	6688548	6690109	Col	Col/Ler	1	hei10_male
ZYP1_HEI10	5185_BA	Chr2	17359990	17362788	Col/Ler	Col	1	hei10_male
ZYP1_HEI10	5185_BA	Chr4	8857993	8858532	Col	Col/Ler	1	hei10_male
ZYP1_HEI10	5185_BA	Chr4	10650000	10654381	Col/Ler	Col	1	hei10_male
ZYP1_HEI10	5185_BA	Chr5	9716901	9717917	Col	Col/Ler	1	hei10_male
ZYP1_HEI10	5185_BA	Chr5	15657756	15657912	Col/Ler	Col	1	hei10_male
ZYP1_HEI10	5185_BA	Chr5	21623000	21625272	Col	Col/Ler	1	hei10_male
ZYP1_HEI10	5185_BA	Chr5	26740743	26741087	Col/Ler	Col	1	hei10_male
ZYP1_HEI10	5185_BB	Chr1	1101169	1102314	Col/Ler	Col	1	hei10_male
ZYP1_HEI10	5185_BB	Chr1	6112643	6112670	Col	Col/Ler	1	hei10_male
ZYP1_HEI10	5185_BB	Chr1	25412358	25412522	Col/Ler	Col	1	hei10_male
ZYP1_HEI10	5185_BB	Chr2	14492825	14493177	Col	Col/Ler	1	hei10_male
ZYP1_HEI10	5185_BB	Chr3	7150000	7150150	Col/Ler	Col	1	hei10_male
ZYP1_HEI10	5185_BB	Chr3	19412076	19412245	Col	Col/Ler	1	hei10_male
ZYP1_HEI10	5185_BB	Chr3	22904444	22909900	Col/Ler	Col	1	hei10_male
ZYP1_HEI10	5185_BB	Chr5	17704847	17705660	Col/Ler	Col	1	hei10_male
ZYP1_HEI10	5185_BB	Chr5	26246502	26247718	Col	Col/Ler	1	hei10_male
ZYP1_HEI10	5185_BC	Chr1	17962074	17964454	Col	Col/Ler	1	hei10_male
ZYP1_HEI10	5185_BC	Chr1	25875868	25876266	Col/Ler	Col	1	hei10_male
ZYP1_HEI10	5185_BC	Chr3	125000	127683	Col/Ler	Col	1	hei10_male
ZYP1_HEI10	5185_BC	Chr3	9631424	9632521	Col	Col/Ler	1	hei10_male
ZYP1_HEI10	5185_BC	Chr3	22075000	22076708	Col/Ler	Col	1	hei10_male
ZYP1_HEI10	5185_BC	Chr4	13925000	13932966	Col/Ler	Col	1	hei10_male
ZYP1_HEI10	5185_BC	Chr4	18133657	18134709	Col	Col/Ler	1	hei10_male
ZYP1_HEI10	5185_BC	Chr5	24350000	24351636	Col/Ler	Col	1	hei10_male
ZYP1_HEI10	5185_B	Chr1	13333441	13333451	Col	Col/Ler	1	hei10_male
ZYP1_HEI10	5185_B	Chr1	24651167	24655978	Col/Ler	Col	1	hei10_male
ZYP1_HEI10	5185_B	Chr2	7963844	7964270	Col	Col/Ler	1	hei10_male
ZYP1_HEI10	5185_B	Chr3	1583689	1584060	Col/Ler	Col	1	hei10_male
ZYP1_HEI10	5185_B	Chr3	10248000	10262827	Col	Col/Ler	1	hei10_male
ZYP1_HEI10	5185_B	Chr3	15175000	15178017	Col/Ler	Col	1	hei10_male
ZYP1_HEI10	5185_B	Chr5	5175000	5175727	Col/Ler	Col	1	hei10_male
ZYP1_HEI10	5185_B	Chr5	8048000	8050126	Col	Col/Ler	1	hei10_male
ZYP1_HEI10	5185_B	Chr5	14905030	14905313	Col/Ler	Col	1	hei10_male
ZYP1_HEI10	5185_B	Chr5	20240595	20240765	Col	Col/Ler	1	hei10_male
ZYP1_HEI10	5185_BD	Chr1	28003037	28004981	Col	Col/Ler	1	hei10_male
ZYP1_HEI10	5185_BD	Chr2	615446	617074	Col	Col/Ler	1	hei10_male
ZYP1_HEI10	5185_BD	Chr2	9741117	9742049	Col/Ler	Col	1	hei10_male
ZYP1_HEI10	5185_BD	Chr3	388433	388609	Col	Col/Ler	1	hei10_male
ZYP1_HEI10	5185_BD	Chr5	4275000	4275924	Col/Ler	Col	1	hei10_male
ZYP1_HEI10	5185_BE	Chr1	19475000	19476193	Col/Ler	Col	1	hei10_male
ZYP1_HEI10	5185_BE	Chr3	400000	401321	Col/Ler	Col	1	hei10_male
ZYP1_HEI10	5185_BE	Chr3	3628335	3631888	Col	Col/Ler	1	hei10_male
ZYP1_HEI10	5185_BE	Chr3	8700000	8700299	Col/Ler	Col	1	hei10_male
ZYP1_HEI10	5185_BE	Chr3	18036829	18041060	Col	Col/Ler	1	hei10_male
ZYP1_HEI10	5185_BE	Chr3	18375000	18375973	Col/Ler	Col	1	hei10_male
ZYP1_HEI10	5185_BE	Chr4	6077017	6077389	Col	Col/Ler	1	hei10_male
ZYP1_HEI10	5185_BE	Chr4	11750000	11750773	Col/Ler	Col	1	hei10_male
ZYP1_HEI10	5185_BE	Chr5	3118338	3120003	Col/Ler	Col	1	hei10_male
ZYP1_HEI10	5185_BE	Chr5	19400503	19401951	Col	Col/Ler	1	hei10_male
ZYP1_HEI10	5185_BE	Chr5	21875000	21875165	Col/Ler	Col	1	hei10_male
ZYP1_HEI10	5185_BF	Chr1	16639957	16641140	Col	Col/Ler	1	hei10_male
ZYP1_HEI10	5185_BF	Chr1	23000000	23000083	Col/Ler	Col	1	hei10_male
ZYP1_HEI10	5185_BF	Chr2	595685	595709	Col/Ler	Col	1	hei10_male
ZYP1_HEI10	5185_BF	Chr2	10539796	10543597	Col	Col/Ler	1	hei10_male
ZYP1_HEI10	5185_BF	Chr2	17995589	17997522	Col/Ler	Col	1	hei10_male
ZYP1_HEI10	5185_BF	Chr3	22258679	22260636	Col	Col/Ler	1	hei10_male
ZYP1_HEI10	5185_BF	Chr4	7617185	7618171	Col	Col/Ler	1	hei10_male
ZYP1_HEI10	5185_BF	Chr5	525000	530555	Col/Ler	Col	1	hei10_male
ZYP1_HEI10	5185_BF	Chr5	6408237	6411049	Col	Col/Ler	1	hei10_male
ZYP1_HEI10	5185_BF	Chr5	14244843	14255889	Col/Ler	Col	1	hei10_male
ZYP1_HEI10	5185_BF	Chr5	26229959	26230226	Col	Col/Ler	1	hei10_male
ZYP1_HEI10	5185_BG	Chr1	4554789	4557169	Col	Col/Ler	1	hei10_male
ZYP1_HEI10	5185_BG	Chr1	7077393	7077789	Col/Ler	Col	1	hei10_male
ZYP1_HEI10	5185_BG	Chr1	11578028	11579128	Col	Col/Ler	1	hei10_male
ZYP1_HEI10	5185_BG	Chr1	20814173	20816477	Col/Ler	Col	1	hei10_male
ZYP1_HEI10	5185_BG	Chr1	30246063	30247300	Col	Col/Ler	1	hei10_male
ZYP1_HEI10	5185_BG	Chr2	166339	167062	Col	Col/Ler	1	hei10_male
ZYP1_HEI10	5185_BG	Chr2	1767920	1768703	Col/Ler	Col	1	hei10_male
ZYP1_HEI10	5185_BG	Chr2	16730404	16734594	Col	Col/Ler	1	hei10_male
ZYP1_HEI10	5185_BG	Chr3	3073000	3081243	Col	Col/Ler	1	hei10_male
ZYP1_HEI10	5185_BG	Chr3	20795012	20796280	Col/Ler	Col	1	hei10_male
ZYP1_HEI10	5185_BG	Chr4	14100000	14102477	Col/Ler	Col	1	hei10_male
ZYP1_HEI10	5185_BG	Chr4	18420299	18435510	Col	Col/Ler	1	hei10_male
ZYP1_HEI10	5185_BG	Chr5	1798000	1802796	Col	Col/Ler	1	hei10_male
ZYP1_HEI10	5185_BG	Chr5	22900000	22901077	Col/Ler	Col	1	hei10_male
ZYP1_HEI10	5185_BH	Chr1	24375817	24378884	Col/Ler	Col	1	hei10_male
ZYP1_HEI10	5185_BH	Chr2	861035	861188	Col	Col/Ler	1	hei10_male
ZYP1_HEI10	5185_BH	Chr2	6675000	6683442	Col/Ler	Col	1	hei10_male
ZYP1_HEI10	5185_BH	Chr2	12379655	12381786	Col	Col/Ler	1	hei10_male
ZYP1_HEI10	5185_BH	Chr2	17100000	17100618	Col/Ler	Col	1	hei10_male
ZYP1_HEI10	5185_BH	Chr4	10653777	10654454	Col	Col/Ler	1	hei10_male
ZYP1_HEI10	5185_BH	Chr4	18178134	18178971	Col/Ler	Col	1	hei10_male
ZYP1_HEI10	5185_BH	Chr5	6577220	6579002	Col/Ler	Col	1	hei10_male
ZYP1_HEI10	5185_BH	Chr5	25982668	25983404	Col	Col/Ler	1	hei10_male
ZYP1_HEI10	5185_BI	Chr1	1460866	1461174	Col/Ler	Col	1	hei10_male
ZYP1_HEI10	5185_BI	Chr1	6302635	6319039	Col	Col/Ler	1	hei10_male
ZYP1_HEI10	5185_BI	Chr1	27739976	27740651	Col/Ler	Col	1	hei10_male
ZYP1_HEI10	5185_BI	Chr2	8017337	8018920	Col/Ler	Col	1	hei10_male
ZYP1_HEI10	5185_BI	Chr2	18616502	18617013	Col	Col/Ler	1	hei10_male
ZYP1_HEI10	5185_BI	Chr3	7607511	7607523	Col/Ler	Col	1	hei10_male
ZYP1_HEI10	5185_BI	Chr3	7796257	7797104	Col	Col/Ler	1	hei10_male
ZYP1_HEI10	5185_BI	Chr3	17558631	17562633	Col/Ler	Col	1	hei10_male
ZYP1_HEI10	5185_BI	Chr3	22429207	22433817	Col	Col/Ler	1	hei10_male
ZYP1_HEI10	5185_BI	Chr4	5464635	5465021	Col	Col/Ler	1	hei10_male
ZYP1_HEI10	5185_BI	Chr4	11949895	11953707	Col/Ler	Col	1	hei10_male
ZYP1_HEI10	5185_BI	Chr4	18457363	18457677	Col	Col/Ler	1	hei10_male
ZYP1_HEI10	5185_BI	Chr5	19216135	19216322	Col/Ler	Col	1	hei10_male
ZYP1_HEI10	5185_BJ	Chr1	7963417	7963958	Col/Ler	Col	1	hei10_male
ZYP1_HEI10	5185_BJ	Chr1	24435991	24438913	Col	Col/Ler	1	hei10_male
ZYP1_HEI10	5185_BJ	Chr1	29275000	29276349	Col/Ler	Col	1	hei10_male
ZYP1_HEI10	5185_BJ	Chr2	1675000	1675841	Col/Ler	Col	1	hei10_male
ZYP1_HEI10	5185_BJ	Chr2	17876270	17877934	Col	Col/Ler	1	hei10_male
ZYP1_HEI10	5185_BJ	Chr3	1451776	1456861	Col	Col/Ler	1	hei10_male
ZYP1_HEI10	5185_BJ	Chr3	21595324	21654731	Col/Ler	Col	1	hei10_male
ZYP1_HEI10	5185_BJ	Chr3	21873000	21885090	Col	Col/Ler	1	hei10_male
ZYP1_HEI10	5185_BJ	Chr4	7887608	7888274	Col/Ler	Col	1	hei10_male
ZYP1_HEI10	5185_BJ	Chr4	14499786	14503358	Col	Col/Ler	1	hei10_male
ZYP1_HEI10	5185_BJ	Chr5	774302	775695	Col	Col/Ler	1	hei10_male
ZYP1_HEI10	5185_BJ	Chr5	1375000	1377029	Col/Ler	Col	1	hei10_male
ZYP1_HEI10	5185_BJ	Chr5	15899767	15900618	Col	Col/Ler	1	hei10_male
ZYP1_HEI10	5185_BJ	Chr5	22826617	22826804	Col/Ler	Col	1	hei10_male
ZYP1_HEI10	5185_BJ	Chr5	26265591	26266731	Col	Col/Ler	1	hei10_male
ZYP1_HEI10	5185_BK	Chr1	5950000	5951193	Col/Ler	Col	1	hei10_male
ZYP1_HEI10	5185_BK	Chr1	19533145	19548114	Col	Col/Ler	1	hei10_male
ZYP1_HEI10	5185_BK	Chr1	26632124	26635797	Col/Ler	Col	1	hei10_male
ZYP1_HEI10	5185_BK	Chr2	10457215	10457322	Col	Col/Ler	1	hei10_male
ZYP1_HEI10	5185_BK	Chr2	17150000	17150356	Col/Ler	Col	1	hei10_male
ZYP1_HEI10	5185_BK	Chr3	652238	652429	Col/Ler	Col	1	hei10_male
ZYP1_HEI10	5185_BK	Chr3	7879026	7879127	Col	Col/Ler	1	hei10_male
ZYP1_HEI10	5185_BK	Chr3	20950400	20950411	Col/Ler	Col	1	hei10_male
ZYP1_HEI10	5185_BK	Chr5	1275000	1275001	Col/Ler	Col	1	hei10_male
ZYP1_HEI10	5185_BK	Chr5	7831225	7831296	Col	Col/Ler	1	hei10_male
ZYP1_HEI10	5185_BK	Chr5	13878265	13878388	Col/Ler	Col	1	hei10_male
ZYP1_HEI10	5185_BL	Chr1	4206064	4207579	Col	Col/Ler	1	hei10_male
ZYP1_HEI10	5185_BL	Chr1	23429447	23430173	Col/Ler	Col	1	hei10_male
ZYP1_HEI10	5185_BL	Chr2	1275000	1275028	Col/Ler	Col	1	hei10_male
ZYP1_HEI10	5185_BL	Chr3	10983528	10984881	Col/Ler	Col	1	hei10_male
ZYP1_HEI10	5185_BL	Chr4	12823000	12825121	Col	Col/Ler	1	hei10_male
ZYP1_HEI10	5185_BL	Chr4	18125000	18128783	Col/Ler	Col	1	hei10_male
ZYP1_HEI10	5185_BL	Chr5	10325000	10381225	Col/Ler	Col	1	hei10_male
ZYP1_HEI10	5185_BL	Chr5	15881848	15883071	Col	Col/Ler	1	hei10_male
ZYP1_HEI10	5185_BL	Chr5	22675000	22681723	Col/Ler	Col	1	hei10_male
ZYP1_HEI10	5185_BM	Chr1	26475000	26475294	Col/Ler	Col	1	hei10_male
ZYP1_HEI10	5185_BM	Chr2	475000	475110	Col/Ler	Col	1	hei10_male
ZYP1_HEI10	5185_BM	Chr3	2364347	2365361	Col	Col/Ler	1	hei10_male
ZYP1_HEI10	5185_BM	Chr3	6800000	6805105	Col/Ler	Col	1	hei10_male
ZYP1_HEI10	5185_BM	Chr3	9348753	9350672	Col	Col/Ler	1	hei10_male
ZYP1_HEI10	5185_BM	Chr4	9855944	9855985	Col	Col/Ler	1	hei10_male
ZYP1_HEI10	5185_BM	Chr4	13352394	13352742	Col/Ler	Col	1	hei10_male
ZYP1_HEI10	5185_BM	Chr5	1250000	1250110	Col/Ler	Col	1	hei10_male
ZYP1_HEI10	5185_BM	Chr5	4294835	4297109	Col	Col/Ler	1	hei10_male
ZYP1_HEI10	5185_BN	Chr1	591513	592576	Col	Col/Ler	1	hei10_male
ZYP1_HEI10	5185_BN	Chr1	23254832	23254835	Col/Ler	Col	1	hei10_male
ZYP1_HEI10	5185_BN	Chr1	25644986	25645941	Col	Col/Ler	1	hei10_male
ZYP1_HEI10	5185_BN	Chr1	29758908	29760301	Col/Ler	Col	1	hei10_male
ZYP1_HEI10	5185_BN	Chr2	9721890	9722243	Col/Ler	Col	1	hei10_male
ZYP1_HEI10	5185_BN	Chr2	17818369	17818533	Col	Col/Ler	1	hei10_male
ZYP1_HEI10	5185_BN	Chr3	16498646	16498939	Col	Col/Ler	1	hei10_male
ZYP1_HEI10	5185_BN	Chr5	18017610	18019776	Col	Col/Ler	1	hei10_male
ZYP1_HEI10	5185_BN	Chr5	24775000	24780578	Col/Ler	Col	1	hei10_male
ZYP1_HEI10	5185_BO	Chr1	5614077	5616158	Col	Col/Ler	1	hei10_male
ZYP1_HEI10	5185_BO	Chr1	29501283	29501745	Col/Ler	Col	1	hei10_male
ZYP1_HEI10	5185_BO	Chr2	7145326	7145827	Col	Col/Ler	1	hei10_male
ZYP1_HEI10	5185_BO	Chr3	3493772	3496480	Col/Ler	Col	1	hei10_male
ZYP1_HEI10	5185_BO	Chr3	5989983	5991616	Col	Col/Ler	1	hei10_male
ZYP1_HEI10	5185_BO	Chr3	15900904	15901202	Col/Ler	Col	1	hei10_male
ZYP1_HEI10	5185_BO	Chr3	19138255	19138810	Col	Col/Ler	1	hei10_male
ZYP1_HEI10	5185_BO	Chr3	22225000	22228584	Col/Ler	Col	1	hei10_male
ZYP1_HEI10	5185_BO	Chr4	11121523	11124232	Col/Ler	Col	1	hei10_male
ZYP1_HEI10	5185_BO	Chr4	13548000	13613164	Col	Col/Ler	1	hei10_male
ZYP1_HEI10	5185_BO	Chr5	18455210	18456038	Col	Col/Ler	1	hei10_male
ZYP1_HEI10	5185_BP	Chr1	1148773	1150961	Col/Ler	Col	1	hei10_male
ZYP1_HEI10	5185_BP	Chr1	12642950	12645355	Col	Col/Ler	1	hei10_male
ZYP1_HEI10	5185_BP	Chr2	7702484	7702850	Col	Col/Ler	1	hei10_male
ZYP1_HEI10	5185_BP	Chr2	13175000	13177084	Col/Ler	Col	1	hei10_male
ZYP1_HEI10	5185_BP	Chr3	2150000	2152052	Col/Ler	Col	1	hei10_male
ZYP1_HEI10	5185_BP	Chr3	2297644	2314667	Col	Col/Ler	1	hei10_male
ZYP1_HEI10	5185_BP	Chr4	18325000	18328336	Col/Ler	Col	1	hei10_male
ZYP1_HEI10	5185_BP	Chr5	2040319	2041596	Col/Ler	Col	1	hei10_male
ZYP1_HEI10	5185_BP	Chr5	9314399	9317932	Col	Col/Ler	1	hei10_male
ZYP1_HEI10	5185_BQ	Chr1	13325000	13325064	Col/Ler	Col	1	hei10_male
ZYP1_HEI10	5185_BQ	Chr2	1175574	1175674	Col	Col/Ler	1	hei10_male
ZYP1_HEI10	5185_BQ	Chr2	9853457	9853681	Col/Ler	Col	1	hei10_male
ZYP1_HEI10	5185_BQ	Chr3	4974948	4977249	Col	Col/Ler	1	hei10_male
ZYP1_HEI10	5185_BQ	Chr3	10675000	10680887	Col/Ler	Col	1	hei10_male
ZYP1_HEI10	5185_BQ	Chr3	15948136	15948342	Col	Col/Ler	1	hei10_male
ZYP1_HEI10	5185_BQ	Chr4	6189033	6189241	Col	Col/Ler	1	hei10_male
ZYP1_HEI10	5185_BQ	Chr4	7784253	7784446	Col/Ler	Col	1	hei10_male
ZYP1_HEI10	5185_BQ	Chr5	7900485	7900779	Col/Ler	Col	1	hei10_male
ZYP1_HEI10	5185_BQ	Chr5	17000845	17001083	Col	Col/Ler	1	hei10_male
ZYP1_HEI10	5185_BQ	Chr5	26105542	26107817	Col/Ler	Col	1	hei10_male
ZYP1_HEI10	5185_BR	Chr1	19754613	19789214	Col	Col/Ler	1	hei10_male
ZYP1_HEI10	5185_BR	Chr2	14263073	14263594	Col	Col/Ler	1	hei10_male
ZYP1_HEI10	5185_BR	Chr2	19007678	19015538	Col/Ler	Col	1	hei10_male
ZYP1_HEI10	5185_BR	Chr4	11451378	11454781	Col	Col/Ler	1	hei10_male
ZYP1_HEI10	5185_BR	Chr4	18200000	18205724	Col/Ler	Col	1	hei10_male
ZYP1_HEI10	5185_BR	Chr5	7206037	7206117	Col	Col/Ler	1	hei10_male
ZYP1_HEI10	5185_BR	Chr5	24096870	24097422	Col/Ler	Col	1	hei10_male
ZYP1_HEI10	5185_BS	Chr1	16814149	16815026	Col	Col/Ler	1	hei10_male
ZYP1_HEI10	5185_BS	Chr1	18950000	18956064	Col/Ler	Col	1	hei10_male
ZYP1_HEI10	5185_BS	Chr1	24238128	24238944	Col	Col/Ler	1	hei10_male
ZYP1_HEI10	5185_BS	Chr1	28890014	28891960	Col/Ler	Col	1	hei10_male
ZYP1_HEI10	5185_BS	Chr2	781799	781801	Col	Col/Ler	1	hei10_male
ZYP1_HEI10	5185_BS	Chr4	9581900	9582399	Col	Col/Ler	1	hei10_male
ZYP1_HEI10	5185_BS	Chr5	770588	771724	Col/Ler	Col	1	hei10_male
ZYP1_HEI10	5185_BS	Chr5	5300792	5301321	Col	Col/Ler	1	hei10_male
ZYP1_HEI10	5185_BS	Chr5	6500000	6507667	Col/Ler	Col	1	hei10_male
ZYP1_HEI10	5185_BS	Chr5	9803801	9804814	Col	Col/Ler	1	hei10_male
ZYP1_HEI10	5185_BS	Chr5	25102761	25102765	Col/Ler	Col	1	hei10_male
ZYP1_HEI10	5185_BT	Chr1	4978205	4978392	Col	Col/Ler	1	hei10_male
ZYP1_HEI10	5185_BT	Chr1	10550000	10550106	Col/Ler	Col	1	hei10_male
ZYP1_HEI10	5185_BT	Chr1	13046952	13048122	Col	Col/Ler	1	hei10_male
ZYP1_HEI10	5185_BT	Chr1	22186832	22186875	Col/Ler	Col	1	hei10_male
ZYP1_HEI10	5185_BT	Chr2	10400000	10401867	Col/Ler	Col	1	hei10_male
ZYP1_HEI10	5185_BT	Chr3	3654668	3654675	Col/Ler	Col	1	hei10_male
ZYP1_HEI10	5185_BT	Chr3	16928789	16929236	Col	Col/Ler	1	hei10_male
ZYP1_HEI10	5185_BT	Chr4	9647011	9647440	Col/Ler	Col	1	hei10_male
ZYP1_HEI10	5185_BT	Chr5	5350000	5350701	Col/Ler	Col	1	hei10_male
ZYP1_HEI10	5185_BT	Chr5	15901998	15902007	Col	Col/Ler	1	hei10_male
ZYP1_HEI10	5185_BT	Chr5	22100000	22118258	Col/Ler	Col	1	hei10_male
ZYP1_HEI10	5185_BT	Chr5	26675680	26678806	Col	Col/Ler	1	hei10_male
ZYP1_HEI10	5185_BU	Chr1	7250000	7251711	Col/Ler	Col	1	hei10_male
ZYP1_HEI10	5185_BU	Chr2	7644600	7644787	Col/Ler	Col	1	hei10_male
ZYP1_HEI10	5185_BU	Chr2	16413486	16415656	Col	Col/Ler	1	hei10_male
ZYP1_HEI10	5185_BU	Chr3	1033000	1036269	Col	Col/Ler	1	hei10_male
ZYP1_HEI10	5185_BU	Chr3	7769612	7769625	Col/Ler	Col	1	hei10_male
ZYP1_HEI10	5185_BU	Chr3	9685028	9686085	Col	Col/Ler	1	hei10_male
ZYP1_HEI10	5185_BU	Chr5	6913389	6920854	Col	Col/Ler	1	hei10_male
ZYP1_HEI10	5185_BU	Chr5	16198105	16200492	Col/Ler	Col	1	hei10_male
ZYP1_HEI10	5185_BU	Chr5	18940879	18943384	Col	Col/Ler	1	hei10_male
ZYP1_HEI10	5185_BV	Chr1	23409183	23409680	Col/Ler	Col	1	hei10_male
ZYP1_HEI10	5185_BV	Chr2	1448825	1449025	Col/Ler	Col	1	hei10_male
ZYP1_HEI10	5185_BV	Chr2	8578164	8579141	Col	Col/Ler	1	hei10_male
ZYP1_HEI10	5185_BV	Chr2	11066560	11069249	Col/Ler	Col	1	hei10_male
ZYP1_HEI10	5185_BV	Chr2	12923000	12926444	Col	Col/Ler	1	hei10_male
ZYP1_HEI10	5185_BV	Chr3	1347755	1348471	Col/Ler	Col	1	hei10_male
ZYP1_HEI10	5185_BV	Chr3	4368689	4369253	Col	Col/Ler	1	hei10_male
ZYP1_HEI10	5185_BV	Chr3	5320464	5320752	Col/Ler	Col	1	hei10_male
ZYP1_HEI10	5185_BV	Chr3	21187852	21189743	Col	Col/Ler	1	hei10_male
ZYP1_HEI10	5185_BV	Chr5	14730237	14730954	Col	Col/Ler	1	hei10_male
ZYP1_HEI10	5185_BV	Chr5	23300000	23300068	Col/Ler	Col	1	hei10_male
ZYP1_HEI10	5185_BV	Chr5	25941493	25947546	Col	Col/Ler	1	hei10_male
ZYP1_HEI10	5185_BW	Chr1	19600000	19600302	Col/Ler	Col	1	hei10_male
ZYP1_HEI10	5185_BW	Chr1	26748000	26756530	Col	Col/Ler	1	hei10_male
ZYP1_HEI10	5185_BW	Chr2	14622897	14622924	Col/Ler	Col	1	hei10_male
ZYP1_HEI10	5185_BW	Chr2	17202398	17207720	Col	Col/Ler	1	hei10_male
ZYP1_HEI10	5185_BW	Chr3	2432944	2433018	Col	Col/Ler	1	hei10_male
ZYP1_HEI10	5185_BW	Chr4	100591	122946	Col	Col/Ler	1	hei10_male
ZYP1_HEI10	5185_BW	Chr4	9888945	9889082	Col/Ler	Col	1	hei10_male
ZYP1_HEI10	5185_BW	Chr5	240270	241898	Col/Ler	Col	1	hei10_male
ZYP1_HEI10	5185_BW	Chr5	16185859	16186299	Col	Col/Ler	1	hei10_male
ZYP1_HEI10	5185_BW	Chr5	20275000	20275224	Col/Ler	Col	1	hei10_male
ZYP1_HEI10	5185_BX	Chr1	12913160	12913179	Col/Ler	Col	1	hei10_male
ZYP1_HEI10	5185_BX	Chr1	29446929	29447536	Col	Col/Ler	1	hei10_male
ZYP1_HEI10	5185_BX	Chr2	8069197	8070777	Col/Ler	Col	1	hei10_male
ZYP1_HEI10	5185_BX	Chr3	1773151	1773492	Col	Col/Ler	1	hei10_male
ZYP1_HEI10	5185_BX	Chr5	14200188	14200974	Col/Ler	Col	1	hei10_male
ZYP1_HEI10	5185_BX	Chr5	20943697	20944301	Col	Col/Ler	1	hei10_male
ZYP1_HEI10	5185_BX	Chr5	23400000	23403958	Col/Ler	Col	1	hei10_male
ZYP1_HEI10	5185_BY	Chr1	4950000	4953738	Col/Ler	Col	1	hei10_male
ZYP1_HEI10	5185_BY	Chr2	6039481	6041058	Col	Col/Ler	1	hei10_male
ZYP1_HEI10	5185_BY	Chr2	10355198	10356402	Col/Ler	Col	1	hei10_male
ZYP1_HEI10	5185_BY	Chr2	16492036	16492361	Col	Col/Ler	1	hei10_male
ZYP1_HEI10	5185_BY	Chr3	10145864	10147017	Col	Col/Ler	1	hei10_male
ZYP1_HEI10	5185_BY	Chr3	22886954	22901378	Col/Ler	Col	1	hei10_male
ZYP1_HEI10	5185_BY	Chr5	15722611	15724485	Col	Col/Ler	1	hei10_male
ZYP1_HEI10	5185_BY	Chr5	23335845	23335851	Col/Ler	Col	1	hei10_male
ZYP1_HEI10	5185_BZ	Chr2	1050000	1051285	Col/Ler	Col	1	hei10_male
ZYP1_HEI10	5185_BZ	Chr3	2703021	2703567	Col	Col/Ler	1	hei10_male
ZYP1_HEI10	5185_BZ	Chr3	9332317	9332658	Col/Ler	Col	1	hei10_male
ZYP1_HEI10	5185_BZ	Chr4	9729558	9729675	Col	Col/Ler	1	hei10_male
ZYP1_HEI10	5185_BZ	Chr4	18405995	18406131	Col/Ler	Col	1	hei10_male
ZYP1_HEI10	5185_BZ	Chr5	2370319	2374258	Col	Col/Ler	1	hei10_male
ZYP1_HEI10	5185_CA	Chr1	2354165	2355639	Col	Col/Ler	1	hei10_male
ZYP1_HEI10	5185_CA	Chr1	12415680	12415729	Col/Ler	Col	1	hei10_male
ZYP1_HEI10	5185_CA	Chr2	10791643	10792764	Col	Col/Ler	1	hei10_male
ZYP1_HEI10	5185_CA	Chr2	14488310	14488412	Col/Ler	Col	1	hei10_male
ZYP1_HEI10	5185_CA	Chr3	7868924	7874287	Col	Col/Ler	1	hei10_male
ZYP1_HEI10	5185_CA	Chr3	10225000	10225067	Col/Ler	Col	1	hei10_male
ZYP1_HEI10	5185_CA	Chr3	21165558	21169425	Col	Col/Ler	1	hei10_male
ZYP1_HEI10	5185_CA	Chr4	9929604	9930560	Col	Col/Ler	1	hei10_male
ZYP1_HEI10	5185_CA	Chr5	15889458	15890133	Col	Col/Ler	1	hei10_male
ZYP1_HEI10	5185_CA	Chr5	23125000	23214138	Col/Ler	Col	1	hei10_male
ZYP1_HEI10	5185_CA	Chr5	24351636	24354437	Col	Col/Ler	1	hei10_male
ZYP1_HEI10	5185_CB	Chr1	929191	971198	Col/Ler	Col	1	hei10_male
ZYP1_HEI10	5185_CB	Chr1	22839759	22840252	Col	Col/Ler	1	hei10_male
ZYP1_HEI10	5185_CB	Chr2	7850000	7851343	Col/Ler	Col	1	hei10_male
ZYP1_HEI10	5185_CB	Chr2	11473000	11476112	Col	Col/Ler	1	hei10_male
ZYP1_HEI10	5185_CB	Chr3	5243993	5245523	Col/Ler	Col	1	hei10_male
ZYP1_HEI10	5185_CB	Chr3	21059628	21059630	Col	Col/Ler	1	hei10_male
ZYP1_HEI10	5185_CB	Chr3	22428858	22429207	Col/Ler	Col	1	hei10_male
ZYP1_HEI10	5185_CB	Chr4	6627502	6627530	Col	Col/Ler	1	hei10_male
ZYP1_HEI10	5185_CB	Chr4	11811903	11812062	Col/Ler	Col	1	hei10_male
ZYP1_HEI10	5185_CB	Chr5	1213267	1213271	Col	Col/Ler	1	hei10_male
ZYP1_HEI10	5185_CB	Chr5	8227246	8227430	Col/Ler	Col	1	hei10_male
ZYP1_HEI10	5185_CB	Chr5	25034199	25035669	Col	Col/Ler	1	hei10_male
ZYP1_HEI10	5185_CC	Chr1	4890219	4891958	Col	Col/Ler	1	hei10_male
ZYP1_HEI10	5185_CC	Chr1	9200000	9202017	Col/Ler	Col	1	hei10_male
ZYP1_HEI10	5185_CC	Chr1	26548958	26550233	Col	Col/Ler	1	hei10_male
ZYP1_HEI10	5185_CC	Chr2	16195649	16195853	Col	Col/Ler	1	hei10_male
ZYP1_HEI10	5185_CC	Chr3	1843301	1843368	Col	Col/Ler	1	hei10_male
ZYP1_HEI10	5185_CC	Chr3	3474490	3477000	Col/Ler	Col	1	hei10_male
ZYP1_HEI10	5185_CC	Chr3	10950822	10952335	Col	Col/Ler	1	hei10_male
ZYP1_HEI10	5185_CC	Chr5	1770058	1770823	Col	Col/Ler	1	hei10_male
ZYP1_HEI10	5185_CC	Chr5	25650000	25653943	Col/Ler	Col	1	hei10_male
ZYP1_HEI10	5185_CC	Chr5	26023230	26024125	Col	Col/Ler	1	hei10_male
ZYP1_HEI10	5185_C	Chr1	7382024	7382089	Col	Col/Ler	1	hei10_male
ZYP1_HEI10	5185_C	Chr1	13308159	13308191	Col/Ler	Col	1	hei10_male
ZYP1_HEI10	5185_C	Chr1	22802681	22803721	Col	Col/Ler	1	hei10_male
ZYP1_HEI10	5185_C	Chr1	25275000	25275012	Col/Ler	Col	1	hei10_male
ZYP1_HEI10	5185_C	Chr2	8469146	8469180	Col/Ler	Col	1	hei10_male
ZYP1_HEI10	5185_C	Chr2	12133288	12133874	Col	Col/Ler	1	hei10_male
ZYP1_HEI10	5185_C	Chr3	852070	853807	Col/Ler	Col	1	hei10_male
ZYP1_HEI10	5185_C	Chr3	6758331	6758675	Col	Col/Ler	1	hei10_male
ZYP1_HEI10	5185_C	Chr3	22415217	22415355	Col/Ler	Col	1	hei10_male
ZYP1_HEI10	5185_C	Chr5	7192769	7193501	Col/Ler	Col	1	hei10_male
ZYP1_HEI10	5185_C	Chr5	14728548	14730237	Col	Col/Ler	1	hei10_male
ZYP1_HEI10	5185_C	Chr5	19171121	19171968	Col/Ler	Col	1	hei10_male
ZYP1_HEI10	5185_C	Chr5	24643891	24645308	Col	Col/Ler	1	hei10_male
ZYP1_HEI10	5185_CD	Chr2	16800000	16800314	Col/Ler	Col	1	hei10_male
ZYP1_HEI10	5185_CD	Chr3	3115723	3126659	Col	Col/Ler	1	hei10_male
ZYP1_HEI10	5185_CD	Chr4	8397098	8397582	Col	Col/Ler	1	hei10_male
ZYP1_HEI10	5185_CD	Chr4	12360329	12363272	Col/Ler	Col	1	hei10_male
ZYP1_HEI10	5185_CD	Chr5	7083214	7085123	Col	Col/Ler	1	hei10_male
ZYP1_HEI10	5185_CD	Chr5	19031936	19032097	Col/Ler	Col	1	hei10_male
ZYP1_HEI10	5185_CD	Chr5	25906667	25907035	Col	Col/Ler	1	hei10_male
ZYP1_HEI10	5185_CE	Chr1	29248000	29251902	Col	Col/Ler	1	hei10_male
ZYP1_HEI10	5185_CE	Chr2	321535	321706	Col/Ler	Col	1	hei10_male
ZYP1_HEI10	5185_CE	Chr2	17164784	17170480	Col	Col/Ler	1	hei10_male
ZYP1_HEI10	5185_CE	Chr3	1460029	1460176	Col/Ler	Col	1	hei10_male
ZYP1_HEI10	5185_CE	Chr3	21286168	21288833	Col	Col/Ler	1	hei10_male
ZYP1_HEI10	5185_CE	Chr4	13816294	13839352	Col	Col/Ler	1	hei10_male
ZYP1_HEI10	5185_CE	Chr4	18500000	18500794	Col/Ler	Col	1	hei10_male
ZYP1_HEI10	5185_CE	Chr5	850000	850946	Col/Ler	Col	1	hei10_male
ZYP1_HEI10	5185_CE	Chr5	24108922	24110658	Col	Col/Ler	1	hei10_male
ZYP1_HEI10	5185_CF	Chr1	454260	456627	Col	Col/Ler	1	hei10_male
ZYP1_HEI10	5185_CF	Chr2	637144	637283	Col	Col/Ler	1	hei10_male
ZYP1_HEI10	5185_CF	Chr2	11586717	11586968	Col/Ler	Col	1	hei10_male
ZYP1_HEI10	5185_CF	Chr2	15748698	15759188	Col	Col/Ler	1	hei10_male
ZYP1_HEI10	5185_CF	Chr3	3450257	3480282	Col	Col/Ler	1	hei10_male
ZYP1_HEI10	5185_CF	Chr3	8474396	8474685	Col/Ler	Col	1	hei10_male
ZYP1_HEI10	5185_CF	Chr4	1376240	1381359	Col	Col/Ler	1	hei10_male
ZYP1_HEI10	5185_CF	Chr4	14206728	14208207	Col/Ler	Col	1	hei10_male
ZYP1_HEI10	5185_CF	Chr5	6587909	6590923	Col	Col/Ler	1	hei10_male
ZYP1_HEI10	5185_CF	Chr5	17250000	17250076	Col/Ler	Col	1	hei10_male
ZYP1_HEI10	5185_CF	Chr5	22845624	22845865	Col	Col/Ler	1	hei10_male
ZYP1_HEI10	5185_CG	Chr1	1817115	1819978	Col/Ler	Col	1	hei10_male
ZYP1_HEI10	5185_CG	Chr1	9454815	9457011	Col	Col/Ler	1	hei10_male
ZYP1_HEI10	5185_CG	Chr1	20156404	20158357	Col/Ler	Col	1	hei10_male
ZYP1_HEI10	5185_CG	Chr2	6250000	6272351	Col/Ler	Col	1	hei10_male
ZYP1_HEI10	5185_CG	Chr2	11683680	11687196	Col	Col/Ler	1	hei10_male
ZYP1_HEI10	5185_CG	Chr2	18500000	18500018	Col/Ler	Col	1	hei10_male
ZYP1_HEI10	5185_CG	Chr5	18823000	18826767	Col	Col/Ler	1	hei10_male
ZYP1_HEI10	5185_CH	Chr1	20169903	20175268	Col	Col/Ler	1	hei10_male
ZYP1_HEI10	5185_CH	Chr1	22525000	22525183	Col/Ler	Col	1	hei10_male
ZYP1_HEI10	5185_CH	Chr3	1880100	1886884	Col	Col/Ler	1	hei10_male
ZYP1_HEI10	5185_CH	Chr3	7900000	7900162	Col/Ler	Col	1	hei10_male
ZYP1_HEI10	5185_CH	Chr3	23164852	23166249	Col	Col/Ler	1	hei10_male
ZYP1_HEI10	5185_CH	Chr5	9549047	9549096	Col/Ler	Col	1	hei10_male
ZYP1_HEI10	5185_CH	Chr5	16272680	16273363	Col	Col/Ler	1	hei10_male
ZYP1_HEI10	5185_CH	Chr5	21329510	21330017	Col/Ler	Col	1	hei10_male
ZYP1_HEI10	5185_CH	Chr5	25969855	25970333	Col	Col/Ler	1	hei10_male
ZYP1_HEI10	5185_CI	Chr1	7491634	7492262	Col	Col/Ler	1	hei10_male
ZYP1_HEI10	5185_CI	Chr1	10358878	10358888	Col/Ler	Col	1	hei10_male
ZYP1_HEI10	5185_CI	Chr1	29526303	29526863	Col	Col/Ler	1	hei10_male
ZYP1_HEI10	5185_CI	Chr2	18783647	18784678	Col	Col/Ler	1	hei10_male
ZYP1_HEI10	5185_CI	Chr3	12598000	12600117	Col	Col/Ler	1	hei10_male
ZYP1_HEI10	5185_CI	Chr4	14450000	14451283	Col/Ler	Col	1	hei10_male
ZYP1_HEI10	5185_CI	Chr5	3400279	3400853	Col	Col/Ler	1	hei10_male
ZYP1_HEI10	5185_CI	Chr5	24700114	24707834	Col/Ler	Col	1	hei10_male
ZYP1_HEI10	5185_CI	Chr5	26048499	26052893	Col	Col/Ler	1	hei10_male
ZYP1_HEI10	5185_CJ	Chr1	136588	140713	Col/Ler	Col	1	hei10_male
ZYP1_HEI10	5185_CJ	Chr1	7737796	7739748	Col	Col/Ler	1	hei10_male
ZYP1_HEI10	5185_CJ	Chr1	11900000	11902942	Col/Ler	Col	1	hei10_male
ZYP1_HEI10	5185_CJ	Chr1	26953156	26954534	Col	Col/Ler	1	hei10_male
ZYP1_HEI10	5185_CJ	Chr2	12290969	12291212	Col	Col/Ler	1	hei10_male
ZYP1_HEI10	5185_CJ	Chr4	6125428	6125553	Col	Col/Ler	1	hei10_male
ZYP1_HEI10	5185_CJ	Chr4	11876423	11877007	Col/Ler	Col	1	hei10_male
ZYP1_HEI10	5185_CJ	Chr4	14546817	14547699	Col	Col/Ler	1	hei10_male
ZYP1_HEI10	5185_CJ	Chr5	2065486	2065565	Col	Col/Ler	1	hei10_male
[truncated: 1,048 more rows]

## Sheet: zyp1
Project	Sample_id	Chr_id	Start_pos	Stop_pos	Geno_1	Geno_2	CO_num	Group
ZYP1_HEI10	4357_AA	Chr1	6887503	6888408	Col/Ler	Col	1	zyp1_female
ZYP1_HEI10	4357_AA	Chr1	27389278	27389977	Col	Col/Ler	1	zyp1_female
ZYP1_HEI10	4357_AA	Chr2	10166880	10167076	Col/Ler	Col	1	zyp1_female
ZYP1_HEI10	4357_AA	Chr2	11224361	11225144	Col	Col/Ler	1	zyp1_female
ZYP1_HEI10	4357_AA	Chr2	16573142	16574662	Col/Ler	Col	1	zyp1_female
ZYP1_HEI10	4357_AA	Chr2	18340962	18341054	Col	Col/Ler	1	zyp1_female
ZYP1_HEI10	4357_AA	Chr3	4635262	4635629	Col	Col/Ler	1	zyp1_female
ZYP1_HEI10	4357_AA	Chr3	19909659	19910257	Col/Ler	Col	1	zyp1_female
ZYP1_HEI10	4357_AA	Chr3	21770006	21772359	Col	Col/Ler	1	zyp1_female
ZYP1_HEI10	4357_AA	Chr5	661139	662361	Col	Col/Ler	1	zyp1_female
ZYP1_HEI10	4357_AA	Chr5	18873991	18874009	Col/Ler	Col	1	zyp1_female
ZYP1_HEI10	4357_AB	Chr1	5040000	5054681	Col/Ler	Col	1	zyp1_female
ZYP1_HEI10	4357_AB	Chr1	6718145	6724521	Col	Col/Ler	1	zyp1_female
ZYP1_HEI10	4357_AB	Chr1	20825000	20827252	Col/Ler	Col	1	zyp1_female
ZYP1_HEI10	4357_AB	Chr1	24013546	24015836	Col	Col/Ler	1	zyp1_female
ZYP1_HEI10	4357_AB	Chr2	18047603	18049931	Col	Col/Ler	1	zyp1_female
ZYP1_HEI10	4357_AB	Chr3	8993000	8995096	Col	Col/Ler	1	zyp1_female
ZYP1_HEI10	4357_AB	Chr4	1010126	1014040	Col	Col/Ler	1	zyp1_female
ZYP1_HEI10	4357_AB	Chr4	11763363	11763684	Col/Ler	Col	1	zyp1_female
ZYP1_HEI10	4357_AB	Chr5	20545791	20546214	Col/Ler	Col	1	zyp1_female
ZYP1_HEI10	4357_AC	Chr1	2214310	2214460	Col	Col/Ler	1	zyp1_female
ZYP1_HEI10	4357_AC	Chr1	17507583	17507719	Col/Ler	Col	1	zyp1_female
ZYP1_HEI10	4357_AC	Chr2	11041041	11041381	Col	Col/Ler	1	zyp1_female
ZYP1_HEI10	4357_AC	Chr2	11816771	11817244	Col/Ler	Col	1	zyp1_female
ZYP1_HEI10	4357_AC	Chr3	22995445	22995731	Col/Ler	Col	1	zyp1_female
ZYP1_HEI10	4357_AC	Chr5	26326369	26328367	Col	Col/Ler	1	zyp1_female
ZYP1_HEI10	4357_A	Chr1	208000	266254	Col	Col/Ler	1	zyp1_female
ZYP1_HEI10	4357_A	Chr1	27637514	27638340	Col/Ler	Col	1	zyp1_female
ZYP1_HEI10	4357_A	Chr2	924175	924629	Col	Col/Ler	1	zyp1_female
ZYP1_HEI10	4357_A	Chr2	12997120	12997133	Col/Ler	Col	1	zyp1_female
ZYP1_HEI10	4357_A	Chr2	16418564	16419128	Col	Col/Ler	1	zyp1_female
ZYP1_HEI10	4357_A	Chr2	18634267	18635181	Col/Ler	Col	1	zyp1_female
ZYP1_HEI10	4357_A	Chr2	18934057	18938194	Col	Col/Ler	1	zyp1_female
ZYP1_HEI10	4357_A	Chr3	6903642	6903842	Col/Ler	Col	1	zyp1_female
ZYP1_HEI10	4357_A	Chr3	19416286	19416424	Col	Col/Ler	1	zyp1_female
ZYP1_HEI10	4357_A	Chr3	20990384	20991048	Col/Ler	Col	1	zyp1_female
ZYP1_HEI10	4357_A	Chr4	9232525	9232689	Col/Ler	Col	1	zyp1_female
ZYP1_HEI10	4357_A	Chr5	6421308	6422104	Col/Ler	Col	1	zyp1_female
ZYP1_HEI10	4357_AD	Chr1	18461895	18462422	Col	Col/Ler	1	zyp1_female
ZYP1_HEI10	4357_AD	Chr1	20917159	20917194	Col/Ler	Col	1	zyp1_female
ZYP1_HEI10	4357_AD	Chr2	13092456	13093352	Col	Col/Ler	1	zyp1_female
ZYP1_HEI10	4357_AD	Chr3	18618364	18638449	Col	Col/Ler	1	zyp1_female
ZYP1_HEI10	4357_AD	Chr4	10366784	10370571	Col	Col/Ler	1	zyp1_female
ZYP1_HEI10	4357_AD	Chr5	1267480	1269796	Col	Col/Ler	1	zyp1_female
ZYP1_HEI10	4357_AD	Chr5	5717214	5717221	Col/Ler	Col	1	zyp1_female
ZYP1_HEI10	4357_AD	Chr5	22360306	22360454	Col	Col/Ler	1	zyp1_female
ZYP1_HEI10	4357_AD	Chr5	24442537	24442927	Col/Ler	Col	1	zyp1_female
ZYP1_HEI10	4357_AE	Chr2	17320860	17342568	Col	Col/Ler	1	zyp1_female
ZYP1_HEI10	4357_AE	Chr3	6274007	6276158	Col	Col/Ler	1	zyp1_female
ZYP1_HEI10	4357_AE	Chr3	7652030	7654887	Col/Ler	Col	1	zyp1_female
ZYP1_HEI10	4357_AE	Chr5	23816936	23817521	Col/Ler	Col	1	zyp1_female
ZYP1_HEI10	4357_AE	Chr5	24715497	24716923	Col	Col/Ler	1	zyp1_female
ZYP1_HEI10	4357_AE	Chr5	25034105	25035669	Col/Ler	Col	1	zyp1_female
ZYP1_HEI10	4357_AF	Chr4	7237369	7238519	Col/Ler	Col	1	zyp1_female
ZYP1_HEI10	4357_AF	Chr5	16185859	16185966	Col/Ler	Col	1	zyp1_female
ZYP1_HEI10	4357_AF	Chr5	22191553	22192279	Col	Col/Ler	1	zyp1_female
ZYP1_HEI10	4357_AF	Chr5	25381415	25382330	Col/Ler	Col	1	zyp1_female
ZYP1_HEI10	4357_AG	Chr1	348000	372675	Col	Col/Ler	1	zyp1_female
ZYP1_HEI10	4357_AG	Chr1	6952485	6952486	Col/Ler	Col	1	zyp1_female
ZYP1_HEI10	4357_AG	Chr2	11981121	11981135	Col/Ler	Col	1	zyp1_female
ZYP1_HEI10	4357_AG	Chr2	17968569	17968720	Col	Col/Ler	1	zyp1_female
ZYP1_HEI10	4357_AG	Chr3	2083429	2084464	Col/Ler	Col	1	zyp1_female
ZYP1_HEI10	4357_AG	Chr4	1306201	1306572	Col/Ler	Col	1	zyp1_female
ZYP1_HEI10	4357_AG	Chr5	8085492	8086475	Col	Col/Ler	1	zyp1_female
ZYP1_HEI10	4357_AG	Chr5	17076300	17076301	Col/Ler	Col	1	zyp1_female
ZYP1_HEI10	4357_AG	Chr5	20967087	20971850	Col	Col/Ler	1	zyp1_female
ZYP1_HEI10	4357_AH	Chr1	3319004	3319006	Col/Ler	Ler	1	zyp1_female
ZYP1_HEI10	4357_AH	Chr1	3892171	3892237	Ler	Col/Ler	1	zyp1_female
ZYP1_HEI10	4357_AH	Chr1	28546570	28549547	Col/Ler	Col	1	zyp1_female
ZYP1_HEI10	4357_AH	Chr2	9773520	9773888	Ler	Col/Ler	1	zyp1_female
ZYP1_HEI10	4357_AH	Chr2	11935000	11935352	Col/Ler	Col	1	zyp1_female
ZYP1_HEI10	4357_AH	Chr2	17564101	17566098	Col	Col/Ler	1	zyp1_female
ZYP1_HEI10	4357_AH	Chr2	18462676	18463587	Col/Ler	Col	1	zyp1_female
ZYP1_HEI10	4357_AH	Chr2	19487399	19488887	Col	Col/Ler	1	zyp1_female
ZYP1_HEI10	4357_AH	Chr3	607850	608451	Ler	Col/Ler	1	zyp1_female
ZYP1_HEI10	4357_AH	Chr3	21352912	21397021	Col/Ler	Ler	1	zyp1_female
ZYP1_HEI10	4357_AH	Chr4	980000	983150	Col/Ler	Ler	1	zyp1_female
ZYP1_HEI10	4357_AH	Chr4	11524112	11525067	Ler	Col/Ler	1	zyp1_female
ZYP1_HEI10	4357_AI	Chr1	6298381	6300918	Col/Ler	Col	1	zyp1_female
ZYP1_HEI10	4357_AI	Chr1	9412492	9412504	Col	Col/Ler	1	zyp1_female
ZYP1_HEI10	4357_AI	Chr2	16588000	16591429	Col	Col/Ler	1	zyp1_female
ZYP1_HEI10	4357_AI	Chr5	3776094	3783461	Col/Ler	Col	1	zyp1_female
ZYP1_HEI10	4357_AJ	Chr1	5205941	5206122	Col/Ler	Col	1	zyp1_female
ZYP1_HEI10	4357_AJ	Chr1	7096529	7097365	Col	Col/Ler	1	zyp1_female
ZYP1_HEI10	4357_AJ	Chr1	28000000	28002563	Col/Ler	Col	1	zyp1_female
ZYP1_HEI10	4357_AJ	Chr2	12938129	12938212	Col	Col/Ler	1	zyp1_female
ZYP1_HEI10	4357_AJ	Chr2	14336693	14339976	Col/Ler	Col	1	zyp1_female
ZYP1_HEI10	4357_AJ	Chr2	15074999	15082521	Col	Col/Ler	1	zyp1_female
ZYP1_HEI10	4357_AJ	Chr3	2343000	2345101	Col	Col/Ler	1	zyp1_female
ZYP1_HEI10	4357_AJ	Chr3	18096709	18098319	Col/Ler	Col	1	zyp1_female
ZYP1_HEI10	4357_AJ	Chr5	6349448	6351124	Col/Ler	Col	1	zyp1_female
ZYP1_HEI10	4357_AJ	Chr5	19656058	19657262	Col	Col/Ler	1	zyp1_female
ZYP1_HEI10	4357_AJ	Chr5	25216622	25216982	Col/Ler	Col	1	zyp1_female
ZYP1_HEI10	4357_AK	Chr3	15974422	15975092	Col/Ler	Col	1	zyp1_female
ZYP1_HEI10	4357_AK	Chr5	21843085	21843118	Col	Col/Ler	1	zyp1_female
ZYP1_HEI10	4357_AK	Chr5	24850000	24851889	Col/Ler	Col	1	zyp1_female
ZYP1_HEI10	4357_AL	Chr1	4900000	4900870	Col/Ler	Col	1	zyp1_female
ZYP1_HEI10	4357_AL	Chr1	9526255	9527351	Col	Col/Ler	1	zyp1_female
ZYP1_HEI10	4357_AL	Chr2	7709867	7709918	Col	Col/Ler	1	zyp1_female
ZYP1_HEI10	4357_AL	Chr2	18725000	18726076	Col/Ler	Col	1	zyp1_female
ZYP1_HEI10	4357_AL	Chr3	1225584	1225864	Col/Ler	Col	1	zyp1_female
ZYP1_HEI10	4357_AL	Chr4	1010126	1014040	Col	Col/Ler	1	zyp1_female
ZYP1_HEI10	4357_AL	Chr5	20718000	20720207	Col	Col/Ler	1	zyp1_female
ZYP1_HEI10	4357_AM	Chr1	30283329	30283800	Col/Ler	Col	1	zyp1_female
ZYP1_HEI10	4357_AM	Chr2	7607906	7609452	Col	Col/Ler	1	zyp1_female
ZYP1_HEI10	4357_AM	Chr3	1917058	1919162	Col	Col/Ler	1	zyp1_female
ZYP1_HEI10	4357_AM	Chr4	11831191	11831378	Col/Ler	Col	1	zyp1_female
ZYP1_HEI10	4357_AN	Chr2	11343739	11343822	Col	Col/Ler	1	zyp1_female
ZYP1_HEI10	4357_AN	Chr2	13077250	13078839	Col/Ler	Col	1	zyp1_female
ZYP1_HEI10	4357_AN	Chr3	6762217	6762364	Col/Ler	Col	1	zyp1_female
ZYP1_HEI10	4357_AN	Chr4	178108	178117	Col	Col/Ler	1	zyp1_female
ZYP1_HEI10	4357_AN	Chr4	12509988	12511050	Col/Ler	Col	1	zyp1_female
ZYP1_HEI10	4357_AN	Chr5	6460582	6460667	Col/Ler	Col	1	zyp1_female
ZYP1_HEI10	4357_AN	Chr5	21878043	21880220	Col	Col/Ler	1	zyp1_female
ZYP1_HEI10	4357_AO	Chr1	24848000	24850659	Col	Col/Ler	1	zyp1_female
ZYP1_HEI10	4357_AO	Chr1	26897855	26897908	Col/Ler	Col	1	zyp1_female
ZYP1_HEI10	4357_AO	Chr2	9224220	9224279	Col/Ler	Col	1	zyp1_female
ZYP1_HEI10	4357_AO	Chr3	19989386	19991562	Col/Ler	Col	1	zyp1_female
ZYP1_HEI10	4357_AO	Chr5	18948693	18948735	Col/Ler	Col	1	zyp1_female
ZYP1_HEI10	4357_AO	Chr5	20946673	20950201	Col	Col/Ler	1	zyp1_female
ZYP1_HEI10	4357_AO	Chr5	25032814	25034105	Col/Ler	Col	1	zyp1_female
ZYP1_HEI10	4357_AP	Chr1	4350991	4351101	Col/Ler	Col	1	zyp1_female
ZYP1_HEI10	4357_AP	Chr1	23767325	23767774	Col	Col/Ler	1	zyp1_female
ZYP1_HEI10	4357_AP	Chr2	11384452	11385408	Col	Col/Ler	1	zyp1_female
ZYP1_HEI10	4357_AP	Chr3	18130637	18130777	Col	Col/Ler	1	zyp1_female
ZYP1_HEI10	4357_AP	Chr4	13090000	13091222	Col/Ler	Col	1	zyp1_female
ZYP1_HEI10	4357_AP	Chr5	735033	735900	Col	Col/Ler	1	zyp1_female
ZYP1_HEI10	4357_AP	Chr5	16075954	16077545	Col/Ler	Col	1	zyp1_female
ZYP1_HEI10	4357_AQ	Chr1	2840959	2841169	Col	Col/Ler	1	zyp1_female
ZYP1_HEI10	4357_AQ	Chr1	19490718	19491406	Col/Ler	Col	1	zyp1_female
ZYP1_HEI10	4357_AQ	Chr1	20788000	20790964	Col	Col/Ler	1	zyp1_female
ZYP1_HEI10	4357_AQ	Chr1	26572660	26575264	Col/Ler	Col	1	zyp1_female
ZYP1_HEI10	4357_AQ	Chr2	6479672	6480502	Col	Col/Ler	1	zyp1_female
ZYP1_HEI10	4357_AQ	Chr2	11230843	11231045	Col/Ler	Col	1	zyp1_female
ZYP1_HEI10	4357_AQ	Chr3	4076770	4078352	Col	Col/Ler	1	zyp1_female
ZYP1_HEI10	4357_AQ	Chr3	5464425	5465002	Col/Ler	Col	1	zyp1_female
ZYP1_HEI10	4357_AQ	Chr3	18141312	18145329	Col	Col/Ler	1	zyp1_female
ZYP1_HEI10	4357_AQ	Chr3	19614644	19614833	Col/Ler	Col	1	zyp1_female
ZYP1_HEI10	4357_AQ	Chr3	22229076	22230007	Col	Col/Ler	1	zyp1_female
ZYP1_HEI10	4357_AQ	Chr4	10334300	10335244	Col	Col/Ler	1	zyp1_female
ZYP1_HEI10	4357_AQ	Chr5	3121002	3121133	Col	Col/Ler	1	zyp1_female
ZYP1_HEI10	4357_AQ	Chr5	15829204	15829208	Col/Ler	Col	1	zyp1_female
ZYP1_HEI10	4357_AQ	Chr5	18061872	18063606	Col	Col/Ler	1	zyp1_female
ZYP1_HEI10	4357_AR	Chr2	15900509	15900510	Col/Ler	Col	1	zyp1_female
ZYP1_HEI10	4357_AR	Chr2	18729472	18730322	Col	Col/Ler	1	zyp1_female
ZYP1_HEI10	4357_AR	Chr3	23171037	23171931	Col	Col/Ler	1	zyp1_female
ZYP1_HEI10	4357_AR	Chr4	7272687	7273472	Col/Ler	Col	1	zyp1_female
ZYP1_HEI10	4357_AR	Chr4	7915480	7915935	Col	Col/Ler	1	zyp1_female
ZYP1_HEI10	4357_AR	Chr4	9717828	9718290	Col/Ler	Col	1	zyp1_female
ZYP1_HEI10	4357_AR	Chr4	11638578	11639608	Col	Col/Ler	1	zyp1_female
ZYP1_HEI10	4357_AR	Chr5	26245196	26245810	Col	Col/Ler	1	zyp1_female
ZYP1_HEI10	4357_AS	Chr1	1517039	1519844	Col	Col/Ler	1	zyp1_female
ZYP1_HEI10	4357_AS	Chr1	1785000	1788691	Col/Ler	Col	1	zyp1_female
ZYP1_HEI10	4357_AS	Chr1	11027649	11027734	Col	Col/Ler	1	zyp1_female
ZYP1_HEI10	4357_AS	Chr2	9947985	9948030	Col/Ler	Col	1	zyp1_female
ZYP1_HEI10	4357_AS	Chr4	8577230	8577470	Col	Col/Ler	1	zyp1_female
ZYP1_HEI10	4357_AS	Chr5	9402079	9402447	Col	Col/Ler	1	zyp1_female
ZYP1_HEI10	4357_AS	Chr5	19017010	19017801	Col/Ler	Col	1	zyp1_female
ZYP1_HEI10	4357_AT	Chr2	18404261	18404262	Col/Ler	Col	1	zyp1_female
ZYP1_HEI10	4357_AT	Chr3	19926188	19927031	Col	Col/Ler	1	zyp1_female
ZYP1_HEI10	4357_AT	Chr4	5440694	5441385	Col	Col/Ler	1	zyp1_female
ZYP1_HEI10	4357_AT	Chr4	14167623	14170327	Col/Ler	Col	1	zyp1_female
ZYP1_HEI10	4357_AU	Chr1	5975625	5975664	Col/Ler	Col	1	zyp1_female
ZYP1_HEI10	4357_AU	Chr1	6776240	6777684	Col	Col/Ler	1	zyp1_female
ZYP1_HEI10	4357_AU	Chr1	20024197	20024587	Col/Ler	Col	1	zyp1_female
ZYP1_HEI10	4357_AU	Chr1	22924260	22924303	Col	Col/Ler	1	zyp1_female
ZYP1_HEI10	4357_AU	Chr1	26150638	26150649	Col/Ler	Col	1	zyp1_female
ZYP1_HEI10	4357_AU	Chr2	814575	815349	Col	Col/Ler	1	zyp1_female
ZYP1_HEI10	4357_AU	Chr2	19289054	19291392	Col/Ler	Col	1	zyp1_female
ZYP1_HEI10	4357_AU	Chr3	16722718	16722731	Col/Ler	Col	1	zyp1_female
ZYP1_HEI10	4357_AU	Chr3	19416576	19416618	Col	Col/Ler	1	zyp1_female
ZYP1_HEI10	4357_AU	Chr5	8769402	8771365	Col/Ler	Col	1	zyp1_female
ZYP1_HEI10	4357_AU	Chr5	9520238	9520868	Col	Col/Ler	1	zyp1_female
ZYP1_HEI10	4357_AU	Chr5	23294311	23294394	Col/Ler	Col	1	zyp1_female
ZYP1_HEI10	4357_AV	Chr1	6893000	6900424	Col	Col/Ler	1	zyp1_female
ZYP1_HEI10	4357_AV	Chr3	6850381	6850761	Col	Col/Ler	1	zyp1_female
ZYP1_HEI10	4357_AV	Chr3	9435422	9435536	Col/Ler	Col	1	zyp1_female
ZYP1_HEI10	4357_AV	Chr4	735099	735562	Col	Col/Ler	1	zyp1_female
ZYP1_HEI10	4357_AV	Chr4	8036782	8045018	Col/Ler	Col	1	zyp1_female
ZYP1_HEI10	4357_AV	Chr5	7190495	7190609	Col/Ler	Col	1	zyp1_female
ZYP1_HEI10	4357_AV	Chr5	23660925	23661391	Col	Col/Ler	1	zyp1_female
ZYP1_HEI10	4357_AW	Chr1	26100172	26101751	Col	Col/Ler	1	zyp1_female
ZYP1_HEI10	4357_AW	Chr2	11434437	11435363	Col/Ler	Col	1	zyp1_female
ZYP1_HEI10	4357_AW	Chr3	4553612	4553645	Col/Ler	Col	1	zyp1_female
ZYP1_HEI10	4357_AW	Chr3	17537015	17538858	Col	Col/Ler	1	zyp1_female
ZYP1_HEI10	4357_AW	Chr4	8019076	8019145	Col	Col/Ler	1	zyp1_female
ZYP1_HEI10	4357_AW	Chr5	5420661	5423065	Col	Col/Ler	1	zyp1_female
ZYP1_HEI10	4357_AW	Chr5	26355665	26355772	Col/Ler	Col	1	zyp1_female
ZYP1_HEI10	4357_AX	Chr1	4606549	4606663	Col	Col/Ler	1	zyp1_female
ZYP1_HEI10	4357_AX	Chr2	12751994	12752976	Col	Col/Ler	1	zyp1_female
ZYP1_HEI10	4357_AX	Chr2	19137600	19139832	Col/Ler	Col	1	zyp1_female
ZYP1_HEI10	4357_AX	Chr3	1614210	1614890	Col/Ler	Col	1	zyp1_female
ZYP1_HEI10	4357_AX	Chr3	22927051	22928437	Col	Col/Ler	1	zyp1_female
ZYP1_HEI10	4357_AX	Chr4	9313663	9313807	Col	Col/Ler	1	zyp1_female
ZYP1_HEI10	4357_AX	Chr5	547183	547648	Col	Col/Ler	1	zyp1_female
ZYP1_HEI10	4357_AX	Chr5	2040174	2041596	Col/Ler	Col	1	zyp1_female
ZYP1_HEI10	4357_AX	Chr5	18215511	18216978	Col	Col/Ler	1	zyp1_female
ZYP1_HEI10	4357_AX	Chr5	22085000	22085496	Col/Ler	Col	1	zyp1_female
ZYP1_HEI10	4357_AY	Chr1	5871500	5871626	Col/Ler	Col	1	zyp1_female
ZYP1_HEI10	4357_AY	Chr3	4618661	4620641	Col/Ler	Col	1	zyp1_female
ZYP1_HEI10	4357_AY	Chr3	18513032	18513701	Col	Col/Ler	1	zyp1_female
ZYP1_HEI10	4357_AY	Chr4	12965613	12966793	Col/Ler	Col	1	zyp1_female
ZYP1_HEI10	4357_AY	Chr5	776082	776115	Col/Ler	Col	1	zyp1_female
ZYP1_HEI10	4357_AZ	Chr1	3773216	3773223	Col/Ler	Col	1	zyp1_female
ZYP1_HEI10	4357_AZ	Chr2	8147481	8168512	Col	Col/Ler	1	zyp1_female
ZYP1_HEI10	4357_AZ	Chr2	11260495	11260668	Col/Ler	Col	1	zyp1_female
ZYP1_HEI10	4357_AZ	Chr3	18965638	18966225	Col/Ler	Col	1	zyp1_female
ZYP1_HEI10	4357_AZ	Chr3	20033374	20033481	Col	Col/Ler	1	zyp1_female
ZYP1_HEI10	4357_AZ	Chr4	14148398	14148814	Col	Col/Ler	1	zyp1_female
ZYP1_HEI10	4357_AZ	Chr5	743842	745386	Col	Col/Ler	1	zyp1_female
ZYP1_HEI10	4357_BA	Chr1	4480116	4482860	Col	Col/Ler	1	zyp1_female
ZYP1_HEI10	4357_BA	Chr1	5642685	5645258	Col/Ler	Col	1	zyp1_female
ZYP1_HEI10	4357_BA	Chr2	17241428	17242489	Col/Ler	Col	1	zyp1_female
ZYP1_HEI10	4357_BA	Chr3	20564147	20565761	Col	Col/Ler	1	zyp1_female
ZYP1_HEI10	4357_BA	Chr5	18800939	18801580	Col	Col/Ler	1	zyp1_female
ZYP1_HEI10	4357_BA	Chr5	22867906	22867977	Col/Ler	Col	1	zyp1_female
ZYP1_HEI10	4357_BB	Chr3	1400162	1400169	Col/Ler	Col	1	zyp1_female
ZYP1_HEI10	4357_BB	Chr3	10265669	10266218	Col	Col/Ler	1	zyp1_female
ZYP1_HEI10	4357_BB	Chr3	23165361	23165814	Col/Ler	Col	1	zyp1_female
ZYP1_HEI10	4357_BC	Chr1	5528000	5531322	Col	Col/Ler	1	zyp1_female
ZYP1_HEI10	4357_BC	Chr1	7279778	7279824	Col/Ler	Col	1	zyp1_female
ZYP1_HEI10	4357_BC	Chr1	9808005	9808577	Col	Col/Ler	1	zyp1_female
ZYP1_HEI10	4357_BC	Chr1	28175606	28176785	Col/Ler	Col	1	zyp1_female
ZYP1_HEI10	4357_BC	Chr2	15682492	15682500	Col/Ler	Col	1	zyp1_female
ZYP1_HEI10	4357_BC	Chr3	8720238	8722381	Col	Col/Ler	1	zyp1_female
ZYP1_HEI10	4357_BC	Chr5	4644011	4644382	Col/Ler	Col	1	zyp1_female
ZYP1_HEI10	4357_BC	Chr5	16293322	16294244	Col	Col/Ler	1	zyp1_female
ZYP1_HEI10	4357_B	Chr1	19953085	19953189	Col	Col/Ler	1	zyp1_female
ZYP1_HEI10	4357_B	Chr2	9667970	9668920	Col	Col/Ler	1	zyp1_female
ZYP1_HEI10	4357_B	Chr3	5836249	5836429	Col/Ler	Col	1	zyp1_female
ZYP1_HEI10	4357_B	Chr3	10302725	10304623	Col	Col/Ler	1	zyp1_female
ZYP1_HEI10	4357_B	Chr4	9751450	9753887	Col	Col/Ler	1	zyp1_female
ZYP1_HEI10	4357_B	Chr5	997293	998983	Col	Col/Ler	1	zyp1_female
ZYP1_HEI10	4357_B	Chr5	16411019	16411319	Col/Ler	Col	1	zyp1_female
ZYP1_HEI10	4357_B	Chr5	24394378	24394991	Col	Col/Ler	1	zyp1_female
ZYP1_HEI10	4357_BD	Chr2	10780000	10783048	Col/Ler	Col	1	zyp1_female
ZYP1_HEI10	4357_BD	Chr2	11758000	11760079	Col	Col/Ler	1	zyp1_female
ZYP1_HEI10	4357_BD	Chr3	10533000	10535319	Col	Col/Ler	1	zyp1_female
ZYP1_HEI10	4357_BD	Chr4	8472145	8472215	Col	Col/Ler	1	zyp1_female
ZYP1_HEI10	4357_BD	Chr5	8012433	8012945	Col/Ler	Col	1	zyp1_female
ZYP1_HEI10	4357_BD	Chr5	16645087	16645125	Col	Col/Ler	1	zyp1_female
ZYP1_HEI10	4357_BE	Chr1	6556231	6556875	Col/Ler	Col	1	zyp1_female
ZYP1_HEI10	4357_BE	Chr1	10610317	10611178	Col	Col/Ler	1	zyp1_female
ZYP1_HEI10	4357_BE	Chr1	23822133	23822167	Col/Ler	Col	1	zyp1_female
ZYP1_HEI10	4357_BE	Chr3	20015076	20015336	Col/Ler	Col	1	zyp1_female
ZYP1_HEI10	4357_BE	Chr5	4273424	4277499	Col	Col/Ler	1	zyp1_female
ZYP1_HEI10	4357_BE	Chr5	24391234	24391359	Col/Ler	Col	1	zyp1_female
ZYP1_HEI10	4357_BF	Chr1	17860497	17861103	Col	Col/Ler	1	zyp1_female
ZYP1_HEI10	4357_BF	Chr1	19691527	19691783	Col/Ler	Col	1	zyp1_female
ZYP1_HEI10	4357_BF	Chr3	3950979	3953125	Col	Col/Ler	1	zyp1_female
ZYP1_HEI10	4357_BF	Chr4	8577230	8577470	Col	Col/Ler	1	zyp1_female
ZYP1_HEI10	4357_BF	Chr4	10654454	10654457	Col/Ler	Col	1	zyp1_female
ZYP1_HEI10	4357_BF	Chr5	2049061	2049599	Col	Col/Ler	1	zyp1_female
ZYP1_HEI10	4357_BF	Chr5	23017060	23017311	Col/Ler	Col	1	zyp1_female
ZYP1_HEI10	4357_BF	Chr5	26854017	26854101	Col	Col/Ler	1	zyp1_female
ZYP1_HEI10	4357_BG	Chr1	4060829	4061372	Col	Col/Ler	1	zyp1_female
ZYP1_HEI10	4357_BG	Chr1	10605000	10605000	Col/Ler	Col	1	zyp1_female
ZYP1_HEI10	4357_BG	Chr1	29369408	29370335	Col	Col/Ler	1	zyp1_female
ZYP1_HEI10	4357_BG	Chr2	16609594	16611286	Col	Col/Ler	1	zyp1_female
ZYP1_HEI10	4357_BG	Chr3	4885275	4886804	Col/Ler	Col	1	zyp1_female
ZYP1_HEI10	4357_BG	Chr3	5252679	5255479	Col	Col/Ler	1	zyp1_female
ZYP1_HEI10	4357_BG	Chr3	8984676	8984685	Col/Ler	Col	1	zyp1_female
ZYP1_HEI10	4357_BG	Chr5	25275956	25276048	Col/Ler	Col	1	zyp1_female
ZYP1_HEI10	4357_BG	Chr5	25583000	25585132	Col	Col/Ler	1	zyp1_female
ZYP1_HEI10	4357_BH	Chr2	10055796	10055807	Col/Ler	Col	1	zyp1_female
ZYP1_HEI10	4357_BH	Chr2	14552924	14553477	Col	Col/Ler	1	zyp1_female
ZYP1_HEI10	4357_BH	Chr3	19483014	19484752	Col/Ler	Col	1	zyp1_female
ZYP1_HEI10	4357_BH	Chr4	490584	490755	Col	Col/Ler	1	zyp1_female
ZYP1_HEI10	4357_BH	Chr4	10265163	10265936	Col/Ler	Col	1	zyp1_female
ZYP1_HEI10	4357_BH	Chr5	4767463	4767828	Col	Col/Ler	1	zyp1_female
ZYP1_HEI10	4357_BI	Chr1	2213168	2213284	Col/Ler	Col	1	zyp1_female
ZYP1_HEI10	4357_BI	Chr1	2375788	2375979	Col	Col/Ler	1	zyp1_female
ZYP1_HEI10	4357_BI	Chr1	12750032	12750074	Col/Ler	Col	1	zyp1_female
ZYP1_HEI10	4357_BI	Chr1	17465376	17467141	Col	Col/Ler	1	zyp1_female
ZYP1_HEI10	4357_BI	Chr1	18906374	18906492	Col/Ler	Col	1	zyp1_female
ZYP1_HEI10	4357_BI	Chr1	19919436	19921013	Col	Col/Ler	1	zyp1_female
ZYP1_HEI10	4357_BI	Chr1	25799917	25799965	Col/Ler	Col	1	zyp1_female
ZYP1_HEI10	4357_BI	Chr3	17151456	17151682	Col/Ler	Col	1	zyp1_female
ZYP1_HEI10	4357_BI	Chr3	17563650	17564267	Col	Col/Ler	1	zyp1_female
ZYP1_HEI10	4357_BI	Chr3	23205000	23206120	Col/Ler	Col	1	zyp1_female
ZYP1_HEI10	4357_BI	Chr4	7175068	7175129	Col	Col/Ler	1	zyp1_female
ZYP1_HEI10	4357_BI	Chr4	7688165	7688501	Col/Ler	Col	1	zyp1_female
ZYP1_HEI10	4357_BI	Chr4	10109948	10110408	Col	Col/Ler	1	zyp1_female
ZYP1_HEI10	4357_BI	Chr5	9531456	9531801	Col	Col/Ler	1	zyp1_female
ZYP1_HEI10	4357_BI	Chr5	20636801	20636883	Col/Ler	Col	1	zyp1_female
ZYP1_HEI10	4357_BI	Chr5	23045633	23046637	Col	Col/Ler	1	zyp1_female
ZYP1_HEI10	4357_BJ	Chr1	4422486	4424132	Col	Col/Ler	1	zyp1_female
ZYP1_HEI10	4357_BJ	Chr1	5613421	5613460	Col/Ler	Col	1	zyp1_female
ZYP1_HEI10	4357_BJ	Chr1	23830751	23831101	Col	Col/Ler	1	zyp1_female
ZYP1_HEI10	4357_BJ	Chr1	29570221	29572894	Col/Ler	Col	1	zyp1_female
ZYP1_HEI10	4357_BJ	Chr3	3982141	3986808	Col	Col/Ler	1	zyp1_female
ZYP1_HEI10	4357_BJ	Chr3	9866655	9872213	Col/Ler	Col	1	zyp1_female
ZYP1_HEI10	4357_BJ	Chr4	12072303	12076026	Col	Col/Ler	1	zyp1_female
ZYP1_HEI10	4357_BJ	Chr5	691721	692037	Col	Col/Ler	1	zyp1_female
ZYP1_HEI10	4357_BJ	Chr5	24096110	24096196	Col/Ler	Col	1	zyp1_female
ZYP1_HEI10	4357_BK	Chr1	4274143	4275011	Col	Col/Ler	1	zyp1_female
ZYP1_HEI10	4357_BK	Chr1	19685182	19685636	Col/Ler	Col	1	zyp1_female
ZYP1_HEI10	4357_BK	Chr1	28488000	28504480	Col	Col/Ler	1	zyp1_female
ZYP1_HEI10	4357_BK	Chr2	163407	164199	Col	Col/Ler	1	zyp1_female
ZYP1_HEI10	4357_BK	Chr3	10886455	10887182	Col	Col/Ler	1	zyp1_female
ZYP1_HEI10	4357_BK	Chr5	16599770	16600847	Col	Col/Ler	1	zyp1_female
ZYP1_HEI10	4357_BL	Chr1	9310379	9310815	Col	Col/Ler	1	zyp1_female
ZYP1_HEI10	4357_BL	Chr1	9962930	9968887	Col/Ler	Col	1	zyp1_female
ZYP1_HEI10	4357_BL	Chr1	25234877	25235318	Col	Col/Ler	1	zyp1_female
ZYP1_HEI10	4357_BL	Chr2	8239823	8240806	Col	Col/Ler	1	zyp1_female
ZYP1_HEI10	4357_BL	Chr3	2656952	2662734	Col/Ler	Col	1	zyp1_female
ZYP1_HEI10	4357_BL	Chr4	9259187	9264189	Col/Ler	Col	1	zyp1_female
ZYP1_HEI10	4357_BL	Chr5	24980082	24980862	Col	Col/Ler	1	zyp1_female
ZYP1_HEI10	4357_BL	Chr5	26600000	26600754	Col/Ler	Col	1	zyp1_female
ZYP1_HEI10	4357_BM	Chr1	772303	773423	Col/Ler	Col	1	zyp1_female
ZYP1_HEI10	4357_BM	Chr1	4544446	4544624	Col	Col/Ler	1	zyp1_female
ZYP1_HEI10	4357_BM	Chr1	5538781	5539807	Col/Ler	Col	1	zyp1_female
ZYP1_HEI10	4357_BM	Chr1	9453979	9454815	Col	Col/Ler	1	zyp1_female
ZYP1_HEI10	4357_BM	Chr1	18092990	18093062	Col/Ler	Col	1	zyp1_female
ZYP1_HEI10	4357_BM	Chr2	16810301	16812396	Col	Col/Ler	1	zyp1_female
ZYP1_HEI10	4357_BM	Chr3	17214343	17214410	Col/Ler	Col	1	zyp1_female
ZYP1_HEI10	4357_BM	Chr4	8452187	8452188	Col/Ler	Col	1	zyp1_female
ZYP1_HEI10	4357_BM	Chr4	14197736	14199820	Col	Col/Ler	1	zyp1_female
ZYP1_HEI10	4357_BM	Chr5	3506660	3506702	Col/Ler	Col	1	zyp1_female
ZYP1_HEI10	4357_BM	Chr5	20767011	20770191	Col	Col/Ler	1	zyp1_female
ZYP1_HEI10	4357_BM	Chr5	22120000	22120851	Col/Ler	Col	1	zyp1_female
ZYP1_HEI10	4357_BM	Chr5	25097746	25098237	Col	Col/Ler	1	zyp1_female
ZYP1_HEI10	4357_BM	Chr5	26073884	26073910	Col/Ler	Col	1	zyp1_female
ZYP1_HEI10	4357_BM	Chr5	26631361	26639775	Col	Col/Ler	1	zyp1_female
ZYP1_HEI10	4357_BN	Chr1	1424044	1424237	Col/Ler	Col	1	zyp1_female
ZYP1_HEI10	4357_BN	Chr1	17082213	17083372	Col	Col/Ler	1	zyp1_female
ZYP1_HEI10	4357_BN	Chr1	21893693	21893723	Col/Ler	Col	1	zyp1_female
ZYP1_HEI10	4357_BN	Chr3	885931	886903	Col	Col/Ler	1	zyp1_female
ZYP1_HEI10	4357_BN	Chr3	9844972	9846009	Col/Ler	Col	1	zyp1_female
ZYP1_HEI10	4357_BN	Chr5	5211721	5211755	Col	Col/Ler	1	zyp1_female
ZYP1_HEI10	4357_BN	Chr5	8280538	8280679	Col/Ler	Col	1	zyp1_female
ZYP1_HEI10	4357_BO	Chr1	4909773	4913059	Col	Col/Ler	1	zyp1_female
ZYP1_HEI10	4357_BO	Chr1	21067917	21068068	Col/Ler	Col	1	zyp1_female
ZYP1_HEI10	4357_BO	Chr2	16308000	16312322	Col	Col/Ler	1	zyp1_female
ZYP1_HEI10	4357_BO	Chr5	1512387	1512628	Col/Ler	Col	1	zyp1_female
ZYP1_HEI10	4357_BO	Chr5	15953071	15953934	Col	Col/Ler	1	zyp1_female
ZYP1_HEI10	4357_BO	Chr5	26635000	26635287	Col/Ler	Col	1	zyp1_female
ZYP1_HEI10	4357_BP	Chr1	6862323	6862717	Col	Col/Ler	1	zyp1_female
ZYP1_HEI10	4357_BP	Chr1	7976122	7976292	Col/Ler	Col	1	zyp1_female
ZYP1_HEI10	4357_BP	Chr1	18362466	18363120	Col	Col/Ler	1	zyp1_female
ZYP1_HEI10	4357_BP	Chr2	970061	970064	Col/Ler	Col	1	zyp1_female
ZYP1_HEI10	4357_BP	Chr2	10105258	10113410	Col	Col/Ler	1	zyp1_female
ZYP1_HEI10	4357_BP	Chr2	12867317	12868273	Col/Ler	Col	1	zyp1_female
ZYP1_HEI10	4357_BP	Chr2	15507818	15508015	Col	Col/Ler	1	zyp1_female
ZYP1_HEI10	4357_BP	Chr3	17479801	17479891	Col	Col/Ler	1	zyp1_female
ZYP1_HEI10	4357_BP	Chr4	847902	853530	Col	Col/Ler	1	zyp1_female
ZYP1_HEI10	4357_BP	Chr5	16080132	16080383	Col	Col/Ler	1	zyp1_female
ZYP1_HEI10	4357_BQ	Chr1	10912579	10913356	Col/Ler	Col	1	zyp1_female
ZYP1_HEI10	4357_BQ	Chr1	29324494	29325739	Col	Col/Ler	1	zyp1_female
ZYP1_HEI10	4357_BQ	Chr2	17659889	17664414	Col/Ler	Col	1	zyp1_female
ZYP1_HEI10	4357_BQ	Chr3	1001939	1002557	Col/Ler	Col	1	zyp1_female
ZYP1_HEI10	4357_BQ	Chr4	6077017	6077389	Col	Col/Ler	1	zyp1_female
ZYP1_HEI10	4357_BQ	Chr5	4627198	4628550	Col	Col/Ler	1	zyp1_female
ZYP1_HEI10	4357_BQ	Chr5	8697822	8698124	Col/Ler	Col	1	zyp1_female
ZYP1_HEI10	4357_BQ	Chr5	22083000	22085496	Col	Col/Ler	1	zyp1_female
ZYP1_HEI10	4357_BQ	Chr5	26073884	26073910	Col/Ler	Col	1	zyp1_female
ZYP1_HEI10	4357_BR	Chr1	7313000	7316944	Col	Col/Ler	1	zyp1_female
ZYP1_HEI10	4357_BR	Chr1	19878258	19879139	Col/Ler	Col	1	zyp1_female
ZYP1_HEI10	4357_BR	Chr5	20269273	20271736	Col	Col/Ler	1	zyp1_female
ZYP1_HEI10	4357_BR	Chr5	22367255	22372784	Col/Ler	Col	1	zyp1_female
ZYP1_HEI10	4357_BS	Chr1	2452949	2453600	Col/Ler	Col	1	zyp1_female
ZYP1_HEI10	4357_BS	Chr1	24955974	24956782	Col	Col/Ler	1	zyp1_female
ZYP1_HEI10	4357_BS	Chr1	29529935	29531860	Col/Ler	Col	1	zyp1_female
ZYP1_HEI10	4357_BT	Chr1	1610000	1610808	Col/Ler	Col	1	zyp1_female
ZYP1_HEI10	4357_BT	Chr1	8453291	8466044	Col	Col/Ler	1	zyp1_female
ZYP1_HEI10	4357_BT	Chr1	23099618	23099663	Col/Ler	Col	1	zyp1_female
ZYP1_HEI10	4357_BT	Chr2	7229990	7230401	Col	Col/Ler	1	zyp1_female
ZYP1_HEI10	4357_BT	Chr3	1855491	1857574	Col/Ler	Col	1	zyp1_female
ZYP1_HEI10	4357_BT	Chr5	2240870	2242334	Col	Col/Ler	1	zyp1_female
ZYP1_HEI10	4357_BT	Chr5	9461867	9462037	Col/Ler	Col	1	zyp1_female
ZYP1_HEI10	4357_BU	Chr1	24002500	24002945	Col/Ler	Col	1	zyp1_female
ZYP1_HEI10	4357_BU	Chr2	10622923	10622995	Col/Ler	Col	1	zyp1_female
ZYP1_HEI10	4357_BU	Chr3	4083136	4083614	Col	Col/Ler	1	zyp1_female
ZYP1_HEI10	4357_BU	Chr3	10743075	10743134	Col/Ler	Col	1	zyp1_female
ZYP1_HEI10	4357_BU	Chr5	15057877	15057886	Col/Ler	Col	1	zyp1_female
ZYP1_HEI10	4357_BV	Chr1	24059793	24059887	Col/Ler	Col	1	zyp1_female
ZYP1_HEI10	4357_BV	Chr2	10495036	10496092	Col/Ler	Col	1	zyp1_female
ZYP1_HEI10	4357_BV	Chr3	4137526	4137575	Col	Col/Ler	1	zyp1_female
ZYP1_HEI10	4357_BV	Chr3	10724793	10725097	Col/Ler	Col	1	zyp1_female
ZYP1_HEI10	4357_BV	Chr5	15070506	15070587	Col/Ler	Col	1	zyp1_female
ZYP1_HEI10	4357_BW	Chr1	2214460	2214541	Col	Col/Ler	1	zyp1_female
ZYP1_HEI10	4357_BW	Chr1	20108926	20109201	Col/Ler	Col	1	zyp1_female
ZYP1_HEI10	4357_BW	Chr1	22871879	22872340	Col	Col/Ler	1	zyp1_female
ZYP1_HEI10	4357_BW	Chr1	23625000	23626618	Col/Ler	Col	1	zyp1_female
ZYP1_HEI10	4357_BW	Chr2	9905215	9905997	Col	Col/Ler	1	zyp1_female
ZYP1_HEI10	4357_BW	Chr2	10449343	10451478	Col/Ler	Col	1	zyp1_female
ZYP1_HEI10	4357_BW	Chr3	8153644	8153698	Col/Ler	Col	1	zyp1_female
ZYP1_HEI10	4357_BW	Chr4	12509988	12514093	Col	Col/Ler	1	zyp1_female
ZYP1_HEI10	4357_BW	Chr5	15104754	15104887	Col/Ler	Col	1	zyp1_female
ZYP1_HEI10	4357_BX	Chr1	26802346	26802483	Col	Col/Ler	1	zyp1_female
ZYP1_HEI10	4357_BX	Chr2	15315348	15319741	Col/Ler	Col	1	zyp1_female
ZYP1_HEI10	4357_BX	Chr2	18341428	18341848	Col	Col/Ler	1	zyp1_female
ZYP1_HEI10	4357_BX	Chr3	20795012	20796280	Col/Ler	Col	1	zyp1_female
ZYP1_HEI10	4357_BX	Chr4	13657391	13657402	Col/Ler	Col	1	zyp1_female
ZYP1_HEI10	4357_BX	Chr5	16653812	16654084	Col	Col/Ler	1	zyp1_female
ZYP1_HEI10	4357_BX	Chr5	24195475	24196626	Col/Ler	Col	1	zyp1_female
ZYP1_HEI10	4357_BY	Chr1	3408173	3441938	Col	Col/Ler	1	zyp1_female
ZYP1_HEI10	4357_BY	Chr1	5860202	5862206	Col/Ler	Col	1	zyp1_female
ZYP1_HEI10	4357_BY	Chr1	28249083	28249784	Col	Col/Ler	1	zyp1_female
ZYP1_HEI10	4357_BY	Chr3	18959124	18959312	Col/Ler	Col	1	zyp1_female
ZYP1_HEI10	4357_BY	Chr5	3906618	3907257	Col/Ler	Col	1	zyp1_female
ZYP1_HEI10	4357_BY	Chr5	7798723	7798906	Col	Col/Ler	1	zyp1_female
ZYP1_HEI10	4357_BY	Chr5	9038158	9038191	Col/Ler	Col	1	zyp1_female
ZYP1_HEI10	4357_BY	Chr5	16631343	16632203	Col	Col/Ler	1	zyp1_female
ZYP1_HEI10	4357_BY	Chr5	23393775	23394249	Col/Ler	Col	1	zyp1_female
ZYP1_HEI10	4357_BY	Chr5	26645548	26645772	Col	Col/Ler	1	zyp1_female
ZYP1_HEI10	4357_BZ	Chr1	9635053	9635117	Col/Ler	Col	1	zyp1_female
ZYP1_HEI10	4357_BZ	Chr1	23894120	23894213	Col	Col/Ler	1	zyp1_female
ZYP1_HEI10	4357_BZ	Chr2	8687834	8690571	Col/Ler	Col	1	zyp1_female
ZYP1_HEI10	4357_BZ	Chr2	14585434	14586822	Col	Col/Ler	1	zyp1_female
ZYP1_HEI10	4357_BZ	Chr3	18373000	18375973	Col	Col/Ler	1	zyp1_female
ZYP1_HEI10	4357_BZ	Chr3	22396900	22396936	Col/Ler	Col	1	zyp1_female
ZYP1_HEI10	4357_BZ	Chr4	13269791	13270644	Col/Ler	Col	1	zyp1_female
ZYP1_HEI10	4357_BZ	Chr5	18223304	18223821	Col/Ler	Col	1	zyp1_female
ZYP1_HEI10	4357_CA	Chr1	6350451	6350963	Col/Ler	Col	1	zyp1_female
ZYP1_HEI10	4357_CA	Chr1	18366360	18367784	Col	Col/Ler	1	zyp1_female
ZYP1_HEI10	4357_CA	Chr2	111853	111873	Col	Col/Ler	1	zyp1_female
ZYP1_HEI10	4357_CA	Chr3	20720693	20721807	Col	Col/Ler	1	zyp1_female
ZYP1_HEI10	4357_CA	Chr4	1462315	1462430	Col/Ler	Col	1	zyp1_female
ZYP1_HEI10	4357_CB	Chr1	25058898	25062000	Col/Ler	Col	1	zyp1_female
ZYP1_HEI10	4357_CB	Chr3	1610407	1614210	Col/Ler	Col	1	zyp1_female
ZYP1_HEI10	4357_CB	Chr3	22653087	22653110	Col	Col/Ler	1	zyp1_female
ZYP1_HEI10	4357_CB	Chr4	18405995	18408043	Col/Ler	Col	1	zyp1_female
ZYP1_HEI10	4357_CC	Chr1	20928000	20930002	Col	Col/Ler	1	zyp1_female
ZYP1_HEI10	4357_CC	Chr2	16695553	16695855	Col/Ler	Col	1	zyp1_female
ZYP1_HEI10	4357_CC	Chr3	1645540	1645547	Col	Col/Ler	1	zyp1_female
ZYP1_HEI10	4357_CC	Chr3	4658251	4662666	Col/Ler	Col	1	zyp1_female
ZYP1_HEI10	4357_C	Chr1	25695371	25696274	Col	Col/Ler	1	zyp1_female
ZYP1_HEI10	4357_C	Chr1	28815123	28826681	Col/Ler	Col	1	zyp1_female
ZYP1_HEI10	4357_C	Chr3	18238563	18239401	Col/Ler	Col	1	zyp1_female
ZYP1_HEI10	4357_C	Chr3	21238091	21238173	Col	Col/Ler	1	zyp1_female
ZYP1_HEI10	4357_C	Chr4	130310	131110	Col	Col/Ler	1	zyp1_female
ZYP1_HEI10	4357_CD	Chr1	29227908	29227949	Col/Ler	Col	1	zyp1_female
ZYP1_HEI10	4357_CD	Chr1	30277548	30278753	Col	Col/Ler	1	zyp1_female
ZYP1_HEI10	4357_CE	Chr1	11770495	11773547	Col	Col/Ler	1	zyp1_female
ZYP1_HEI10	4357_CE	Chr1	24885000	24895798	Col/Ler	Col	1	zyp1_female
ZYP1_HEI10	4357_CE	Chr3	18452909	18456756	Col/Ler	Col	1	zyp1_female
ZYP1_HEI10	4357_CF	Chr1	21203728	21205018	Col	Col/Ler	1	zyp1_female
ZYP1_HEI10	4357_CF	Chr3	18959124	18959312	Col/Ler	Col	1	zyp1_female
ZYP1_HEI10	4357_CF	Chr5	1400000	1400937	Col/Ler	Col	1	zyp1_female
ZYP1_HEI10	4357_CF	Chr5	3010749	3011278	Col	Col/Ler	1	zyp1_female
ZYP1_HEI10	4357_CF	Chr5	8018870	8019337	Col/Ler	Col	1	zyp1_female
ZYP1_HEI10	4357_CG	Chr3	17543268	17545431	Col	Col/Ler	1	zyp1_female
ZYP1_HEI10	4357_CG	Chr4	1178118	1178262	Col	Col/Ler	1	zyp1_female
ZYP1_HEI10	4357_CG	Chr4	13870955	13870999	Col/Ler	Col	1	zyp1_female
ZYP1_HEI10	4357_CG	Chr5	840110	840996	Col	Col/Ler	1	zyp1_female
ZYP1_HEI10	4357_CG	Chr5	24115000	24115473	Col/Ler	Col	1	zyp1_female
ZYP1_HEI10	4357_CH	Chr3	18968282	18968374	Col/Ler	Col	1	zyp1_female
ZYP1_HEI10	4357_CH	Chr4	13628636	13628934	Col/Ler	Col	1	zyp1_female
ZYP1_HEI10	4357_CI	Chr1	175000	176493	Col/Ler	Col	1	zyp1_female
ZYP1_HEI10	4357_CI	Chr1	2771411	2772308	Col	Col/Ler	1	zyp1_female
ZYP1_HEI10	4357_CI	Chr1	17077099	17079599	Col/Ler	Col	1	zyp1_female
ZYP1_HEI10	4357_CI	Chr1	29790495	29790818	Col	Col/Ler	1	zyp1_female
ZYP1_HEI10	4357_CI	Chr2	15433571	15434205	Col	Col/Ler	1	zyp1_female
ZYP1_HEI10	4357_CI	Chr3	638525	639664	Col	Col/Ler	1	zyp1_female
ZYP1_HEI10	4357_CI	Chr4	12315288	12315799	Col/Ler	Col	1	zyp1_female
ZYP1_HEI10	4357_CI	Chr5	22718313	22724170	Col	Col/Ler	1	zyp1_female
ZYP1_HEI10	4357_CJ	Chr1	2413000	2416555	Col	Col/Ler	1	zyp1_female
ZYP1_HEI10	4357_CJ	Chr1	8686761	8686831	Col/Ler	Col	1	zyp1_female
ZYP1_HEI10	4357_CJ	Chr1	18765454	18766094	Col	Col/Ler	1	zyp1_female
ZYP1_HEI10	4357_CJ	Chr2	14861801	14862752	Col	Col/Ler	1	zyp1_female
ZYP1_HEI10	4357_CJ	Chr5	1400000	1400683	Col/Ler	Col	1	zyp1_female
ZYP1_HEI10	4357_CK	Chr1	10220000	10222415	Col/Ler	Col	1	zyp1_female
ZYP1_HEI10	4357_CK	Chr1	22909644	22910061	Col	Col/Ler	1	zyp1_female
ZYP1_HEI10	4357_CK	Chr2	494005	495652	Col	Col/Ler	1	zyp1_female
ZYP1_HEI10	4357_CK	Chr2	16605114	16605768	Col/Ler	Col	1	zyp1_female
ZYP1_HEI10	4357_CK	Chr3	2427317	2427352	Col/Ler	Col	1	zyp1_female
ZYP1_HEI10	4357_CK	Chr3	6270054	6270498	Col	Col/Ler	1	zyp1_female
ZYP1_HEI10	4357_CK	Chr3	7051506	7062205	Col/Ler	Col	1	zyp1_female
ZYP1_HEI10	4357_CK	Chr4	9717828	9718290	Col	Col/Ler	1	zyp1_female
ZYP1_HEI10	4357_CL	Chr3	3675000	3675535	Col/Ler	Col	1	zyp1_female
ZYP1_HEI10	4357_CL	Chr4	13160000	13160034	Col/Ler	Col	1	zyp1_female
ZYP1_HEI10	4357_CL	Chr5	26669210	26670351	Col	Col/Ler	1	zyp1_female
ZYP1_HEI10	4357_CM	Chr1	9132310	9132810	Col	Col/Ler	1	zyp1_female
ZYP1_HEI10	4357_CM	Chr1	19240319	19241356	Col/Ler	Col	1	zyp1_female
ZYP1_HEI10	4357_CM	Chr2	17745000	17745560	Col/Ler	Col	1	zyp1_female
ZYP1_HEI10	4357_CM	Chr5	3576885	3577080	Col/Ler	Col	1	zyp1_female
ZYP1_HEI10	4357_CM	Chr5	4183182	4183193	Col	Col/Ler	1	zyp1_female
ZYP1_HEI10	4357_CM	Chr5	22086482	22086681	Col/Ler	Col	1	zyp1_female
ZYP1_HEI10	4357_CN	Chr1	19456126	19459086	Col/Ler	Col	1	zyp1_female
ZYP1_HEI10	4357_CN	Chr2	15214189	15215901	Col	Col/Ler	1	zyp1_female
ZYP1_HEI10	4357_CN	Chr2	16215279	16215320	Col/Ler	Col	1	zyp1_female
ZYP1_HEI10	4357_CN	Chr3	1855000	1857574	Col/Ler	Col	1	zyp1_female
ZYP1_HEI10	4357_CN	Chr4	12384096	12391740	Col	Col/Ler	1	zyp1_female
ZYP1_HEI10	4357_CN	Chr5	6327609	6328712	Col/Ler	Col	1	zyp1_female
ZYP1_HEI10	4357_CO	Chr2	258703	258945	Col/Ler	Col	1	zyp1_female
ZYP1_HEI10	4357_CO	Chr5	26178000	26180944	Col	Col/Ler	1	zyp1_female
ZYP1_HEI10	4357_CP	Chr1	699542	700031	Col	Col/Ler	1	zyp1_female
ZYP1_HEI10	4357_CP	Chr1	2889756	2890823	Col/Ler	Col	1	zyp1_female
ZYP1_HEI10	4357_CP	Chr1	3801780	3802450	Col	Col/Ler	1	zyp1_female
ZYP1_HEI10	4357_CP	Chr1	7101987	7101999	Col/Ler	Col	1	zyp1_female
ZYP1_HEI10	4357_CP	Chr1	29404660	29407472	Col	Col/Ler	1	zyp1_female
ZYP1_HEI10	4357_CP	Chr3	4615397	4617565	Col/Ler	Col	1	zyp1_female
ZYP1_HEI10	4357_CP	Chr3	8234647	8234875	Col	Col/Ler	1	zyp1_female
ZYP1_HEI10	4357_CP	Chr3	22538002	22542000	Col/Ler	Col	1	zyp1_female
ZYP1_HEI10	4357_CP	Chr3	22849142	22852309	Col	Col/Ler	1	zyp1_female
ZYP1_HEI10	4357_CP	Chr4	9450116	9450319	Col	Col/Ler	1	zyp1_female
ZYP1_HEI10	4357_CP	Chr4	10987692	10987797	Col/Ler	Col	1	zyp1_female
ZYP1_HEI10	4357_CP	Chr5	25947111	25947546	Col	Col/Ler	1	zyp1_female
ZYP1_HEI10	4357_CQ	Chr1	9960236	9960737	Col	Col/Ler	1	zyp1_female
ZYP1_HEI10	4357_CQ	Chr1	24987947	24988250	Col/Ler	Col	1	zyp1_female
ZYP1_HEI10	4357_CQ	Chr2	8120000	8125871	Col/Ler	Col	1	zyp1_female
ZYP1_HEI10	4357_CQ	Chr3	23094537	23095023	Col/Ler	Col	1	zyp1_female
ZYP1_HEI10	4357_CQ	Chr4	18457829	18458468	Col	Col/Ler	1	zyp1_female
ZYP1_HEI10	4357_CQ	Chr5	23310464	23312073	Col	Col/Ler	1	zyp1_female
ZYP1_HEI10	4357_CQ	Chr5	26794126	26795254	Col/Ler	Col	1	zyp1_female
ZYP1_HEI10	4357_D	Chr1	1441260	1441262	Col	Col/Ler	1	zyp1_female
ZYP1_HEI10	4357_D	Chr1	8901085	8910023	Col/Ler	Col	1	zyp1_female
ZYP1_HEI10	4357_D	Chr1	17641071	17641753	Col	Col/Ler	1	zyp1_female
ZYP1_HEI10	4357_D	Chr2	14436548	14440547	Col	Col/Ler	1	zyp1_female
ZYP1_HEI10	4357_D	Chr3	18001393	18001865	Col	Col/Ler	1	zyp1_female
ZYP1_HEI10	4357_D	Chr3	20088928	20089012	Col/Ler	Col	1	zyp1_female
ZYP1_HEI10	4357_D	Chr3	20763597	20763893	Col	Col/Ler	1	zyp1_female
ZYP1_HEI10	4357_D	Chr5	1673656	1674754	Col/Ler	Col	1	zyp1_female
ZYP1_HEI10	4357_D	Chr5	10183000	10185520	Col	Col/Ler	1	zyp1_female
ZYP1_HEI10	4357_D	Chr5	14590075	14590076	Col/Ler	Col	1	zyp1_female
ZYP1_HEI10	4357_D	Chr5	24735187	24735437	Col	Col/Ler	1	zyp1_female
ZYP1_HEI10	4357_E	Chr2	7716362	7716976	Col/Ler	Col	1	zyp1_female
ZYP1_HEI10	4357_E	Chr3	21930176	21931230	Col/Ler	Col	1	zyp1_female
ZYP1_HEI10	4357_E	Chr4	1306942	1308125	Col	Col/Ler	1	zyp1_female
ZYP1_HEI10	4357_E	Chr4	8419676	8419780	Col/Ler	Col	1	zyp1_female
ZYP1_HEI10	4357_E	Chr4	12024552	12025492	Col	Col/Ler	1	zyp1_female
ZYP1_HEI10	4357_E	Chr5	4929002	4944539	Col/Ler	Col	1	zyp1_female
ZYP1_HEI10	4357_E	Chr5	23312995	23314233	Col	Col/Ler	1	zyp1_female
ZYP1_HEI10	4357_F	Chr1	1872162	1875102	Col/Ler	Col	1	zyp1_female
ZYP1_HEI10	4357_F	Chr1	4165357	4166258	Col	Col/Ler	1	zyp1_female
ZYP1_HEI10	4357_F	Chr1	7911663	7911674	Col/Ler	Col	1	zyp1_female
ZYP1_HEI10	4357_F	Chr1	28760401	28815123	Col	Col/Ler	1	zyp1_female
ZYP1_HEI10	4357_F	Chr2	9029695	9031280	Col/Ler	Col	1	zyp1_female
ZYP1_HEI10	4357_G	Chr1	26290236	26290523	Col	Col/Ler	1	zyp1_female
ZYP1_HEI10	4357_G	Chr2	385597	385687	Col	Col/Ler	1	zyp1_female
ZYP1_HEI10	4357_G	Chr2	16065000	16065536	Col/Ler	Col	1	zyp1_female
ZYP1_HEI10	4357_G	Chr4	10812400	10813588	Col	Col/Ler	1	zyp1_female
ZYP1_HEI10	4357_G	Chr5	20675680	20677022	Col	Col/Ler	1	zyp1_female
ZYP1_HEI10	4357_H	Chr1	2098000	2100197	Col	Col/Ler	1	zyp1_female
ZYP1_HEI10	4357_H	Chr2	14420000	14421879	Col/Ler	Col	1	zyp1_female
ZYP1_HEI10	4357_H	Chr3	9903659	9903824	Col/Ler	Col	1	zyp1_female
ZYP1_HEI10	4357_H	Chr4	12253318	12253547	Col/Ler	Col	1	zyp1_female
ZYP1_HEI10	4357_H	Chr5	2240249	2240748	Col	Col/Ler	1	zyp1_female
ZYP1_HEI10	4357_H	Chr5	3118904	3119655	Col/Ler	Col	1	zyp1_female
ZYP1_HEI10	4357_H	Chr5	4767065	4767890	Col	Col/Ler	1	zyp1_female
ZYP1_HEI10	4357_I	Chr1	1295000	1382716	Col/Ler	Col	1	zyp1_female
ZYP1_HEI10	4357_I	Chr2	295317	296799	Col/Ler	Col	1	zyp1_female
ZYP1_HEI10	4357_I	Chr2	18279333	18279777	Col	Col/Ler	1	zyp1_female
ZYP1_HEI10	4357_I	Chr3	5754326	5756531	Col	Col/Ler	1	zyp1_female
ZYP1_HEI10	4357_I	Chr3	7924442	7927075	Col/Ler	Col	1	zyp1_female
ZYP1_HEI10	4357_I	Chr4	502347	502601	Col	Col/Ler	1	zyp1_female
ZYP1_HEI10	4357_I	Chr4	820997	821127	Col/Ler	Col	1	zyp1_female
ZYP1_HEI10	4357_I	Chr4	11886931	11888977	Col	Col/Ler	1	zyp1_female
ZYP1_HEI10	4357_I	Chr5	8181717	8181736	Col	Col/Ler	1	zyp1_female
ZYP1_HEI10	4357_I	Chr5	14594296	14594555	Col/Ler	Col	1	zyp1_female
ZYP1_HEI10	4357_J	Chr1	27998000	28000967	Col	Col/Ler	1	zyp1_female
ZYP1_HEI10	4357_J	Chr2	12969555	12969710	Col/Ler	Col	1	zyp1_female
ZYP1_HEI10	4357_J	Chr2	17995439	17995589	Col	Col/Ler	1	zyp1_female
ZYP1_HEI10	4357_J	Chr3	81336	81668	Col/Ler	Col	1	zyp1_female
ZYP1_HEI10	4357_J	Chr3	8673243	8674111	Col	Col/Ler	1	zyp1_female
ZYP1_HEI10	4357_J	Chr5	17242405	17242636	Col	Col/Ler	1	zyp1_female
ZYP1_HEI10	4357_J	Chr5	20020512	20022009	Col/Ler	Col	1	zyp1_female
ZYP1_HEI10	4357_J	Chr5	22863316	22864620	Col	Col/Ler	1	zyp1_female
ZYP1_HEI10	4357_J	Chr5	23833421	23833436	Col/Ler	Col	1	zyp1_female
ZYP1_HEI10	4357_K	Chr1	4767332	4767683	Col/Ler	Col	1	zyp1_female
ZYP1_HEI10	4357_K	Chr2	10114186	10114300	Col	Col/Ler	1	zyp1_female
ZYP1_HEI10	4357_K	Chr2	15505000	15505068	Col/Ler	Col	1	zyp1_female
ZYP1_HEI10	4357_K	Chr3	20757729	20758448	Col	Col/Ler	1	zyp1_female
ZYP1_HEI10	4357_K	Chr3	21191122	21191170	Col/Ler	Col	1	zyp1_female
ZYP1_HEI10	4357_K	Chr3	23181196	23181981	Col	Col/Ler	1	zyp1_female
ZYP1_HEI10	4357_K	Chr4	5363284	5365004	Col	Col/Ler	1	zyp1_female
ZYP1_HEI10	4357_K	Chr5	343406	344770	Col	Col/Ler	1	zyp1_female
ZYP1_HEI10	4357_K	Chr5	1995000	1995499	Col/Ler	Col	1	zyp1_female
ZYP1_HEI10	4357_K	Chr5	16854784	16856052	Col	Col/Ler	1	zyp1_female
ZYP1_HEI10	4357_K	Chr5	25536514	25536546	Col/Ler	Col	1	zyp1_female
ZYP1_HEI10	4357_K	Chr5	26042967	26043103	Col	Col/Ler	1	zyp1_female
ZYP1_HEI10	4357_K	Chr5	26251353	26251497	Col/Ler	Col	1	zyp1_female
ZYP1_HEI10	4357_L	Chr1	18040197	18040262	Col/Ler	Col	1	zyp1_female
ZYP1_HEI10	4357_L	Chr1	28917489	28918270	Col	Col/Ler	1	zyp1_female
ZYP1_HEI10	4357_L	Chr3	17641578	17641762	Col	Col/Ler	1	zyp1_female
ZYP1_HEI10	4357_L	Chr3	18464572	18464772	Col/Ler	Col	1	zyp1_female
ZYP1_HEI10	4357_L	Chr3	22882080	22884049	Col	Col/Ler	1	zyp1_female
ZYP1_HEI10	4357_M	Chr1	6470360	6470393	Col/Ler	Col	1	zyp1_female
ZYP1_HEI10	4357_M	Chr1	9343333	9343692	Col	Col/Ler	1	zyp1_female
ZYP1_HEI10	4357_M	Chr1	24132940	24133386	Col/Ler	Col	1	zyp1_female
ZYP1_HEI10	4357_M	Chr1	27329236	27329817	Col	Col/Ler	1	zyp1_female
ZYP1_HEI10	4357_M	Chr2	6439829	6442000	Col/Ler	Col	1	zyp1_female
ZYP1_HEI10	4357_M	Chr3	2879233	2879825	Col	Col/Ler	1	zyp1_female
ZYP1_HEI10	4357_M	Chr3	23161891	23162438	Col/Ler	Col	1	zyp1_female
ZYP1_HEI10	4357_M	Chr4	844708	845167	Col	Col/Ler	1	zyp1_female
ZYP1_HEI10	4357_M	Chr5	9358352	9358636	Col	Col/Ler	1	zyp1_female
ZYP1_HEI10	4357_M	Chr5	22008372	22008596	Col/Ler	Col	1	zyp1_female
ZYP1_HEI10	4357_M	Chr5	26146261	26146835	Col	Col/Ler	1	zyp1_female
ZYP1_HEI10	4357_N	Chr1	1260000	1282224	Col/Ler	Col	1	zyp1_female
ZYP1_HEI10	4357_N	Chr1	26447270	26447958	Col	Col/Ler	1	zyp1_female
ZYP1_HEI10	4357_N	Chr2	12409525	12409920	Col	Col/Ler	1	zyp1_female
ZYP1_HEI10	4357_N	Chr2	16930731	16930890	Col/Ler	Col	1	zyp1_female
ZYP1_HEI10	4357_N	Chr2	18478000	18480348	Col	Col/Ler	1	zyp1_female
ZYP1_HEI10	4357_N	Chr3	950676	951148	Col	Col/Ler	1	zyp1_female
ZYP1_HEI10	4357_N	Chr3	4034729	4036807	Col/Ler	Col	1	zyp1_female
ZYP1_HEI10	4357_N	Chr5	25645956	25646906	Col	Col/Ler	1	zyp1_female
ZYP1_HEI10	4357_N	Chr5	26812477	26812678	Col/Ler	Col	1	zyp1_female
ZYP1_HEI10	4357_O	Chr1	4938066	4939011	Col/Ler	Col	1	zyp1_female
ZYP1_HEI10	4357_O	Chr1	5388327	5388586	Col	Col/Ler	1	zyp1_female
ZYP1_HEI10	4357_O	Chr1	28030230	28032462	Col/Ler	Col	1	zyp1_female
ZYP1_HEI10	4357_O	Chr2	7597734	7597894	Col	Col/Ler	1	zyp1_female
ZYP1_HEI10	4357_O	Chr2	19160440	19160442	Col/Ler	Col	1	zyp1_female
ZYP1_HEI10	4357_O	Chr3	4776017	4776041	Col	Col/Ler	1	zyp1_female
ZYP1_HEI10	4357_O	Chr4	1407719	1407741	Col/Ler	Col	1	zyp1_female
ZYP1_HEI10	4357_O	Chr4	6352562	6352650	Col	Col/Ler	1	zyp1_female
ZYP1_HEI10	4357_O	Chr5	256621	256892	Col	Col/Ler	1	zyp1_female
ZYP1_HEI10	4357_O	Chr5	24647824	24648922	Col/Ler	Col	1	zyp1_female
ZYP1_HEI10	4357_P	Chr1	6544298	6544469	Col/Ler	Col	1	zyp1_female
ZYP1_HEI10	4357_P	Chr3	23340124	23341434	Col	Col/Ler	1	zyp1_female
ZYP1_HEI10	4357_P	Chr5	25160883	25160997	Col/Ler	Col	1	zyp1_female
ZYP1_HEI10	4357_Q	Chr2	12190874	12194472	Col	Col/Ler	1	zyp1_female
ZYP1_HEI10	4357_Q	Chr3	19854432	19854833	Col	Col/Ler	1	zyp1_female
ZYP1_HEI10	4357_Q	Chr4	18303000	18305026	Col	Col/Ler	1	zyp1_female
ZYP1_HEI10	4357_Q	Chr5	7163845	7163927	Col	Col/Ler	1	zyp1_female
ZYP1_HEI10	4357_Q	Chr5	20090925	20090928	Col/Ler	Col	1	zyp1_female
ZYP1_HEI10	4357_R	Chr1	1175561	1175600	Col	Col/Ler	1	zyp1_female
ZYP1_HEI10	4357_R	Chr1	12604283	12605210	Col/Ler	Col	1	zyp1_female
ZYP1_HEI10	4357_R	Chr2	16825246	16825343	Col/Ler	Col	1	zyp1_female
ZYP1_HEI10	4357_R	Chr3	1229112	1229189	Col/Ler	Col	1	zyp1_female
ZYP1_HEI10	4357_R	Chr3	9774048	9775630	Col	Col/Ler	1	zyp1_female
ZYP1_HEI10	4357_R	Chr3	18253942	18254111	Col/Ler	Col	1	zyp1_female
ZYP1_HEI10	4357_R	Chr3	19738000	19741042	Col	Col/Ler	1	zyp1_female
ZYP1_HEI10	4357_R	Chr5	2520000	2520074	Col/Ler	Col	1	zyp1_female
ZYP1_HEI10	4357_R	Chr5	22777129	22778631	Col	Col/Ler	1	zyp1_female
ZYP1_HEI10	4357_R	Chr5	26321378	26321677	Col/Ler	Col	1	zyp1_female
ZYP1_HEI10	4357_S	Chr1	4767414	4767860	Col	Col/Ler	1	zyp1_female
ZYP1_HEI10	4357_S	Chr1	18492928	18493033	Col/Ler	Col	1	zyp1_female
ZYP1_HEI10	4357_S	Chr1	22169733	22170154	Col	Col/Ler	1	zyp1_female
ZYP1_HEI10	4357_S	Chr1	25316616	25316628	Col/Ler	Col	1	zyp1_female
ZYP1_HEI10	4357_S	Chr3	4075801	4076401	Col	Col/Ler	1	zyp1_female
ZYP1_HEI10	4357_S	Chr3	16755752	16755777	Col/Ler	Col	1	zyp1_female
ZYP1_HEI10	4357_S	Chr5	4665320	4667099	Col/Ler	Col	1	zyp1_female
ZYP1_HEI10	4357_T	Chr1	10971569	10972165	Col	Col/Ler	1	zyp1_female
ZYP1_HEI10	4357_T	Chr1	21015234	21016801	Col/Ler	Col	1	zyp1_female
ZYP1_HEI10	4357_T	Chr4	1364922	1365141	Col/Ler	Col	1	zyp1_female
ZYP1_HEI10	4357_T	Chr4	10262621	10262633	Col	Col/Ler	1	zyp1_female
ZYP1_HEI10	4357_T	Chr5	15311248	15311253	Col/Ler	Col	1	zyp1_female
ZYP1_HEI10	4357_T	Chr5	16067151	16067165	Col	Col/Ler	1	zyp1_female
ZYP1_HEI10	4357_T	Chr5	17842349	17842537	Col/Ler	Col	1	zyp1_female
ZYP1_HEI10	4357_T	Chr5	25835643	25836190	Col	Col/Ler	1	zyp1_female
ZYP1_HEI10	4357_U	Chr1	6154291	6154411	Col/Ler	Col	1	zyp1_female
ZYP1_HEI10	4357_U	Chr4	18489907	18490994	Col	Col/Ler	1	zyp1_female
ZYP1_HEI10	4357_V	Chr1	17537384	17538699	Col	Col/Ler	1	zyp1_female
ZYP1_HEI10	4357_V	Chr1	28399388	28399752	Col/Ler	Col	1	zyp1_female
ZYP1_HEI10	4357_V	Chr2	354421	356017	Col	Col/Ler	1	zyp1_female
ZYP1_HEI10	4357_V	Chr3	18507787	18508833	Col/Ler	Col	1	zyp1_female
ZYP1_HEI10	4357_V	Chr5	18769851	18769995	Col/Ler	Col	1	zyp1_female
ZYP1_HEI10	4357_W	Chr1	17405289	17405918	Col/Ler	Col	1	zyp1_female
ZYP1_HEI10	4357_W	Chr1	28296820	28297100	Col	Col/Ler	1	zyp1_female
ZYP1_HEI10	4357_W	Chr1	28939352	28942080	Col/Ler	Ler	1	zyp1_female
ZYP1_HEI10	4357_W	Chr2	9592257	9594676	Col	Col/Ler	1	zyp1_female
ZYP1_HEI10	4357_W	Chr2	16768034	16769498	Col/Ler	Ler	1	zyp1_female
ZYP1_HEI10	4357_W	Chr3	18309091	18311127	Col/Ler	Col	1	zyp1_female
ZYP1_HEI10	4357_W	Chr3	22946760	22948285	Col	Col/Ler	1	zyp1_female
ZYP1_HEI10	4357_W	Chr4	7425129	7425131	Ler	Col/Ler	1	zyp1_female
ZYP1_HEI10	4357_W	Chr5	8465293	8465513	Col/Ler	Col	1	zyp1_female
ZYP1_HEI10	4357_W	Chr5	18696756	18696763	Col	Col/Ler	1	zyp1_female
ZYP1_HEI10	4357_W	Chr5	19217465	19218782	Col/Ler	Ler	1	zyp1_female
ZYP1_HEI10	4357_W	Chr5	20005932	20005991	Ler	Col/Ler	1	zyp1_female
ZYP1_HEI10	4357_X	Chr1	10164852	10165264	Col/Ler	Ler	1	zyp1_female
ZYP1_HEI10	4357_X	Chr1	11412878	11412902	Ler	Col/Ler	1	zyp1_female
ZYP1_HEI10	4357_X	Chr1	26296152	26296178	Col/Ler	Col	1	zyp1_female
ZYP1_HEI10	4357_X	Chr1	27666664	27666694	Col	Col/Ler	1	zyp1_female
ZYP1_HEI10	4357_X	Chr1	29561900	29563023	Col/Ler	Col	1	zyp1_female
ZYP1_HEI10	4357_X	Chr2	517804	518038	Col	Col/Ler	1	zyp1_female
ZYP1_HEI10	4357_X	Chr3	913873	914779	Col	Col/Ler	1	zyp1_female
ZYP1_HEI10	4357_X	Chr3	4885275	4886804	Col/Ler	Col	1	zyp1_female
ZYP1_HEI10	4357_X	Chr3	8872895	8873048	Col	Col/Ler	1	zyp1_female
ZYP1_HEI10	4357_X	Chr4	346160	347177	Col	Col/Ler	1	zyp1_female
ZYP1_HEI10	4357_X	Chr4	10971876	10972091	Col/Ler	Col	1	zyp1_female
ZYP1_HEI10	4357_X	Chr5	3690518	3690971	Col	Col/Ler	1	zyp1_female
ZYP1_HEI10	4357_Y	Chr1	29870971	29871444	Col/Ler	Col	1	zyp1_female
ZYP1_HEI10	4357_Y	Chr3	3872474	3876438	Col/Ler	Col	1	zyp1_female
ZYP1_HEI10	4357_Y	Chr4	1510541	1512282	Col	Col/Ler	1	zyp1_female
ZYP1_HEI10	4357_Y	Chr4	7375163	7375379	Col/Ler	Col	1	zyp1_female
ZYP1_HEI10	4357_Y	Chr5	6415282	6415852	Col	Col/Ler	1	zyp1_female
ZYP1_HEI10	4357_Y	Chr5	7191845	7191905	Col/Ler	Col	1	zyp1_female
ZYP1_HEI10	4357_Y	Chr5	18696430	18696444	Col	Col/Ler	1	zyp1_female
ZYP1_HEI10	4357_Z	Chr1	2221297	2221327	Col/Ler	Col	1	zyp1_female
ZYP1_HEI10	4357_Z	Chr1	5038000	5070376	Col	Col/Ler	1	zyp1_female
ZYP1_HEI10	4357_Z	Chr1	18492049	18492066	Col/Ler	Col	1	zyp1_female
ZYP1_HEI10	4357_Z	Chr2	7223725	7224154	Col	Col/Ler	1	zyp1_female
ZYP1_HEI10	4357_Z	Chr3	5887228	5888276	Col/Ler	Col	1	zyp1_female
ZYP1_HEI10	4357_Z	Chr4	8993105	8994635	Col/Ler	Col	1	zyp1_female
ZYP1_HEI10	4357_Z	Chr5	22070700	22071317	Col/Ler	Col	1	zyp1_female
ZYP1_HEI10	4357_Z	Chr5	26773000	26776356	Col	Col/Ler	1	zyp1_female
ZYP1_HEI10	4718_AA	Chr2	17743000	17745065	Col	Col/Ler	1	zyp1_female
ZYP1_HEI10	4718_AA	Chr5	2291729	2292886	Col	Col/Ler	1	zyp1_female
ZYP1_HEI10	4718_AA	Chr5	7221307	7223513	Col/Ler	Col	1	zyp1_female
ZYP1_HEI10	4718_AA	Chr5	16558632	16559213	Col	Col/Ler	1	zyp1_female
ZYP1_HEI10	4718_AA	Chr5	24110694	24112066	Col/Ler	Col	1	zyp1_female
ZYP1_HEI10	4718_AC	Chr1	6459077	6460787	Ler	Col/Ler	1	zyp1_female
ZYP1_HEI10	4718_AC	Chr1	8534378	8534505	Col/Ler	Col	1	zyp1_female
ZYP1_HEI10	4718_AC	Chr1	24820982	24821764	Col	Col/Ler	1	zyp1_female
ZYP1_HEI10	4718_AC	Chr2	13445136	13445233	Col/Ler	Col	1	zyp1_female
ZYP1_HEI10	4718_AC	Chr2	16943948	16944297	Col	Col/Ler	1	zyp1_female
ZYP1_HEI10	4718_AC	Chr3	20632254	20633236	Col	Col/Ler	1	zyp1_female
ZYP1_HEI10	4718_AC	Chr4	722807	723145	Col/Ler	Ler	1	zyp1_female
ZYP1_HEI10	4718_AC	Chr4	9118995	9120134	Ler	Col/Ler	1	zyp1_female
ZYP1_HEI10	4718_AC	Chr4	18474881	18475442	Col/Ler	Ler	1	zyp1_female
ZYP1_HEI10	4718_AC	Chr5	2303606	2304180	Col/Ler	Col	1	zyp1_female
ZYP1_HEI10	4718_AC	Chr5	19180968	19182060	Col	Col/Ler	1	zyp1_female
ZYP1_HEI10	4718_AC	Chr5	22652079	22652443	Col/Ler	Col	1	zyp1_female
ZYP1_HEI10	4718_AC	Chr5	26253787	26253943	Col	Col/Ler	1	zyp1_female
ZYP1_HEI10	4718_A	Chr1	2131756	2132335	Col/Ler	Col	1	zyp1_female
ZYP1_HEI10	4718_A	Chr1	3918000	3920870	Col	Col/Ler	1	zyp1_female
ZYP1_HEI10	4718_A	Chr1	4505276	4507555	Col/Ler	Col	1	zyp1_female
ZYP1_HEI10	4718_A	Chr1	29468000	29471174	Col	Col/Ler	1	zyp1_female
ZYP1_HEI10	4718_A	Chr2	1888000	1890268	Col	Col/Ler	1	zyp1_female
ZYP1_HEI10	4718_A	Chr3	19577436	19579673	Col	Col/Ler	1	zyp1_female
ZYP1_HEI10	4718_A	Chr4	860170	860880	Col/Ler	Col	1	zyp1_female
ZYP1_HEI10	4718_A	Chr4	1538000	1541034	Col	Col/Ler	1	zyp1_female
ZYP1_HEI10	4718_A	Chr5	19816684	19819713	Col	Col/Ler	1	zyp1_female
ZYP1_HEI10	4718_A	Chr5	20701264	20701718	Col/Ler	Col	1	zyp1_female
ZYP1_HEI10	4718_AD	Chr1	28065219	28066160	Col	Col/Ler	1	zyp1_female
ZYP1_HEI10	4718_AD	Chr3	10056342	10056506	Col/Ler	Col	1	zyp1_female
ZYP1_HEI10	4718_AD	Chr5	358762	358859	Col	Col/Ler	1	zyp1_female
ZYP1_HEI10	4718_AE	Chr1	2365173	2366268	Col/Ler	Col	1	zyp1_female
ZYP1_HEI10	4718_AE	Chr2	7593000	7595308	Col	Col/Ler	1	zyp1_female
ZYP1_HEI10	4718_AE	Chr2	12692670	12694524	Col/Ler	Col	1	zyp1_female
ZYP1_HEI10	4718_AE	Chr3	2177215	2177347	Col	Col/Ler	1	zyp1_female
ZYP1_HEI10	4718_AE	Chr4	9515924	9516417	Col/Ler	Col	1	zyp1_female
ZYP1_HEI10	4718_AE	Chr5	123542	123858	Col	Col/Ler	1	zyp1_female
ZYP1_HEI10	4718_AE	Chr5	18025000	18025152	Col/Ler	Col	1	zyp1_female
ZYP1_HEI10	4718_AF	Chr1	2964097	2964546	Col	Col/Ler	1	zyp1_female
ZYP1_HEI10	4718_AF	Chr1	23520000	23520648	Col/Ler	Col	1	zyp1_female
ZYP1_HEI10	4718_AF	Chr1	25554531	25557257	Col	Col/Ler	1	zyp1_female
ZYP1_HEI10	4718_AF	Chr3	15968631	15969566	Col	Col/Ler	1	zyp1_female
ZYP1_HEI10	4718_AF	Chr5	19087696	19089581	Col/Ler	Col	1	zyp1_female
ZYP1_HEI10	4718_AF	Chr5	26141093	26142684	Col	Col/Ler	1	zyp1_female
ZYP1_HEI10	4718_AG	Chr1	29384847	29385031	Col	Col/Ler	1	zyp1_female
ZYP1_HEI10	4718_AG	Chr3	1571840	1572112	Col/Ler	Col	1	zyp1_female
ZYP1_HEI10	4718_AG	Chr5	6173203	6173945	Col	Col/Ler	1	zyp1_female
ZYP1_HEI10	4718_AG	Chr5	8797487	8799898	Col/Ler	Col	1	zyp1_female
ZYP1_HEI10	4718_AH	Chr2	15338090	15338512	Col/Ler	Col	1	zyp1_female
ZYP1_HEI10	4718_AH	Chr3	1296779	1300174	Col	Col/Ler	1	zyp1_female
ZYP1_HEI10	4718_AH	Chr3	9772629	9773018	Col/Ler	Col	1	zyp1_female
ZYP1_HEI10	4718_AI	Chr1	5662776	5662856	Col/Ler	Col	1	zyp1_female
ZYP1_HEI10	4718_AI	Chr1	6650038	6650263	Col	Col/Ler	1	zyp1_female
ZYP1_HEI10	4718_AI	Chr1	13153921	13155239	Col/Ler	Ler	1	zyp1_female
ZYP1_HEI10	4718_AI	Chr1	26320793	26321130	Ler	Col/Ler	1	zyp1_female
ZYP1_HEI10	4718_AI	Chr1	27700486	27700491	Col/Ler	Col	1	zyp1_female
ZYP1_HEI10	4718_AI	Chr2	591689	591995	Col	Col/Ler	1	zyp1_female
ZYP1_HEI10	4718_AI	Chr2	10082828	10083610	Col/Ler	Ler	1	zyp1_female
ZYP1_HEI10	4718_AI	Chr2	16333855	16334152	Ler	Col/Ler	1	zyp1_female
ZYP1_HEI10	4718_AI	Chr3	17779789	17779897	Col/Ler	Ler	1	zyp1_female
ZYP1_HEI10	4718_AI	Chr3	18803571	18804021	Ler	Col/Ler	1	zyp1_female
ZYP1_HEI10	4718_AI	Chr4	5939710	5975742	Col/Ler	Col	1	zyp1_female
ZYP1_HEI10	4718_AI	Chr5	15318523	15318913	Col	Col/Ler	1	zyp1_female
ZYP1_HEI10	4718_AI	Chr5	26160521	26161368	Col/Ler	Ler	1	zyp1_female
ZYP1_HEI10	4718_AI	Chr5	26625640	26627873	Ler	Col/Ler	1	zyp1_female
ZYP1_HEI10	4718_AJ	Chr1	6737575	6737598	Col/Ler	Col	1	zyp1_female
ZYP1_HEI10	4718_AJ	Chr2	16700581	16700928	Col/Ler	Col	1	zyp1_female
ZYP1_HEI10	4718_AJ	Chr3	20860136	20861097	Col	Col/Ler	1	zyp1_female
ZYP1_HEI10	4718_AJ	Chr5	18256294	18256620	Col/Ler	Col	1	zyp1_female
ZYP1_HEI10	4718_AJ	Chr5	26055469	26055626	Col	Col/Ler	1	zyp1_female
ZYP1_HEI10	4718_AK	Chr1	17765308	17765774	Col/Ler	Col	1	zyp1_female
ZYP1_HEI10	4718_AK	Chr1	18294901	18296542	Col	Col/Ler	1	zyp1_female
ZYP1_HEI10	4718_AK	Chr3	6145916	6149517	Col	Col/Ler	1	zyp1_female
ZYP1_HEI10	4718_AK	Chr5	2678842	2679315	Col	Col/Ler	1	zyp1_female
ZYP1_HEI10	4718_AL	Chr2	9763000	9766517	Col	Col/Ler	1	zyp1_female
ZYP1_HEI10	4718_AL	Chr3	1885380	1886376	Col/Ler	Col	1	zyp1_female
ZYP1_HEI10	4718_AL	Chr3	18041060	18045314	Col	Col/Ler	1	zyp1_female
ZYP1_HEI10	4718_AL	Chr3	18915800	18917669	Col/Ler	Col	1	zyp1_female
ZYP1_HEI10	4718_AL	Chr4	571904	571914	Col/Ler	Col	1	zyp1_female
ZYP1_HEI10	4718_AL	Chr4	9756787	9757005	Col	Col/Ler	1	zyp1_female
ZYP1_HEI10	4718_AL	Chr5	23966466	23966668	Col/Ler	Col	1	zyp1_female
ZYP1_HEI10	4718_AM	Chr1	5324613	5324844	Col	Col/Ler	1	zyp1_female
ZYP1_HEI10	4718_AM	Chr1	5728635	5729304	Col/Ler	Col	1	zyp1_female
ZYP1_HEI10	4718_AM	Chr2	9940292	9940742	Col	Col/Ler	1	zyp1_female
ZYP1_HEI10	4718_AM	Chr2	18369011	18369074	Col/Ler	Col	1	zyp1_female
ZYP1_HEI10	4718_AM	Chr3	8430849	8431038	Col/Ler	Col	1	zyp1_female
ZYP1_HEI10	4718_AM	Chr4	10210098	10210100	Col/Ler	Col	1	zyp1_female
ZYP1_HEI10	4718_AM	Chr5	6571368	6571885	Col/Ler	Col	1	zyp1_female
ZYP1_HEI10	4718_AN	Chr1	29519322	29519336	Col/Ler	Col	1	zyp1_female
ZYP1_HEI10	4718_AN	Chr3	1584169	1584736	Col	Col/Ler	1	zyp1_female
ZYP1_HEI10	4718_AN	Chr3	7758804	7759340	Col/Ler	Col	1	zyp1_female
ZYP1_HEI10	4718_AO	Chr1	20097294	20098542	Col	Col/Ler	1	zyp1_female
ZYP1_HEI10	4718_AO	Chr3	1001301	1001354	Col/Ler	Col	1	zyp1_female
ZYP1_HEI10	4718_AO	Chr3	3785678	3793479	Col	Col/Ler	1	zyp1_female
ZYP1_HEI10	4718_AO	Chr3	18743512	18743604	Col/Ler	Col	1	zyp1_female
ZYP1_HEI10	4718_AO	Chr4	155806	156431	Col/Ler	Col	1	zyp1_female
ZYP1_HEI10	4718_AO	Chr4	8017576	8019076	Col	Col/Ler	1	zyp1_female
ZYP1_HEI10	4718_AO	Chr4	11651255	11651344	Col/Ler	Col	1	zyp1_female
ZYP1_HEI10	4718_AP	Chr1	4061619	4062298	Col	Col/Ler	1	zyp1_female
ZYP1_HEI10	4718_AP	Chr1	7006082	7006587	Col/Ler	Col	1	zyp1_female
ZYP1_HEI10	4718_AP	Chr1	17652760	17653436	Col	Col/Ler	1	zyp1_female
ZYP1_HEI10	4718_AP	Chr1	19110964	19111042	Col/Ler	Col	1	zyp1_female
ZYP1_HEI10	4718_AP	Chr1	23911122	23911260	Col	Col/Ler	1	zyp1_female
ZYP1_HEI10	4718_AP	Chr1	25435029	25435137	Col/Ler	Col	1	zyp1_female
ZYP1_HEI10	4718_AP	Chr1	26522452	26530648	Col	Col/Ler	1	zyp1_female
ZYP1_HEI10	4718_AP	Chr1	27147892	27148707	Col/Ler	Col	1	zyp1_female
ZYP1_HEI10	4718_AP	Chr4	10319998	10320065	Col/Ler	Col	1	zyp1_female
ZYP1_HEI10	4718_AQ	Chr1	2205000	2205974	Col/Ler	Col	1	zyp1_female
ZYP1_HEI10	4718_AQ	Chr1	20237048	20238139	Col	Col/Ler	1	zyp1_female
ZYP1_HEI10	4718_AQ	Chr1	22374915	22374967	Col/Ler	Col	1	zyp1_female
ZYP1_HEI10	4718_AQ	Chr1	23483000	23485863	Col	Col/Ler	1	zyp1_female
ZYP1_HEI10	4718_AQ	Chr1	26829895	26831329	Col/Ler	Col	1	zyp1_female
ZYP1_HEI10	4718_AQ	Chr2	10194464	10194950	Col	Col/Ler	1	zyp1_female
ZYP1_HEI10	4718_AQ	Chr2	11167900	11168396	Col/Ler	Col	1	zyp1_female
ZYP1_HEI10	4718_AQ	Chr2	13043215	13046027	Col	Col/Ler	1	zyp1_female
ZYP1_HEI10	4718_AQ	Chr2	15367496	15372512	Col/Ler	Col	1	zyp1_female
ZYP1_HEI10	4718_AQ	Chr3	1208062	1210456	Col	Col/Ler	1	zyp1_female
ZYP1_HEI10	4718_AQ	Chr3	20040414	20040429	Col/Ler	Col	1	zyp1_female
ZYP1_HEI10	4718_AQ	Chr5	4158621	4163047	Col	Col/Ler	1	zyp1_female
ZYP1_HEI10	4718_AQ	Chr5	22436839	22436849	Col/Ler	Col	1	zyp1_female
ZYP1_HEI10	4718_AQ	Chr5	25496060	25496072	Col	Col/Ler	1	zyp1_female
ZYP1_HEI10	4718_AR	Chr1	2989039	2990369	Col/Ler	Col	1	zyp1_female
ZYP1_HEI10	4718_AR	Chr1	19434047	19434182	Col	Col/Ler	1	zyp1_female
ZYP1_HEI10	4718_AR	Chr1	20921264	20921607	Col/Ler	Ler	1	zyp1_female
ZYP1_HEI10	4718_AR	Chr1	22559964	22560006	Ler	Col/Ler	1	zyp1_female
ZYP1_HEI10	4718_AR	Chr1	30295098	30295139	Col/Ler	Col	1	zyp1_female
ZYP1_HEI10	4718_AR	Chr2	406805	407432	Col/Ler	Ler	1	zyp1_female
ZYP1_HEI10	4718_AR	Chr2	1141751	1143355	Ler	Col/Ler	1	zyp1_female
ZYP1_HEI10	4718_AR	Chr2	11316986	11318247	Col/Ler	Ler	1	zyp1_female
ZYP1_HEI10	4718_AR	Chr2	18837772	18838130	Ler	Col/Ler	1	zyp1_female
ZYP1_HEI10	4718_AR	Chr3	8372950	8374638	Col/Ler	Ler	1	zyp1_female
ZYP1_HEI10	4718_AR	Chr3	9419664	9420223	Ler	Col/Ler	1	zyp1_female
ZYP1_HEI10	4718_AR	Chr3	22827302	22842900	Col/Ler	Ler	1	zyp1_female
ZYP1_HEI10	4718_AR	Chr4	385000	385528	Col/Ler	Col	1	zyp1_female
ZYP1_HEI10	4718_AR	Chr4	10463000	10465452	Col	Col/Ler	1	zyp1_female
ZYP1_HEI10	4718_AR	Chr5	6125490	6125971	Col/Ler	Ler	1	zyp1_female
ZYP1_HEI10	4718_AR	Chr5	7106851	7107429	Ler	Col/Ler	1	zyp1_female
ZYP1_HEI10	4718_AR	Chr5	9076686	9078694	Col/Ler	Col	1	zyp1_female
ZYP1_HEI10	4718_AR	Chr5	16736893	16737259	Col	Col/Ler	1	zyp1_female
ZYP1_HEI10	4718_AR	Chr5	23486678	23487058	Col/Ler	Col	1	zyp1_female
ZYP1_HEI10	4718_AR	Chr5	26808000	26812678	Col	Col/Ler	1	zyp1_female
ZYP1_HEI10	4718_AS	Chr1	24883000	24895798	Col	Col/Ler	1	zyp1_female
ZYP1_HEI10	4718_AS	Chr2	278392	281104	Col/Ler	Col	1	zyp1_female
ZYP1_HEI10	4718_AS	Chr2	11862567	11863030	Col	Col/Ler	1	zyp1_female
ZYP1_HEI10	4718_AS	Chr3	3065861	3066886	Col	Col/Ler	1	zyp1_female
ZYP1_HEI10	4718_AS	Chr5	2947810	2948465	Col/Ler	Col	1	zyp1_female
ZYP1_HEI10	4718_AT	Chr2	18535032	18536106	Col	Col/Ler	1	zyp1_female
ZYP1_HEI10	4718_AT	Chr3	22809339	22809424	Col	Col/Ler	1	zyp1_female
ZYP1_HEI10	4718_AT	Chr4	10276140	10276297	Col	Col/Ler	1	zyp1_female
ZYP1_HEI10	4718_AT	Chr5	3710441	3710551	Col/Ler	Col	1	zyp1_female
ZYP1_HEI10	4718_AT	Chr5	7670581	7670593	Col	Col/Ler	1	zyp1_female
ZYP1_HEI10	4718_AT	Chr5	23219077	23221364	Col/Ler	Col	1	zyp1_female
ZYP1_HEI10	4718_AU	Chr1	1954241	1954806	Col/Ler	Col	1	zyp1_female
ZYP1_HEI10	4718_AU	Chr1	7370243	7370870	Col	Col/Ler	1	zyp1_female
ZYP1_HEI10	4718_AU	Chr1	15662406	15662428	Col/Ler	Col	1	zyp1_female
ZYP1_HEI10	4718_AU	Chr1	28030230	28032462	Col	Col/Ler	1	zyp1_female
ZYP1_HEI10	4718_AU	Chr3	4548000	4550314	Col	Col/Ler	1	zyp1_female
ZYP1_HEI10	4718_AU	Chr4	8367661	8367974	Col	Col/Ler	1	zyp1_female
ZYP1_HEI10	4718_AV	Chr1	26119463	26120642	Col	Col/Ler	1	zyp1_female
ZYP1_HEI10	4718_AV	Chr2	16769932	16770968	Col	Col/Ler	1	zyp1_female
ZYP1_HEI10	4718_AV	Chr3	1515018	1517183	Col	Col/Ler	1	zyp1_female
ZYP1_HEI10	4718_AV	Chr3	18124630	18125607	Col/Ler	Col	1	zyp1_female
ZYP1_HEI10	4718_AV	Chr4	8413310	8413315	Col/Ler	Col	1	zyp1_female
ZYP1_HEI10	4718_AV	Chr5	1723306	1723982	Col	Col/Ler	1	zyp1_female
ZYP1_HEI10	4718_AW	Chr1	3354275	3406508	Col/Ler	Col	1	zyp1_female
ZYP1_HEI10	4718_AW	Chr1	5934846	5934953	Col	Col/Ler	1	zyp1_female
ZYP1_HEI10	4718_AW	Chr2	824192	824293	Col/Ler	Col	1	zyp1_female
ZYP1_HEI10	4718_AW	Chr3	8720708	8720928	Col	Col/Ler	1	zyp1_female
ZYP1_HEI10	4718_AW	Chr4	1002544	1002675	Col	Col/Ler	1	zyp1_female
ZYP1_HEI10	4718_AW	Chr4	7664837	7667000	Col/Ler	Col	1	zyp1_female
ZYP1_HEI10	4718_AW	Chr5	18073354	18075440	Col	Col/Ler	1	zyp1_female
ZYP1_HEI10	4718_AX	Chr1	9189594	9192997	Col	Col/Ler	1	zyp1_female
ZYP1_HEI10	4718_AX	Chr1	27310073	27310672	Col/Ler	Col	1	zyp1_female
ZYP1_HEI10	4718_AX	Chr2	12452332	12454038	Col/Ler	Col	1	zyp1_female
ZYP1_HEI10	4718_AX	Chr4	924903	926537	Col	Col/Ler	1	zyp1_female
ZYP1_HEI10	4718_AX	Chr5	95265	96674	Col	Col/Ler	1	zyp1_female
ZYP1_HEI10	4718_AX	Chr5	26480787	26481344	Col/Ler	Col	1	zyp1_female
ZYP1_HEI10	4718_AY	Chr1	2395683	2395835	Col/Ler	Col	1	zyp1_female
ZYP1_HEI10	4718_AY	Chr1	4828000	4831344	Col	Col/Ler	1	zyp1_female
ZYP1_HEI10	4718_AY	Chr2	9659143	9659644	Col	Col/Ler	1	zyp1_female
ZYP1_HEI10	4718_AY	Chr2	17216081	17217206	Col/Ler	Col	1	zyp1_female
ZYP1_HEI10	4718_AY	Chr3	2448000	2450418	Col	Col/Ler	1	zyp1_female
ZYP1_HEI10	4718_AY	Chr4	9979128	9980428	Col	Col/Ler	1	zyp1_female
ZYP1_HEI10	4718_AY	Chr5	3157403	3160597	Col	Col/Ler	1	zyp1_female
ZYP1_HEI10	4718_AY	Chr5	17176464	17176729	Col/Ler	Col	1	zyp1_female
ZYP1_HEI10	4718_AY	Chr5	26028984	26029782	Col	Col/Ler	1	zyp1_female
ZYP1_HEI10	4718_AZ	Chr1	17274690	17278240	Col	Col/Ler	1	zyp1_female
ZYP1_HEI10	4718_AZ	Chr1	29002125	29002639	Col/Ler	Col	1	zyp1_female
ZYP1_HEI10	4718_AZ	Chr2	10871392	10873875	Col/Ler	Col	1	zyp1_female
ZYP1_HEI10	4718_BA	Chr1	2254087	2254088	Col/Ler	Col	1	zyp1_female
ZYP1_HEI10	4718_BA	Chr1	19854533	19854651	Col	Col/Ler	1	zyp1_female
ZYP1_HEI10	4718_BA	Chr1	22120401	22122241	Col/Ler	Col	1	zyp1_female
ZYP1_HEI10	4718_BA	Chr1	23907764	23907948	Col	Col/Ler	1	zyp1_female
ZYP1_HEI10	4718_BA	Chr2	19397006	19398312	Col/Ler	Col	1	zyp1_female
ZYP1_HEI10	4718_BA	Chr3	3643955	3644512	Col	Col/Ler	1	zyp1_female
ZYP1_HEI10	4718_BA	Chr3	5017099	5017109	Col/Ler	Col	1	zyp1_female
ZYP1_HEI10	4718_BA	Chr3	9640336	9640576	Col	Col/Ler	1	zyp1_female
ZYP1_HEI10	4718_BA	Chr3	17638067	17638075	Col/Ler	Col	1	zyp1_female
ZYP1_HEI10	4718_BA	Chr3	19985926	19986776	Col	Col/Ler	1	zyp1_female
ZYP1_HEI10	4718_BA	Chr4	581933	581952	Col/Ler	Col	1	zyp1_female
ZYP1_HEI10	4718_BA	Chr5	5183658	5186716	Col	Col/Ler	1	zyp1_female
ZYP1_HEI10	4718_BA	Chr5	21128507	21133682	Col/Ler	Col	1	zyp1_female
ZYP1_HEI10	4718_BB	Chr1	4235774	4238733	Col	Col/Ler	1	zyp1_female
ZYP1_HEI10	4718_BB	Chr1	18376930	18377067	Col/Ler	Col	1	zyp1_female
ZYP1_HEI10	4718_BB	Chr1	21882427	21886371	Col	Col/Ler	1	zyp1_female
ZYP1_HEI10	4718_BB	Chr2	8445563	8445581	Col/Ler	Col	1	zyp1_female
ZYP1_HEI10	4718_BB	Chr2	18639935	18643043	Col	Col/Ler	1	zyp1_female
ZYP1_HEI10	4718_BB	Chr5	5629876	5635361	Col/Ler	Col	1	zyp1_female
ZYP1_HEI10	4718_BB	Chr5	9299220	9300534	Col	Col/Ler	1	zyp1_female
ZYP1_HEI10	4718_BC	Chr1	6565507	6565526	Col/Ler	Col	1	zyp1_female
ZYP1_HEI10	4718_BC	Chr1	23040931	23041260	Col	Col/Ler	1	zyp1_female
ZYP1_HEI10	4718_BC	Chr2	6652029	6652906	Col	Col/Ler	1	zyp1_female
ZYP1_HEI10	4718_BC	Chr3	8487270	8487535	Col	Col/Ler	1	zyp1_female
ZYP1_HEI10	4718_BC	Chr5	512536	512537	Col/Ler	Col	1	zyp1_female
ZYP1_HEI10	4718_BC	Chr5	6136948	6137010	Col	Col/Ler	1	zyp1_female
ZYP1_HEI10	4718_BC	Chr5	15952041	15953213	Col/Ler	Col	1	zyp1_female
ZYP1_HEI10	4718_BC	Chr5	26347551	26347619	Col	Col/Ler	1	zyp1_female
ZYP1_HEI10	4718_B	Chr1	4900000	4901122	Col/Ler	Col	1	zyp1_female
ZYP1_HEI10	4718_B	Chr1	7711269	7711695	Col	Col/Ler	1	zyp1_female
ZYP1_HEI10	4718_B	Chr1	28934610	28934727	Col/Ler	Col	1	zyp1_female
ZYP1_HEI10	4718_B	Chr2	15902563	15903427	Col/Ler	Col	1	zyp1_female
ZYP1_HEI10	4718_B	Chr2	16702958	16704476	Col	Col/Ler	1	zyp1_female
ZYP1_HEI10	4718_B	Chr2	18446647	18446996	Col/Ler	Col	1	zyp1_female
ZYP1_HEI10	4718_B	Chr3	5442247	5442256	Col/Ler	Col	1	zyp1_female
ZYP1_HEI10	4718_B	Chr3	23279761	23280934	Col	Col/Ler	1	zyp1_female
ZYP1_HEI10	4718_B	Chr4	12087294	12088418	Col/Ler	Col	1	zyp1_female
ZYP1_HEI10	4718_BD	Chr1	28386740	28388276	Col	Col/Ler	1	zyp1_female
ZYP1_HEI10	4718_BD	Chr2	14506090	14506638	Col/Ler	Col	1	zyp1_female
ZYP1_HEI10	4718_BD	Chr3	4978931	4979144	Col/Ler	Col	1	zyp1_female
ZYP1_HEI10	4718_BD	Chr3	7138000	7142219	Col	Col/Ler	1	zyp1_female
ZYP1_HEI10	4718_BD	Chr3	15975307	15976303	Col/Ler	Col	1	zyp1_female
ZYP1_HEI10	4718_BD	Chr3	17550449	17552540	Col	Col/Ler	1	zyp1_female
ZYP1_HEI10	4718_BD	Chr4	9661411	9662855	Col/Ler	Col	1	zyp1_female
ZYP1_HEI10	4718_BD	Chr5	7601037	7601733	Col	Col/Ler	1	zyp1_female
ZYP1_HEI10	4718_BE	Chr1	7263597	7264266	Col/Ler	Col	1	zyp1_female
ZYP1_HEI10	4718_BE	Chr1	8926862	8926928	Col	Col/Ler	1	zyp1_female
ZYP1_HEI10	4718_BE	Chr3	7599760	7601701	Col/Ler	Col	1	zyp1_female
ZYP1_HEI10	4718_BE	Chr3	10116304	10118086	Col	Col/Ler	1	zyp1_female
ZYP1_HEI10	4718_BE	Chr3	19264253	19264698	Col/Ler	Col	1	zyp1_female
ZYP1_HEI10	4718_BE	Chr5	2055422	2055464	Col/Ler	Col	1	zyp1_female
ZYP1_HEI10	4718_BE	Chr5	3120323	3120343	Col	Col/Ler	1	zyp1_female
ZYP1_HEI10	4718_BF	Chr1	1132096	1132985	Col/Ler	Col	1	zyp1_female
ZYP1_HEI10	4718_BF	Chr1	6229141	6231021	Col	Col/Ler	1	zyp1_female
ZYP1_HEI10	4718_BF	Chr1	7116041	7116567	Col/Ler	Col	1	zyp1_female
ZYP1_HEI10	4718_BF	Chr2	7598377	7598515	Col	Col/Ler	1	zyp1_female
ZYP1_HEI10	4718_BF	Chr2	15157489	15165371	Col/Ler	Col	1	zyp1_female
ZYP1_HEI10	4718_BF	Chr4	10405797	10406325	Col/Ler	Col	1	zyp1_female
ZYP1_HEI10	4718_BF	Chr5	23814523	23814635	Col	Col/Ler	1	zyp1_female
ZYP1_HEI10	4718_BG	Chr1	22071557	22072012	Col	Col/Ler	1	zyp1_female
ZYP1_HEI10	4718_BG	Chr2	10268896	10271179	Col	Col/Ler	1	zyp1_female
ZYP1_HEI10	4718_BG	Chr3	22372996	22373317	Col	Col/Ler	1	zyp1_female
ZYP1_HEI10	4718_BG	Chr4	7115374	7115407	Col/Ler	Col	1	zyp1_female
ZYP1_HEI10	4718_BG	Chr4	13683000	13685873	Col	Col/Ler	1	zyp1_female
ZYP1_HEI10	4718_BG	Chr5	838756	838782	Col/Ler	Col	1	zyp1_female
ZYP1_HEI10	4718_BG	Chr5	4032588	4034069	Col	Col/Ler	1	zyp1_female
ZYP1_HEI10	4718_BG	Chr5	6321397	6321539	Col/Ler	Col	1	zyp1_female
ZYP1_HEI10	4718_BG	Chr5	7229469	7230351	Col	Col/Ler	1	zyp1_female
ZYP1_HEI10	4718_BG	Chr5	25099080	25099095	Col/Ler	Col	1	zyp1_female
ZYP1_HEI10	4718_BH	Chr1	18784816	18785439	Col	Col/Ler	1	zyp1_female
ZYP1_HEI10	4718_BH	Chr1	28915921	28916365	Col/Ler	Col	1	zyp1_female
ZYP1_HEI10	4718_BH	Chr1	29216302	29217222	Col	Col/Ler	1	zyp1_female
ZYP1_HEI10	4718_BH	Chr2	12295738	12297616	Col/Ler	Col	1	zyp1_female
ZYP1_HEI10	4718_BH	Chr2	14560812	14563078	Col	Col/Ler	1	zyp1_female
ZYP1_HEI10	4718_BH	Chr2	16818517	16818803	Col/Ler	Col	1	zyp1_female
ZYP1_HEI10	4718_BH	Chr2	18485184	18485519	Col	Col/Ler	1	zyp1_female
ZYP1_HEI10	4718_BH	Chr3	22692691	22693158	Col/Ler	Col	1	zyp1_female
ZYP1_HEI10	4718_BH	Chr5	8336756	8336938	Col/Ler	Col	1	zyp1_female
ZYP1_HEI10	4718_BI	Chr1	26397534	26399036	Col	Col/Ler	1	zyp1_female
ZYP1_HEI10	4718_BI	Chr2	1892305	1893008	Col	Col/Ler	1	zyp1_female
ZYP1_HEI10	4718_BI	Chr2	8484338	8484500	Col/Ler	Col	1	zyp1_female
ZYP1_HEI10	4718_BI	Chr3	22979554	22980238	Col	Col/Ler	1	zyp1_female
ZYP1_HEI10	4718_BI	Chr4	7383000	7387265	Col	Col/Ler	1	zyp1_female
ZYP1_HEI10	4718_BI	Chr4	9597058	9597060	Col/Ler	Col	1	zyp1_female
ZYP1_HEI10	4718_BJ	Chr2	17140009	17142712	Col/Ler	Col	1	zyp1_female
ZYP1_HEI10	4718_BJ	Chr3	4750236	4752076	Col	Col/Ler	1	zyp1_female
ZYP1_HEI10	4718_BJ	Chr3	5607105	5607575	Col/Ler	Col	1	zyp1_female
ZYP1_HEI10	4718_BJ	Chr3	17401206	17419193	Col	Col/Ler	1	zyp1_female
ZYP1_HEI10	4718_BJ	Chr4	432185	432291	Col	Col/Ler	1	zyp1_female
ZYP1_HEI10	4718_BJ	Chr4	1118823	1118824	Col/Ler	Col	1	zyp1_female
ZYP1_HEI10	4718_BJ	Chr5	6127554	6132422	Col	Col/Ler	1	zyp1_female
ZYP1_HEI10	4718_BK	Chr1	20230000	20233785	Col/Ler	Col	1	zyp1_female
ZYP1_HEI10	4718_BK	Chr3	21029908	21030118	Col/Ler	Col	1	zyp1_female
ZYP1_HEI10	4718_BK	Chr4	5854949	5855029	Col/Ler	Col	1	zyp1_female
ZYP1_HEI10	4718_BK	Chr4	7781259	7784253	Col	Col/Ler	1	zyp1_female
ZYP1_HEI10	4718_BK	Chr4	12219517	12219786	Col/Ler	Col	1	zyp1_female
ZYP1_HEI10	4718_BK	Chr5	16920550	16920599	Col/Ler	Col	1	zyp1_female
ZYP1_HEI10	4718_BL	Chr1	21052089	21057344	Col/Ler	Col	1	zyp1_female
ZYP1_HEI10	4718_BL	Chr1	28179141	28181538	Col	Col/Ler	1	zyp1_female
ZYP1_HEI10	4718_BL	Chr1	29534876	29534887	Col/Ler	Col	1	zyp1_female
ZYP1_HEI10	4718_BL	Chr2	8931542	8931716	Col/Ler	Col	1	zyp1_female
ZYP1_HEI10	4718_BL	Chr2	9905405	9907001	Col	Col/Ler	1	zyp1_female
ZYP1_HEI10	4718_BL	Chr3	908232	908244	Col/Ler	Col	1	zyp1_female
ZYP1_HEI10	4718_BL	Chr3	4989555	4990608	Col	Col/Ler	1	zyp1_female
ZYP1_HEI10	4718_BL	Chr3	18894527	18894584	Col/Ler	Col	1	zyp1_female
ZYP1_HEI10	4718_BL	Chr3	19843000	19853216	Col	Col/Ler	1	zyp1_female
ZYP1_HEI10	4718_BL	Chr4	12635000	12635687	Col/Ler	Col	1	zyp1_female
ZYP1_HEI10	4718_BL	Chr5	3306245	3306494	Col	Col/Ler	1	zyp1_female
ZYP1_HEI10	4718_BL	Chr5	16857892	16858727	Col/Ler	Col	1	zyp1_female
ZYP1_HEI10	4718_BL	Chr5	18968000	18972484	Col	Col/Ler	1	zyp1_female
ZYP1_HEI10	4718_BL	Chr5	26310535	26310661	Col/Ler	Col	1	zyp1_female
ZYP1_HEI10	4718_BM	Chr1	29505000	29507796	Col/Ler	Col	1	zyp1_female
ZYP1_HEI10	4718_BM	Chr2	1832509	1833311	Col/Ler	Col	1	zyp1_female
ZYP1_HEI10	4718_BM	Chr3	22882080	22884049	Col	Col/Ler	1	zyp1_female
ZYP1_HEI10	4718_BM	Chr5	7912536	7912634	Col	Col/Ler	1	zyp1_female
ZYP1_HEI10	4718_BM	Chr5	8654894	8656028	Col/Ler	Col	1	zyp1_female
ZYP1_HEI10	4718_BN	Chr1	20193000	20198439	Col	Col/Ler	1	zyp1_female
ZYP1_HEI10	4718_BN	Chr3	7933656	7934632	Col/Ler	Col	1	zyp1_female
ZYP1_HEI10	4718_BN	Chr3	9470214	9472642	Col	Col/Ler	1	zyp1_female
ZYP1_HEI10	4718_BN	Chr4	8367661	8369048	Col	Col/Ler	1	zyp1_female
ZYP1_HEI10	4718_BN	Chr4	10529630	10537000	Col/Ler	Col	1	zyp1_female
ZYP1_HEI10	4718_BN	Chr5	18558294	18559419	Col	Col/Ler	1	zyp1_female
ZYP1_HEI10	4718_BO	Chr1	17683759	17684071	Col	Col/Ler	1	zyp1_female
ZYP1_HEI10	4718_BO	Chr1	25273445	25273461	Col/Ler	Col	1	zyp1_female
ZYP1_HEI10	4718_BO	Chr2	19178104	19179687	Col/Ler	Col	1	zyp1_female
ZYP1_HEI10	4718_BO	Chr3	7906935	7909774	Col/Ler	Col	1	zyp1_female
ZYP1_HEI10	4718_BO	Chr3	9193105	9194291	Col	Col/Ler	1	zyp1_female
ZYP1_HEI10	4718_BO	Chr3	20871915	20873567	Col/Ler	Col	1	zyp1_female
ZYP1_HEI10	4718_BO	Chr4	9473300	9473306	Col/Ler	Col	1	zyp1_female
ZYP1_HEI10	4718_BP	Chr1	29842168	29842607	Col	Col/Ler	1	zyp1_female
ZYP1_HEI10	4718_BP	Chr2	1276964	1278013	Col	Col/Ler	1	zyp1_female
ZYP1_HEI10	4718_BP	Chr2	15308826	15310712	Col/Ler	Col	1	zyp1_female
ZYP1_HEI10	4718_BP	Chr3	9037231	9038637	Col	Col/Ler	1	zyp1_female
ZYP1_HEI10	4718_BQ	Chr1	21152387	21152661	Col	Col/Ler	1	zyp1_female
ZYP1_HEI10	4718_BQ	Chr1	23372412	23372427	Col/Ler	Col	1	zyp1_female
ZYP1_HEI10	4718_BQ	Chr2	9520752	9522856	Col	Col/Ler	1	zyp1_female
ZYP1_HEI10	4718_BQ	Chr3	10804611	10804658	Col	Col/Ler	1	zyp1_female
ZYP1_HEI10	4718_BQ	Chr4	11180264	11181721	Col	Col/Ler	1	zyp1_female
ZYP1_HEI10	4718_BQ	Chr5	16884378	16884847	Col	Col/Ler	1	zyp1_female
ZYP1_HEI10	4718_BQ	Chr5	25750766	25750911	Col/Ler	Col	1	zyp1_female
ZYP1_HEI10	4718_BQ	Chr5	25902185	25904683	Col	Col/Ler	1	zyp1_female
ZYP1_HEI10	4718_BQ	Chr5	26646644	26647439	Col/Ler	Col	1	zyp1_female
ZYP1_HEI10	4718_BR	Chr1	22349215	22349885	Col/Ler	Col	1	zyp1_female
ZYP1_HEI10	4718_BR	Chr2	7059434	7059441	Col/Ler	Col	1	zyp1_female
ZYP1_HEI10	4718_BR	Chr5	9095342	9095364	Col	Col/Ler	1	zyp1_female
ZYP1_HEI10	4718_BR	Chr5	16054149	16054259	Col/Ler	Col	1	zyp1_female
ZYP1_HEI10	4718_BR	Chr5	16649458	16650564	Col	Col/Ler	1	zyp1_female
ZYP1_HEI10	4718_BS	Chr1	146182	146280	Col	Col/Ler	1	zyp1_female
ZYP1_HEI10	4718_BS	Chr4	233034	233865	Col/Ler	Col	1	zyp1_female
ZYP1_HEI10	4718_BS	Chr5	3298323	3298877	Col/Ler	Col	1	zyp1_female
ZYP1_HEI10	4718_BS	Chr5	8161263	8162956	Col	Col/Ler	1	zyp1_female
ZYP1_HEI10	4718_BT	Chr1	11953620	11954853	Col/Ler	Col	1	zyp1_female
ZYP1_HEI10	4718_BT	Chr1	24560596	24560761	Col	Col/Ler	1	zyp1_female
ZYP1_HEI10	4718_BT	Chr2	8551940	8552300	Col	Col/Ler	1	zyp1_female
ZYP1_HEI10	4718_BT	Chr2	12280280	12280437	Col/Ler	Col	1	zyp1_female
ZYP1_HEI10	4718_BT	Chr2	15718394	15720391	Col	Col/Ler	1	zyp1_female
ZYP1_HEI10	4718_BT	Chr4	11904701	11905749	Col	Col/Ler	1	zyp1_female
ZYP1_HEI10	4718_BT	Chr5	461804	462909	Col/Ler	Col	1	zyp1_female
ZYP1_HEI10	4718_BT	Chr5	5217391	5217639	Col	Col/Ler	1	zyp1_female
ZYP1_HEI10	4718_BT	Chr5	18334951	18334956	Col/Ler	Col	1	zyp1_female
ZYP1_HEI10	4718_BT	Chr5	19143000	19147376	Col	Col/Ler	1	zyp1_female
ZYP1_HEI10	4718_BT	Chr5	22051815	22052135	Col/Ler	Col	1	zyp1_female
ZYP1_HEI10	4718_BU	Chr1	6860919	6862064	Col	Col/Ler	1	zyp1_female
ZYP1_HEI10	4718_BU	Chr1	11350217	11350233	Col/Ler	Col	1	zyp1_female
ZYP1_HEI10	4718_BU	Chr1	20684099	20686422	Col	Col/Ler	1	zyp1_female
ZYP1_HEI10	4718_BU	Chr1	25079565	25080674	Col/Ler	Col	1	zyp1_female
ZYP1_HEI10	4718_BU	Chr2	6824261	6827000	Col/Ler	Col	1	zyp1_female
ZYP1_HEI10	4718_BU	Chr3	208922	209995	Col/Ler	Col	1	zyp1_female
ZYP1_HEI10	4718_BV	Chr1	8921451	8923644	Col/Ler	Col	1	zyp1_female
ZYP1_HEI10	4718_BV	Chr3	9470214	9473935	Col	Col/Ler	1	zyp1_female
ZYP1_HEI10	4718_BV	Chr5	6026114	6026172	Col	Col/Ler	1	zyp1_female
ZYP1_HEI10	4718_BV	Chr5	18777102	18777401	Col/Ler	Col	1	zyp1_female
ZYP1_HEI10	4718_BV	Chr5	22508151	22508499	Col	Col/Ler	1	zyp1_female
ZYP1_HEI10	4718_BW	Chr1	28305029	28307408	Col	Col/Ler	1	zyp1_female
ZYP1_HEI10	4718_BW	Chr2	9159633	9159760	Col/Ler	Col	1	zyp1_female
ZYP1_HEI10	4718_BW	Chr2	9923118	9923427	Col	Col/Ler	1	zyp1_female
ZYP1_HEI10	4718_BW	Chr3	5634785	5635815	Col	Col/Ler	1	zyp1_female
ZYP1_HEI10	4718_BW	Chr3	22961222	22963070	Col/Ler	Col	1	zyp1_female
ZYP1_HEI10	4718_BW	Chr4	1420727	1421326	Col/Ler	Col	1	zyp1_female
ZYP1_HEI10	4718_BW	Chr4	10961406	10961415	Col	Col/Ler	1	zyp1_female
ZYP1_HEI10	4718_BW	Chr5	21631182	21631690	Col/Ler	Col	1	zyp1_female
ZYP1_HEI10	4718_BX	Chr1	2203217	2204977	Col	Col/Ler	1	zyp1_female
ZYP1_HEI10	4718_BX	Chr2	17357006	17357560	Col	Col/Ler	1	zyp1_female
ZYP1_HEI10	4718_BX	Chr4	6906792	6907185	Col	Col/Ler	1	zyp1_female
ZYP1_HEI10	4718_BX	Chr5	2358077	2359414	Col/Ler	Col	1	zyp1_female
ZYP1_HEI10	4718_BX	Chr5	17119673	17120539	Col	Col/Ler	1	zyp1_female
ZYP1_HEI10	4718_BX	Chr5	23510830	23513652	Col/Ler	Col	1	zyp1_female
ZYP1_HEI10	4718_BX	Chr5	23909964	23909986	Col	Col/Ler	1	zyp1_female
ZYP1_HEI10	4718_BY	Chr1	7089751	7089894	Col	Col/Ler	1	zyp1_female
ZYP1_HEI10	4718_BY	Chr2	14175000	14176623	Col/Ler	Col	1	zyp1_female
ZYP1_HEI10	4718_BY	Chr3	23223369	23225208	Col	Col/Ler	1	zyp1_female
ZYP1_HEI10	4718_BY	Chr4	10669042	10669706	Col/Ler	Col	1	zyp1_female
ZYP1_HEI10	4718_BY	Chr5	97633	99239	Col	Col/Ler	1	zyp1_female
ZYP1_HEI10	4718_BY	Chr5	10235918	10237012	Col/Ler	Col	1	zyp1_female
ZYP1_HEI10	4718_BY	Chr5	26298570	26298764	Col	Col/Ler	1	zyp1_female
ZYP1_HEI10	4718_BZ	Chr1	1588435	1588444	Col/Ler	Col	1	zyp1_female
ZYP1_HEI10	4718_BZ	Chr1	5213000	5217846	Col	Col/Ler	1	zyp1_female
ZYP1_HEI10	4718_BZ	Chr1	10197054	10197129	Col/Ler	Col	1	zyp1_female
ZYP1_HEI10	4718_BZ	Chr2	10571603	10572168	Col	Col/Ler	1	zyp1_female
ZYP1_HEI10	4718_BZ	Chr2	14821052	14847840	Col/Ler	Col	1	zyp1_female
ZYP1_HEI10	4718_BZ	Chr3	19285000	19287944	Col/Ler	Col	1	zyp1_female
ZYP1_HEI10	4718_BZ	Chr5	4798267	4799515	Col/Ler	Col	1	zyp1_female
ZYP1_HEI10	4718_BZ	Chr5	16198105	16198269	Col	Col/Ler	1	zyp1_female
ZYP1_HEI10	4718_CA	Chr1	18461874	18462422	Col/Ler	Col	1	zyp1_female
ZYP1_HEI10	4718_CA	Chr3	841634	842259	Col/Ler	Col	1	zyp1_female
ZYP1_HEI10	4718_CA	Chr3	19950048	19950987	Col	Col/Ler	1	zyp1_female
ZYP1_HEI10	4718_CA	Chr3	23350213	23351697	Col/Ler	Col	1	zyp1_female
ZYP1_HEI10	4718_CA	Chr5	21218699	21219125	Col/Ler	Col	1	zyp1_female
ZYP1_HEI10	4718_CB	Chr1	1567558	1567560	Col/Ler	Col	1	zyp1_female
ZYP1_HEI10	4718_CB	Chr1	6865845	6866720	Col	Col/Ler	1	zyp1_female
ZYP1_HEI10	4718_CB	Chr1	18468520	18469176	Col/Ler	Col	1	zyp1_female
ZYP1_HEI10	4718_CB	Chr1	19883247	19884567	Col	Col/Ler	1	zyp1_female
ZYP1_HEI10	4718_CB	Chr1	26314834	26315218	Col/Ler	Col	1	zyp1_female
ZYP1_HEI10	4718_CB	Chr4	438309	438313	Col	Col/Ler	1	zyp1_female
ZYP1_HEI10	4718_CB	Chr4	10271404	10271413	Col/Ler	Col	1	zyp1_female
ZYP1_HEI10	4718_CB	Chr5	714119	716202	Col/Ler	Col	1	zyp1_female
ZYP1_HEI10	4718_CB	Chr5	7328658	7328764	Col	Col/Ler	1	zyp1_female
ZYP1_HEI10	4718_CC	Chr1	7029651	7031525	Col/Ler	Col	1	zyp1_female
ZYP1_HEI10	4718_CC	Chr2	16972574	16977000	Col/Ler	Col	1	zyp1_female
ZYP1_HEI10	4718_CC	Chr3	8038617	8039239	Col/Ler	Col	1	zyp1_female
ZYP1_HEI10	4718_CC	Chr3	21257254	21258706	Col	Col/Ler	1	zyp1_female
ZYP1_HEI10	4718_CC	Chr5	1140508	1142044	Col	Col/Ler	1	zyp1_female
ZYP1_HEI10	4718_CC	Chr5	24052321	24052751	Col/Ler	Col	1	zyp1_female
ZYP1_HEI10	4718_C	Chr4	12066641	12066837	Col	Col/Ler	1	zyp1_female
ZYP1_HEI10	4718_C	Chr5	6646665	6648142	Col/Ler	Col	1	zyp1_female
ZYP1_HEI10	4718_CD	Chr1	1167305	1167335	Col	Col/Ler	1	zyp1_female
ZYP1_HEI10	4718_CD	Chr1	10516916	10518271	Col/Ler	Col	1	zyp1_female
ZYP1_HEI10	4718_CD	Chr1	23810009	23812134	Col	Col/Ler	1	zyp1_female
ZYP1_HEI10	4718_CD	Chr1	27121152	27121209	Col/Ler	Col	1	zyp1_female
ZYP1_HEI10	4718_CD	Chr2	10209773	10209776	Col/Ler	Col	1	zyp1_female
ZYP1_HEI10	4718_CD	Chr3	9595517	9595618	Col	Col/Ler	1	zyp1_female
ZYP1_HEI10	4718_CD	Chr3	19518262	19519697	Col/Ler	Col	1	zyp1_female
ZYP1_HEI10	4718_CD	Chr3	22827302	22835558	Col	Col/Ler	1	zyp1_female
ZYP1_HEI10	4718_CD	Chr5	2003864	2007745	Col	Col/Ler	1	zyp1_female
ZYP1_HEI10	4718_CD	Chr5	15059146	15059167	Col/Ler	Col	1	zyp1_female
ZYP1_HEI10	4718_CD	Chr5	15758681	15759119	Col	Col/Ler	1	zyp1_female
ZYP1_HEI10	4718_CE	Chr1	12528000	12530400	Col	Col/Ler	1	zyp1_female
ZYP1_HEI10	4718_CE	Chr1	17996499	17996564	Col/Ler	Col	1	zyp1_female
ZYP1_HEI10	4718_CE	Chr1	19502031	19502363	Col	Col/Ler	1	zyp1_female
ZYP1_HEI10	4718_CE	Chr1	22582487	22582499	Col/Ler	Col	1	zyp1_female
ZYP1_HEI10	4718_CE	Chr1	27537234	27537505	Col	Col/Ler	1	zyp1_female
ZYP1_HEI10	4718_CE	Chr2	19574597	19579034	Col/Ler	Col	1	zyp1_female
ZYP1_HEI10	4718_CE	Chr3	3000020	3007515	Col	Col/Ler	1	zyp1_female
ZYP1_HEI10	4718_CE	Chr3	19715281	19715430	Col/Ler	Col	1	zyp1_female
ZYP1_HEI10	4718_CE	Chr4	6364538	6365250	Col	Col/Ler	1	zyp1_female
ZYP1_HEI10	4718_CE	Chr4	12199219	12199301	Col/Ler	Col	1	zyp1_female
ZYP1_HEI10	4718_CE	Chr5	778965	778973	Col/Ler	Col	1	zyp1_female
ZYP1_HEI10	4718_CE	Chr5	6442682	6446631	Col	Col/Ler	1	zyp1_female
ZYP1_HEI10	4718_CE	Chr5	7838084	7838259	Col/Ler	Col	1	zyp1_female
ZYP1_HEI10	4718_CF	Chr1	146471	153232	Col	Col/Ler	1	zyp1_female
ZYP1_HEI10	4718_CF	Chr1	4740890	4741697	Col/Ler	Col	1	zyp1_female
ZYP1_HEI10	4718_CF	Chr3	8150492	8151543	Col	Col/Ler	1	zyp1_female
ZYP1_HEI10	4718_CF	Chr3	22641982	22642111	Col/Ler	Col	1	zyp1_female
ZYP1_HEI10	4718_CF	Chr4	8934932	8935052	Col	Col/Ler	1	zyp1_female
ZYP1_HEI10	4718_CF	Chr4	14531755	14531914	Col/Ler	Col	1	zyp1_female
ZYP1_HEI10	4718_CF	Chr5	24890953	24894746	Col	Col/Ler	1	zyp1_female
ZYP1_HEI10	4718_CG	Chr1	10417334	10417664	Col/Ler	Col	1	zyp1_female
ZYP1_HEI10	4718_CG	Chr1	11412977	11414013	Col	Col/Ler	1	zyp1_female
ZYP1_HEI10	4718_CG	Chr1	25023683	25023913	Col/Ler	Col	1	zyp1_female
ZYP1_HEI10	4718_CG	Chr2	7736630	7736744	Col/Ler	Col	1	zyp1_female
ZYP1_HEI10	4718_CG	Chr3	18382827	18386084	Col	Col/Ler	1	zyp1_female
ZYP1_HEI10	4718_CG	Chr5	6834449	6835822	Col	Col/Ler	1	zyp1_female
ZYP1_HEI10	4718_CG	Chr5	9175373	9175386	Col/Ler	Col	1	zyp1_female
ZYP1_HEI10	4718_CG	Chr5	20698415	20698685	Col	Col/Ler	1	zyp1_female
ZYP1_HEI10	4718_CG	Chr5	26872142	26872178	Col/Ler	Col	1	zyp1_female
ZYP1_HEI10	4718_CH	Chr1	23908787	23909908	Col	Col/Ler	1	zyp1_female
ZYP1_HEI10	4718_CH	Chr2	9041514	9042214	Col	Col/Ler	1	zyp1_female
ZYP1_HEI10	4718_CH	Chr3	1002557	1003434	Col/Ler	Col	1	zyp1_female
ZYP1_HEI10	4718_CH	Chr3	20042130	20042375	Col	Col/Ler	1	zyp1_female
ZYP1_HEI10	4718_CH	Chr4	9437275	9437474	Col	Col/Ler	1	zyp1_female
ZYP1_HEI10	4718_CH	Chr5	19209043	19209339	Col/Ler	Col	1	zyp1_female
ZYP1_HEI10	4718_CH	Chr5	26776733	26779873	Col	Col/Ler	1	zyp1_female
ZYP1_HEI10	4718_CI	Chr1	24805310	24805501	Col	Col/Ler	1	zyp1_female
ZYP1_HEI10	4718_CI	Chr2	13235269	13235345	Col	Col/Ler	1	zyp1_female
ZYP1_HEI10	4718_CI	Chr3	8265695	8265746	Col	Col/Ler	1	zyp1_female
ZYP1_HEI10	4718_CI	Chr3	23168883	23170244	Col/Ler	Col	1	zyp1_female
ZYP1_HEI10	4718_CI	Chr4	14317157	14317575	Col/Ler	Col	1	zyp1_female
ZYP1_HEI10	4718_CI	Chr5	18743947	18744529	Col/Ler	Col	1	zyp1_female
ZYP1_HEI10	4718_CJ	Chr1	7944332	7945893	Col	Col/Ler	1	zyp1_female
ZYP1_HEI10	4718_CJ	Chr1	23841987	23842014	Col/Ler	Col	1	zyp1_female
ZYP1_HEI10	4718_CJ	Chr1	25128000	25130009	Col	Col/Ler	1	zyp1_female
ZYP1_HEI10	4718_CJ	Chr3	6405342	6405747	Col/Ler	Col	1	zyp1_female
ZYP1_HEI10	4718_CJ	Chr3	17379874	17381440	Col	Col/Ler	1	zyp1_female
ZYP1_HEI10	4718_CJ	Chr3	18081627	18082728	Col/Ler	Col	1	zyp1_female
ZYP1_HEI10	4718_CJ	Chr3	18548000	18552750	Col	Col/Ler	1	zyp1_female
ZYP1_HEI10	4718_CJ	Chr3	22211499	22211532	Col/Ler	Col	1	zyp1_female
ZYP1_HEI10	4718_CJ	Chr4	1155758	1156421	Col	Col/Ler	1	zyp1_female
ZYP1_HEI10	4718_CJ	Chr4	5522409	5522499	Col/Ler	Col	1	zyp1_female
ZYP1_HEI10	4718_CJ	Chr5	698000	700016	Col	Col/Ler	1	zyp1_female
ZYP1_HEI10	4718_CJ	Chr5	15539378	15539429	Col/Ler	Col	1	zyp1_female
ZYP1_HEI10	4718_CJ	Chr5	24102290	24103005	Col	Col/Ler	1	zyp1_female
ZYP1_HEI10	4718_CK	Chr2	8667964	8668470	Col/Ler	Col	1	zyp1_female
ZYP1_HEI10	4718_CK	Chr2	13491142	13491856	Col	Col/Ler	1	zyp1_female
ZYP1_HEI10	4718_CK	Chr2	16233787	16235244	Col/Ler	Col	1	zyp1_female
ZYP1_HEI10	4718_CK	Chr3	637283	638483	Col	Col/Ler	1	zyp1_female
ZYP1_HEI10	4718_CK	Chr3	10487220	10487427	Col/Ler	Col	1	zyp1_female
ZYP1_HEI10	4718_CK	Chr3	22434745	22435106	Col	Col/Ler	1	zyp1_female
ZYP1_HEI10	4718_CK	Chr4	665378	665544	Col	Col/Ler	1	zyp1_female
ZYP1_HEI10	4718_CM	Chr1	7884849	7884960	Col/Ler	Col	1	zyp1_female
ZYP1_HEI10	4718_CM	Chr1	19697256	19699113	Col	Col/Ler	1	zyp1_female
ZYP1_HEI10	4718_CM	Chr1	22561275	22561355	Col/Ler	Col	1	zyp1_female
ZYP1_HEI10	4718_CM	Chr2	19293566	19295607	Col/Ler	Col	1	zyp1_female
ZYP1_HEI10	4718_CN	Chr1	7846152	7846195	Col/Ler	Col	1	zyp1_female
ZYP1_HEI10	4718_CN	Chr1	11828000	11830560	Col	Col/Ler	1	zyp1_female
ZYP1_HEI10	4718_CN	Chr1	18060830	18060938	Col/Ler	Col	1	zyp1_female
ZYP1_HEI10	4718_CO	Chr1	23288754	23291362	Col	Col/Ler	1	zyp1_female
ZYP1_HEI10	4718_CO	Chr1	28256701	28258486	Col/Ler	Col	1	zyp1_female
ZYP1_HEI10	4718_CO	Chr1	29329925	29330401	Col	Col/Ler	1	zyp1_female
ZYP1_HEI10	4718_CO	Chr2	10508857	10508861	Col/Ler	Col	1	zyp1_female
ZYP1_HEI10	4718_CO	Chr2	14118320	14121183	Col	Col/Ler	1	zyp1_female
ZYP1_HEI10	4718_CO	Chr2	16759074	16765206	Col/Ler	Col	1	zyp1_female
ZYP1_HEI10	4718_CO	Chr2	17887845	17890747	Col	Col/Ler	1	zyp1_female
ZYP1_HEI10	4718_CO	Chr3	5564571	5564572	Col/Ler	Col	1	zyp1_female
ZYP1_HEI10	4718_CO	Chr3	6619900	6652527	Col	Col/Ler	1	zyp1_female
ZYP1_HEI10	4718_CO	Chr5	21579776	21583628	Col	Col/Ler	1	zyp1_female
ZYP1_HEI10	4718_CP	Chr1	19416410	19416513	Col/Ler	Col	1	zyp1_female
ZYP1_HEI10	4718_CP	Chr2	9438883	9439531	Col	Col/Ler	1	zyp1_female
ZYP1_HEI10	4718_CP	Chr3	7939461	7939559	Col/Ler	Col	1	zyp1_female
ZYP1_HEI10	4718_CP	Chr3	18783063	18784730	Col	Col/Ler	1	zyp1_female
ZYP1_HEI10	4718_CP	Chr3	23224516	23224840	Col/Ler	Col	1	zyp1_female
ZYP1_HEI10	4718_CP	Chr4	10794822	10795326	Col	Col/Ler	1	zyp1_female
ZYP1_HEI10	4718_CP	Chr5	773250	773422	Col/Ler	Col	1	zyp1_female
ZYP1_HEI10	4718_CP	Chr5	7359201	7360161	Col	Col/Ler	1	zyp1_female
ZYP1_HEI10	4718_CP	Chr5	22528459	22529668	Col/Ler	Col	1	zyp1_female
ZYP1_HEI10	4718_D	Chr1	4303948	4304114	Col/Ler	Col	1	zyp1_female
ZYP1_HEI10	4718_D	Chr1	26426182	26426272	Col	Col/Ler	1	zyp1_female
ZYP1_HEI10	4718_D	Chr1	30245738	30246283	Col/Ler	Col	1	zyp1_female
ZYP1_HEI10	4718_D	Chr3	497104	500387	Col	Col/Ler	1	zyp1_female
ZYP1_HEI10	4718_D	Chr3	6547943	6575993	Col/Ler	Col	1	zyp1_female
ZYP1_HEI10	4718_D	Chr3	23277722	23278463	Col	Col/Ler	1	zyp1_female
ZYP1_HEI10	4718_D	Chr4	8494039	8494150	Col/Ler	Col	1	zyp1_female
ZYP1_HEI10	4718_D	Chr4	13196100	13196792	Col	Col/Ler	1	zyp1_female
ZYP1_HEI10	4718_E	Chr1	26677796	26678254	Col/Ler	Col	1	zyp1_female
ZYP1_HEI10	4718_E	Chr2	19242895	19243444	Col/Ler	Col	1	zyp1_female
ZYP1_HEI10	4718_E	Chr3	23281435	23283571	Col	Col/Ler	1	zyp1_female
ZYP1_HEI10	4718_E	Chr4	11833182	11833351	Col/Ler	Col	1	zyp1_female
ZYP1_HEI10	4718_E	Chr5	8088793	8098626	Col	Col/Ler	1	zyp1_female
ZYP1_HEI10	4718_E	Chr5	24440388	24440394	Col/Ler	Col	1	zyp1_female
ZYP1_HEI10	4718_F	Chr1	21181049	21182280	Col	Col/Ler	1	zyp1_female
ZYP1_HEI10	4718_F	Chr2	9592257	9595151	Col/Ler	Col	1	zyp1_female
ZYP1_HEI10	4718_F	Chr2	14353760	14354815	Col	Col/Ler	1	zyp1_female
ZYP1_HEI10	4718_F	Chr5	25187381	25187488	Col/Ler	Col	1	zyp1_female
ZYP1_HEI10	4718_G	Chr1	26150667	26150668	Col/Ler	Col	1	zyp1_female
ZYP1_HEI10	4718_G	Chr2	14068000	14072949	Col	Col/Ler	1	zyp1_female
ZYP1_HEI10	4718_G	Chr3	181831	186026	Col/Ler	Col	1	zyp1_female
ZYP1_HEI10	4718_G	Chr3	23349714	23350060	Col	Col/Ler	1	zyp1_female
ZYP1_HEI10	4718_G	Chr4	10381379	10381861	Col/Ler	Col	1	zyp1_female
ZYP1_HEI10	4718_G	Chr5	9531434	9531885	Col	Col/Ler	1	zyp1_female
ZYP1_HEI10	4718_H	Chr1	6448569	6448680	Col	Col/Ler	1	zyp1_female
ZYP1_HEI10	4718_H	Chr2	18368547	18369011	Col	Col/Ler	1	zyp1_female
ZYP1_HEI10	4718_H	Chr2	19040000	19045262	Col/Ler	Col	1	zyp1_female
ZYP1_HEI10	4718_H	Chr3	21673478	21681549	Col	Col/Ler	1	zyp1_female
ZYP1_HEI10	4718_H	Chr5	20696971	20697982	Col	Col/Ler	1	zyp1_female
ZYP1_HEI10	4718_I	Chr1	7660913	7662060	Col/Ler	Col	1	zyp1_female
ZYP1_HEI10	4718_I	Chr3	10221253	10222400	Col	Col/Ler	1	zyp1_female
ZYP1_HEI10	4718_I	Chr4	1209589	1209703	Col	Col/Ler	1	zyp1_female
ZYP1_HEI10	4718_I	Chr5	18329898	18330181	Col/Ler	Col	1	zyp1_female
ZYP1_HEI10	4718_J	Chr1	1504138	1504147	Col/Ler	Col	1	zyp1_female
ZYP1_HEI10	4718_J	Chr2	19467608	19468251	Col	Col/Ler	1	zyp1_female
ZYP1_HEI10	4718_J	Chr5	15965449	15966388	Col/Ler	Col	1	zyp1_female
ZYP1_HEI10	4718_J	Chr5	22056241	22056387	Col	Col/Ler	1	zyp1_female
ZYP1_HEI10	4718_K	Chr5	1270250	1270352	Col	Col/Ler	1	zyp1_female
ZYP1_HEI10	4718_K	Chr5	8453627	8453970	Col/Ler	Col	1	zyp1_female
ZYP1_HEI10	4718_K	Chr5	16120605	16120750	Col	Col/Ler	1	zyp1_female
ZYP1_HEI10	4718_K	Chr5	22285025	22285039	Col/Ler	Col	1	zyp1_female
ZYP1_HEI10	4718_L	Chr1	8989032	8989228	Col	Col/Ler	1	zyp1_female
ZYP1_HEI10	4718_L	Chr1	30301484	30302179	Col/Ler	Col	1	zyp1_female
ZYP1_HEI10	4718_L	Chr2	13731526	13731548	Col/Ler	Col	1	zyp1_female
ZYP1_HEI10	4718_M	Chr1	8573000	8577186	Col	Col/Ler	1	zyp1_female
ZYP1_HEI10	4718_M	Chr1	25060000	25060307	Col/Ler	Col	1	zyp1_female
ZYP1_HEI10	4718_M	Chr2	19490304	19490700	Col	Col/Ler	1	zyp1_female
ZYP1_HEI10	4718_M	Chr5	3243748	3244755	Col/Ler	Col	1	zyp1_female
ZYP1_HEI10	4718_N	Chr1	27359520	27361544	Col	Col/Ler	1	zyp1_female
ZYP1_HEI10	4718_N	Chr2	1333214	1333780	Col	Col/Ler	1	zyp1_female
ZYP1_HEI10	4718_N	Chr2	8732612	8732619	Col/Ler	Col	1	zyp1_female
ZYP1_HEI10	4718_N	Chr2	15019035	15019428	Col	Col/Ler	1	zyp1_female
ZYP1_HEI10	4718_N	Chr2	16699517	16700928	Col/Ler	Col	1	zyp1_female
ZYP1_HEI10	4718_N	Chr3	21135066	21136018	Col	Col/Ler	1	zyp1_female
ZYP1_HEI10	4718_N	Chr4	12219870	12220359	Col/Ler	Col	1	zyp1_female
ZYP1_HEI10	4718_O	Chr4	1366735	1366791	Col/Ler	Col	1	zyp1_female
ZYP1_HEI10	4718_O	Chr4	9203825	9207807	Col	Col/Ler	1	zyp1_female
ZYP1_HEI10	4718_P	Chr1	5423135	5423195	Col/Ler	Col	1	zyp1_female
ZYP1_HEI10	4718_P	Chr1	10645162	10645526	Col	Col/Ler	1	zyp1_female
ZYP1_HEI10	4718_P	Chr1	28164591	28165303	Col/Ler	Col	1	zyp1_female
ZYP1_HEI10	4718_P	Chr4	627989	629919	Col/Ler	Col	1	zyp1_female
ZYP1_HEI10	4718_P	Chr4	1178118	1178262	Col	Col/Ler	1	zyp1_female
ZYP1_HEI10	4718_P	Chr5	25509969	25510403	Col/Ler	Col	1	zyp1_female
ZYP1_HEI10	4718_P	Chr5	26505093	26505308	Col	Col/Ler	1	zyp1_female
ZYP1_HEI10	4718_Q	Chr1	9020827	9021128	Col/Ler	Col	1	zyp1_female
ZYP1_HEI10	4718_Q	Chr1	26684487	26684867	Col	Col/Ler	1	zyp1_female
ZYP1_HEI10	4718_Q	Chr2	15047606	15047627	Col/Ler	Col	1	zyp1_female
ZYP1_HEI10	4718_Q	Chr2	16794595	16794965	Col	Col/Ler	1	zyp1_female
ZYP1_HEI10	4718_Q	Chr3	1485699	1486261	Col/Ler	Col	1	zyp1_female
ZYP1_HEI10	4718_Q	Chr3	3680933	3684719	Col	Col/Ler	1	zyp1_female
ZYP1_HEI10	4718_Q	Chr3	5621730	5621834	Col/Ler	Col	1	zyp1_female
ZYP1_HEI10	4718_Q	Chr3	19168480	19171750	Col	Col/Ler	1	zyp1_female
ZYP1_HEI10	4718_Q	Chr5	2063132	2065531	Col	Col/Ler	1	zyp1_female
ZYP1_HEI10	4718_Q	Chr5	16914967	16915031	Col/Ler	Col	1	zyp1_female
ZYP1_HEI10	4718_Q	Chr5	17853639	17858288	Col	Col/Ler	1	zyp1_female
ZYP1_HEI10	4718_Q	Chr5	18923542	18923555	Col/Ler	Col	1	zyp1_female
ZYP1_HEI10	4718_R	Chr1	12507084	12507703	Col	Col/Ler	1	zyp1_female
ZYP1_HEI10	4718_R	Chr1	17197142	17198021	Col/Ler	Col	1	zyp1_female
ZYP1_HEI10	4718_R	Chr1	20966934	20967677	Col	Col/Ler	1	zyp1_female
ZYP1_HEI10	4718_R	Chr2	860208	860447	Col	Col/Ler	1	zyp1_female
ZYP1_HEI10	4718_R	Chr3	20023074	20024717	Col/Ler	Col	1	zyp1_female
ZYP1_HEI10	4718_R	Chr4	9488043	9488897	Col/Ler	Col	1	zyp1_female
ZYP1_HEI10	4718_R	Chr5	812459	812802	Col	Col/Ler	1	zyp1_female
ZYP1_HEI10	4718_R	Chr5	23336082	23336109	Col/Ler	Col	1	zyp1_female
ZYP1_HEI10	4718_S	Chr1	8228929	8229115	Col	Col/Ler	1	zyp1_female
ZYP1_HEI10	4718_S	Chr2	19298637	19299765	Col	Col/Ler	1	zyp1_female
ZYP1_HEI10	4718_S	Chr3	103000	105607	Col	Col/Ler	1	zyp1_female
ZYP1_HEI10	4718_S	Chr3	5867657	5867709	Col/Ler	Col	1	zyp1_female
ZYP1_HEI10	4718_S	Chr3	7806380	7807885	Col	Col/Ler	1	zyp1_female
ZYP1_HEI10	4718_S	Chr4	733000	735099	Col	Col/Ler	1	zyp1_female
ZYP1_HEI10	4718_S	Chr4	12484912	12485052	Col/Ler	Col	1	zyp1_female
ZYP1_HEI10	4718_S	Chr5	8765028	8768121	Col/Ler	Col	1	zyp1_female
ZYP1_HEI10	4718_S	Chr5	26174853	26176360	Col	Col/Ler	1	zyp1_female
ZYP1_HEI10	4718_T	Chr2	9565477	9565667	Col/Ler	Col	1	zyp1_female
ZYP1_HEI10	4718_T	Chr3	910572	914779	Col	Col/Ler	1	zyp1_female
ZYP1_HEI10	4718_T	Chr5	20996092	20996775	Col	Col/Ler	1	zyp1_female
ZYP1_HEI10	4718_T	Chr5	25787989	25788006	Col/Ler	Col	1	zyp1_female
ZYP1_HEI10	4718_U	Chr1	9485820	9486668	Col	Col/Ler	1	zyp1_female
ZYP1_HEI10	4718_U	Chr1	27786608	27786642	Col/Ler	Ler	1	zyp1_female
ZYP1_HEI10	4718_U	Chr2	227811	228665	Col	Col/Ler	1	zyp1_female
ZYP1_HEI10	4718_U	Chr2	8837875	8838223	Col/Ler	Ler	1	zyp1_female
ZYP1_HEI10	4718_U	Chr2	9004056	9004069	Ler	Col/Ler	1	zyp1_female
ZYP1_HEI10	4718_U	Chr2	12488918	12500250	Col/Ler	Ler	1	zyp1_female
ZYP1_HEI10	4718_U	Chr2	15611897	15613084	Ler	Col/Ler	1	zyp1_female
ZYP1_HEI10	4718_U	Chr3	9586690	9586763	Col/Ler	Col	1	zyp1_female
ZYP1_HEI10	4718_U	Chr3	18300666	18302824	Col	Col/Ler	1	zyp1_female
ZYP1_HEI10	4718_U	Chr3	20762262	20762687	Col/Ler	Ler	1	zyp1_female
ZYP1_HEI10	4718_U	Chr4	90005	90650	Ler	Col/Ler	1	zyp1_female
ZYP1_HEI10	4718_U	Chr5	1076248	1076301	Col/Ler	Ler	1	zyp1_female
ZYP1_HEI10	4718_U	Chr5	21264375	21264517	Ler	Col/Ler	1	zyp1_female
ZYP1_HEI10	4718_V	Chr1	18312052	18312861	Col	Col/Ler	1	zyp1_female
ZYP1_HEI10	4718_V	Chr1	23940000	23940082	Col/Ler	Col	1	zyp1_female
ZYP1_HEI10	4718_V	Chr2	9787489	9787863	Col/Ler	Col	1	zyp1_female
ZYP1_HEI10	4718_V	Chr4	11718802	11718956	Col/Ler	Col	1	zyp1_female
ZYP1_HEI10	4718_V	Chr5	3016640	3018417	Col	Col/Ler	1	zyp1_female
ZYP1_HEI10	4718_W	Chr1	8056102	8056180	Col/Ler	Col	1	zyp1_female
ZYP1_HEI10	4718_W	Chr1	11141205	11142458	Col	Col/Ler	1	zyp1_female
ZYP1_HEI10	4718_W	Chr1	11953620	11953853	Col/Ler	Col	1	zyp1_female
ZYP1_HEI10	4718_W	Chr1	19215530	19215559	Col	Col/Ler	1	zyp1_female
ZYP1_HEI10	4718_W	Chr1	20042478	20043494	Col/Ler	Col	1	zyp1_female
ZYP1_HEI10	4718_W	Chr1	25431574	25432173	Col	Col/Ler	1	zyp1_female
ZYP1_HEI10	4718_W	Chr3	8692098	8693803	Col	Col/Ler	1	zyp1_female
ZYP1_HEI10	4718_X	Chr1	10501212	10502139	Col/Ler	Col	1	zyp1_female
ZYP1_HEI10	4718_X	Chr1	25234584	25234666	Col	Col/Ler	1	zyp1_female
ZYP1_HEI10	4718_X	Chr3	9992714	9992879	Col	Col/Ler	1	zyp1_female
ZYP1_HEI10	4718_X	Chr3	17388450	17390890	Col/Ler	Col	1	zyp1_female
ZYP1_HEI10	4718_X	Chr3	23168000	23170244	Col	Col/Ler	1	zyp1_female
ZYP1_HEI10	4718_X	Chr5	6137836	6137926	Col	Col/Ler	1	zyp1_female
ZYP1_HEI10	4718_X	Chr5	7534187	7535050	Col/Ler	Col	1	zyp1_female
ZYP1_HEI10	4718_Y	Chr1	5474002	5474050	Col/Ler	Col	1	zyp1_female
ZYP1_HEI10	4718_Y	Chr1	24771584	24773832	Col	Col/Ler	1	zyp1_female
ZYP1_HEI10	4718_Y	Chr2	17498236	17499431	Col/Ler	Col	1	zyp1_female
ZYP1_HEI10	4718_Y	Chr3	22366826	22368249	Col	Col/Ler	1	zyp1_female
ZYP1_HEI10	4718_Y	Chr3	22806343	22806344	Col/Ler	Col	1	zyp1_female
ZYP1_HEI10	4718_Y	Chr4	8699123	8699423	Col/Ler	Col	1	zyp1_female
ZYP1_HEI10	4718_Y	Chr4	10595845	10596998	Col	Col/Ler	1	zyp1_female
ZYP1_HEI10	4718_Y	Chr5	14909843	14909861	Col	Col/Ler	1	zyp1_female
ZYP1_HEI10	4718_Z	Chr2	17745113	17745560	Col	Col/Ler	1	zyp1_female
ZYP1_HEI10	4718_Z	Chr5	2290191	2298800	Col	Col/Ler	1	zyp1_female
ZYP1_HEI10	4718_Z	Chr5	7184049	7185159	Col/Ler	Col	1	zyp1_female
ZYP1_HEI10	4718_Z	Chr5	16585001	16585243	Col	Col/Ler	1	zyp1_female
ZYP1_HEI10	4718_Z	Chr5	24059180	24059273	Col/Ler	Col	1	zyp1_female
ZYP1_HEI10	4720_A	Chr1	2211127	2213877	Col	Col/Ler	1	zyp1_female
ZYP1_HEI10	4720_A	Chr1	25369042	25369269	Col/Ler	Col	1	zyp1_female
ZYP1_HEI10	4720_A	Chr3	3421351	3421353	Col	Col/Ler	1	zyp1_female
ZYP1_HEI10	4720_A	Chr5	19442757	19447746	Col	Col/Ler	1	zyp1_female
ZYP1_HEI10	4720_B	Chr1	3376916	3408173	Col/Ler	Col	1	zyp1_female
ZYP1_HEI10	4720_B	Chr2	10049585	10051806	Col/Ler	Col	1	zyp1_female
ZYP1_HEI10	4720_B	Chr2	14851225	14854627	Col	Col/Ler	1	zyp1_female
ZYP1_HEI10	4720_B	Chr3	9697044	9697600	Col	Col/Ler	1	zyp1_female
ZYP1_HEI10	4720_B	Chr3	18743035	18743036	Col/Ler	Col	1	zyp1_female
ZYP1_HEI10	4720_B	Chr4	13930000	13932966	Col/Ler	Col	1	zyp1_female
ZYP1_HEI10	4720_B	Chr4	14393164	14395321	Col	Col/Ler	1	zyp1_female
ZYP1_HEI10	4720_B	Chr5	5871669	5871675	Col/Ler	Col	1	zyp1_female
ZYP1_HEI10	4720_B	Chr5	16868000	16871463	Col	Col/Ler	1	zyp1_female
ZYP1_HEI10	4720_C	Chr1	7063191	7063859	Col	Col/Ler	1	zyp1_female
ZYP1_HEI10	4720_C	Chr2	18800177	18802363	Col	Col/Ler	1	zyp1_female
ZYP1_HEI10	4720_C	Chr3	6226190	6227292	Col	Col/Ler	1	zyp1_female
ZYP1_HEI10	4720_C	Chr3	19082703	19083484	Col/Ler	Col	1	zyp1_female
ZYP1_HEI10	4720_C	Chr4	1598650	1601283	Col/Ler	Col	1	zyp1_female
ZYP1_HEI10	4720_C	Chr4	8832547	8833272	Col	Col/Ler	1	zyp1_female
ZYP1_HEI10	4720_C	Chr5	23476238	23478706	Col	Col/Ler	1	zyp1_female
ZYP1_HEI10	4720_D	Chr1	7226214	7226729	Col/Ler	Col	1	zyp1_female
ZYP1_HEI10	4720_D	Chr1	9838884	9839350	Col	Col/Ler	1	zyp1_female
ZYP1_HEI10	4720_D	Chr1	27777161	27777645	Col/Ler	Col	1	zyp1_female
ZYP1_HEI10	4720_D	Chr3	7453000	7455433	Col	Col/Ler	1	zyp1_female
ZYP1_HEI10	4720_D	Chr4	1544526	1544550	Col/Ler	Col	1	zyp1_female
ZYP1_HEI10	4720_E	Chr1	23114002	23114012	Col	Col/Ler	1	zyp1_female
ZYP1_HEI10	4720_E	Chr1	26740000	26740398	Col/Ler	Col	1	zyp1_female
ZYP1_HEI10	4720_E	Chr2	9379025	9379045	Col/Ler	Col	1	zyp1_female
ZYP1_HEI10	4720_E	Chr2	19361663	19375291	Col	Col/Ler	1	zyp1_female
ZYP1_HEI10	4720_E	Chr3	889375	889419	Col/Ler	Col	1	zyp1_female
ZYP1_HEI10	4720_E	Chr5	1096922	1097880	Col	Col/Ler	1	zyp1_female
ZYP1_HEI10	4720_E	Chr5	3015080	3015920	Col/Ler	Col	1	zyp1_female
ZYP1_HEI10	4720_E	Chr5	16102078	16103291	Col	Col/Ler	1	zyp1_female
ZYP1_HEI10	4720_E	Chr5	18561484	18561488	Col/Ler	Col	1	zyp1_female
ZYP1_HEI10	4720_E	Chr5	22787102	22816931	Col	Col/Ler	1	zyp1_female
ZYP1_HEI10	4720_F	Chr3	18959124	18959312	Col/Ler	Col	1	zyp1_female
ZYP1_HEI10	4720_F	Chr4	12451666	12455160	Col	Col/Ler	1	zyp1_female
ZYP1_HEI10	4720_F	Chr5	16698042	16706966	Col	Col/Ler	1	zyp1_female
ZYP1_HEI10	4720_G	Chr1	27666453	27666590	Col	Col/Ler	1	zyp1_female
ZYP1_HEI10	4720_G	Chr2	10712074	10712206	Col/Ler	Col	1	zyp1_female
ZYP1_HEI10	4720_G	Chr3	1448849	1449023	Col	Col/Ler	1	zyp1_female
ZYP1_HEI10	4720_G	Chr3	18250073	18250932	Col/Ler	Col	1	zyp1_female
ZYP1_HEI10	4720_G	Chr4	7375202	7375379	Col/Ler	Col	1	zyp1_female
ZYP1_HEI10	4720_G	Chr5	1213201	1213221	Col/Ler	Col	1	zyp1_female
ZYP1_HEI10	4720_G	Chr5	14916386	14919503	Col	Col/Ler	1	zyp1_female
ZYP1_HEI10	4720_G	Chr5	19995331	19995532	Col/Ler	Col	1	zyp1_female
ZYP1_HEI10	4720_H	Chr2	17570000	17570959	Col/Ler	Col	1	zyp1_female
ZYP1_HEI10	4720_H	Chr3	9434826	9435118	Col/Ler	Col	1	zyp1_female
ZYP1_HEI10	4720_H	Chr4	7375202	7375379	Col/Ler	Col	1	zyp1_female
ZYP1_HEI10	4720_H	Chr5	3795173	3795628	Col/Ler	Col	1	zyp1_female
ZYP1_HEI10	4720_H	Chr5	21223308	21223484	Col	Col/Ler	1	zyp1_female
ZYP1_HEI10	4720_H	Chr5	22644651	22645927	Col/Ler	Col	1	zyp1_female
ZYP1_HEI10	4720_H	Chr5	23668082	23669432	Col	Col/Ler	1	zyp1_female
ZYP1_HEI10	4720_I	Chr1	7350000	7350581	Col/Ler	Col	1	zyp1_female
ZYP1_HEI10	4720_I	Chr1	23696054	23698881	Col	Col/Ler	1	zyp1_female
ZYP1_HEI10	4720_I	Chr2	8687834	8690571	Col/Ler	Col	1	zyp1_female
ZYP1_HEI10	4720_I	Chr4	18484555	18484767	Col/Ler	Col	1	zyp1_female
ZYP1_HEI10	4720_I	Chr5	25512534	25513452	Col/Ler	Col	1	zyp1_female
ZYP1_HEI10	4723_AG	Chr1	2415000	2419176	Col/Ler	Col	1	zyp1_female
ZYP1_HEI10	4723_AG	Chr1	7278237	7279431	Col	Col/Ler	1	zyp1_female
ZYP1_HEI10	4723_AG	Chr1	29499711	29499860	Col/Ler	Col	1	zyp1_female
ZYP1_HEI10	4723_AG	Chr4	1248132	1248265	Col	Col/Ler	1	zyp1_female
ZYP1_HEI10	4723_AG	Chr4	10041853	10041926	Col/Ler	Col	1	zyp1_female
ZYP1_HEI10	4723_AG	Chr4	14317575	14322419	Col	Col/Ler	1	zyp1_female
ZYP1_HEI10	4723_AG	Chr5	3143714	3146472	Col	Col/Ler	1	zyp1_female
ZYP1_HEI10	4723_AG	Chr5	6949249	6949373	Col/Ler	Col	1	zyp1_female
ZYP1_HEI10	4723_AH	Chr1	122809	127093	Col/Ler	Col	1	zyp1_female
ZYP1_HEI10	4723_AH	Chr2	10203691	10206542	Col/Ler	Col	1	zyp1_female
ZYP1_HEI10	4723_AH	Chr2	10675614	10675703	Col	Col/Ler	1	zyp1_female
ZYP1_HEI10	4723_AH	Chr4	10883000	10886052	Col	Col/Ler	1	zyp1_female
ZYP1_HEI10	4723_AH	Chr5	20062418	20063565	Col/Ler	Col	1	zyp1_female
ZYP1_HEI10	4723_AH	Chr5	23941947	23944217	Col	Col/Ler	1	zyp1_female
ZYP1_HEI10	4723_AH	Chr5	26145000	26145349	Col/Ler	Col	1	zyp1_female
ZYP1_HEI10	4723_AI	Chr1	8708895	8708975	Col/Ler	Col	1	zyp1_female
ZYP1_HEI10	4723_AI	Chr1	17358000	17363102	Col	Col/Ler	1	zyp1_female
ZYP1_HEI10	4723_AI	Chr1	23652846	23653310	Col/Ler	Col	1	zyp1_female
ZYP1_HEI10	4723_AI	Chr1	27403000	27426586	Col	Col/Ler	1	zyp1_female
ZYP1_HEI10	4723_AI	Chr2	13510000	13510102	Col/Ler	Col	1	zyp1_female
ZYP1_HEI10	4723_AI	Chr2	13858000	13862087	Col	Col/Ler	1	zyp1_female
ZYP1_HEI10	4723_AI	Chr3	2952858	2953355	Col/Ler	Col	1	zyp1_female
ZYP1_HEI10	4723_AI	Chr4	10269447	10270080	Col	Col/Ler	1	zyp1_female
ZYP1_HEI10	4723_AI	Chr5	22834079	22834201	Col/Ler	Col	1	zyp1_female
ZYP1_HEI10	4723_AJ	Chr1	25738879	25742572	Col	Col/Ler	1	zyp1_female
ZYP1_HEI10	4723_AJ	Chr3	21875641	21879409	Col	Col/Ler	1	zyp1_female
ZYP1_HEI10	4723_AJ	Chr5	758116	761504	Col	Col/Ler	1	zyp1_female
ZYP1_HEI10	4723_AJ	Chr5	1473973	1476501	Col/Ler	Col	1	zyp1_female
ZYP1_HEI10	4723_AJ	Chr5	3481663	3484413	Col	Col/Ler	1	zyp1_female
ZYP1_HEI10	4723_AK	Chr1	6265000	6267202	Col/Ler	Col	1	zyp1_female
ZYP1_HEI10	4723_AK	Chr1	7142421	7142583	Col	Col/Ler	1	zyp1_female
ZYP1_HEI10	4723_AK	Chr1	27314639	27318115	Col/Ler	Col	1	zyp1_female
ZYP1_HEI10	4723_AK	Chr2	13163538	13163555	Col/Ler	Col	1	zyp1_female
ZYP1_HEI10	4723_AK	Chr5	404688	404753	Col/Ler	Col	1	zyp1_female
ZYP1_HEI10	4723_AK	Chr5	25361098	25362451	Col	Col/Ler	1	zyp1_female
ZYP1_HEI10	4723_AL	Chr1	26797028	26797262	Col	Col/Ler	1	zyp1_female
ZYP1_HEI10	4723_AL	Chr3	2135000	2139551	Col/Ler	Col	1	zyp1_female
ZYP1_HEI10	4723_AL	Chr5	23065000	23065950	Col/Ler	Col	1	zyp1_female
ZYP1_HEI10	4723_AL	Chr5	24465199	24466105	Col	Col/Ler	1	zyp1_female
ZYP1_HEI10	4723_AM	Chr1	4765888	4768309	Col/Ler	Col	1	zyp1_female
ZYP1_HEI10	4723_AM	Chr2	508063	508099	Col	Col/Ler	1	zyp1_female
ZYP1_HEI10	4723_AM	Chr2	5796006	5797268	Col/Ler	Col	1	zyp1_female
ZYP1_HEI10	4723_AM	Chr2	17063648	17064780	Col	Col/Ler	1	zyp1_female
ZYP1_HEI10	4723_AM	Chr3	1448786	1448790	Col/Ler	Col	1	zyp1_female
ZYP1_HEI10	4723_AM	Chr5	14834022	14834074	Col/Ler	Col	1	zyp1_female
ZYP1_HEI10	4723_AM	Chr5	24443259	24443502	Col	Col/Ler	1	zyp1_female
ZYP1_HEI10	4723_AN	Chr1	27302517	27305144	Col	Col/Ler	1	zyp1_female
ZYP1_HEI10	4723_AN	Chr3	4358841	4361084	Col	Col/Ler	1	zyp1_female
ZYP1_HEI10	4723_AN	Chr4	7063850	7065838	Col/Ler	Col	1	zyp1_female
ZYP1_HEI10	4723_AN	Chr4	8608000	8610571	Col	Col/Ler	1	zyp1_female
ZYP1_HEI10	4723_AN	Chr5	7816899	7816913	Col	Col/Ler	1	zyp1_female
ZYP1_HEI10	4723_AN	Chr5	22772423	22773905	Col/Ler	Col	1	zyp1_female
ZYP1_HEI10	4723_AO	Chr1	18481510	18481743	Col	Col/Ler	1	zyp1_female
ZYP1_HEI10	4723_AO	Chr2	9919713	9920478	Col	Col/Ler	1	zyp1_female
ZYP1_HEI10	4723_AO	Chr3	9388276	9388345	Col/Ler	Col	1	zyp1_female
ZYP1_HEI10	4723_AO	Chr3	10312210	10313144	Col	Col/Ler	1	zyp1_female
ZYP1_HEI10	4723_AO	Chr3	17440373	17440615	Col/Ler	Col	1	zyp1_female
ZYP1_HEI10	4723_AO	Chr4	1262486	1263534	Col/Ler	Col	1	zyp1_female
ZYP1_HEI10	4723_AP	Chr1	28117940	28118302	Col	Col/Ler	1	zyp1_female
ZYP1_HEI10	4723_AP	Chr2	647369	647377	Col/Ler	Col	1	zyp1_female
ZYP1_HEI10	4723_AP	Chr3	2184335	2185158	Col	Col/Ler	1	zyp1_female
ZYP1_HEI10	4723_AP	Chr5	26259576	26259596	Col/Ler	Col	1	zyp1_female
ZYP1_HEI10	4723_AQ	Chr1	175000	176493	Col/Ler	Col	1	zyp1_female
ZYP1_HEI10	4723_AQ	Chr1	4968000	4977861	Col	Col/Ler	1	zyp1_female
ZYP1_HEI10	4723_AQ	Chr1	26854480	26854514	Col/Ler	Col	1	zyp1_female
ZYP1_HEI10	4723_AQ	Chr2	14492170	14493850	Col	Col/Ler	1	zyp1_female
ZYP1_HEI10	4723_AQ	Chr4	1414488	1415435	Col	Col/Ler	1	zyp1_female
ZYP1_HEI10	4723_AR	Chr1	26293998	26296178	Col	Col/Ler	1	zyp1_female
ZYP1_HEI10	4723_AR	Chr3	7896480	7898281	Col/Ler	Col	1	zyp1_female
ZYP1_HEI10	4723_AR	Chr3	18711879	18711921	Col	Col/Ler	1	zyp1_female
ZYP1_HEI10	4723_AR	Chr3	22453815	22457202	Col/Ler	Col	1	zyp1_female
ZYP1_HEI10	4723_AR	Chr4	11373000	11375429	Col	Col/Ler	1	zyp1_female
ZYP1_HEI10	4723_AR	Chr5	16400201	16401367	Col/Ler	Col	1	zyp1_female
ZYP1_HEI10	4723_AS	Chr1	2344965	2346349	Col/Ler	Col	1	zyp1_female
ZYP1_HEI10	4723_AS	Chr1	5983033	5984817	Col	Col/Ler	1	zyp1_female
ZYP1_HEI10	4723_AS	Chr2	14491232	14493177	Col	Col/Ler	1	zyp1_female
ZYP1_HEI10	4723_AS	Chr3	2339825	2340223	Col/Ler	Col	1	zyp1_female
ZYP1_HEI10	4723_AS	Chr3	18808624	18809125	Col	Col/Ler	1	zyp1_female
ZYP1_HEI10	4723_AT	Chr1	9170000	9175449	Col/Ler	Col	1	zyp1_female
ZYP1_HEI10	4723_AT	Chr3	4483126	4483663	Col/Ler	Col	1	zyp1_female
ZYP1_HEI10	4723_AT	Chr3	18002481	18005315	Col	Col/Ler	1	zyp1_female
ZYP1_HEI10	4723_AT	Chr4	8093667	8093985	Col	Col/Ler	1	zyp1_female
ZYP1_HEI10	4723_AT	Chr4	13755000	13793924	Col/Ler	Col	1	zyp1_female
ZYP1_HEI10	4723_AT	Chr5	315775	320018	Col	Col/Ler	1	zyp1_female
ZYP1_HEI10	4723_AT	Chr5	17638136	17638931	Col/Ler	Col	1	zyp1_female
ZYP1_HEI10	4723_AU	Chr3	1725748	1730360	Col	Col/Ler	1	zyp1_female
ZYP1_HEI10	4723_AU	Chr3	18959124	18959312	Col/Ler	Col	1	zyp1_female
ZYP1_HEI10	4723_AU	Chr4	18468135	18468259	Col/Ler	Col	1	zyp1_female
ZYP1_HEI10	4723_AV	Chr1	175000	178456	Col/Ler	Col	1	zyp1_female
ZYP1_HEI10	4723_AV	Chr1	8886727	8901085	Col	Col/Ler	1	zyp1_female
ZYP1_HEI10	4723_AV	Chr3	16975238	16976330	Col/Ler	Col	1	zyp1_female
ZYP1_HEI10	4723_AV	Chr4	7479421	7480800	Col	Col/Ler	1	zyp1_female
ZYP1_HEI10	4723_AV	Chr5	16103291	16106251	Col	Col/Ler	1	zyp1_female
ZYP1_HEI10	4723_AV	Chr5	21344093	21344353	Col/Ler	Col	1	zyp1_female
ZYP1_HEI10	4723_AV	Chr5	24394213	24394991	Col	Col/Ler	1	zyp1_female
ZYP1_HEI10	4723_AW	Chr1	5473178	5473179	Col/Ler	Col	1	zyp1_female
ZYP1_HEI10	4723_AW	Chr2	12919307	12921668	Col	Col/Ler	1	zyp1_female
ZYP1_HEI10	4723_AW	Chr2	14094717	14097545	Col/Ler	Col	1	zyp1_female
ZYP1_HEI10	4723_AW	Chr3	4734378	4734379	Col/Ler	Col	1	zyp1_female
ZYP1_HEI10	4723_AW	Chr3	21137137	21138874	Col	Col/Ler	1	zyp1_female
ZYP1_HEI10	4723_AW	Chr5	3313727	3314511	Col	Col/Ler	1	zyp1_female
ZYP1_HEI10	4723_AW	Chr5	6413202	6415852	Col/Ler	Col	1	zyp1_female
ZYP1_HEI10	4723_AX	Chr1	7173000	7175175	Col	Col/Ler	1	zyp1_female
ZYP1_HEI10	4723_AX	Chr3	16660945	16661146	Col/Ler	Col	1	zyp1_female
ZYP1_HEI10	4723_AX	Chr3	22337318	22337903	Col	Col/Ler	1	zyp1_female
ZYP1_HEI10	4723_AX	Chr5	14913833	14914792	Col	Col/Ler	1	zyp1_female
ZYP1_HEI10	4723_AY	Chr2	8573000	8575702	Col	Col/Ler	1	zyp1_female
ZYP1_HEI10	4723_AY	Chr3	10402595	10402746	Col/Ler	Col	1	zyp1_female
ZYP1_HEI10	4723_AY	Chr4	858764	859352	Col	Col/Ler	1	zyp1_female
ZYP1_HEI10	4723_AY	Chr4	5749368	5750251	Col/Ler	Col	1	zyp1_female
ZYP1_HEI10	4723_AY	Chr4	8018314	8019315	Col	Col/Ler	1	zyp1_female
ZYP1_HEI10	4723_AY	Chr4	9462480	9462954	Col/Ler	Col	1	zyp1_female
ZYP1_HEI10	4723_AY	Chr5	3476215	3476740	Col	Col/Ler	1	zyp1_female
ZYP1_HEI10	4723_AY	Chr5	23065000	23065007	Col/Ler	Col	1	zyp1_female
ZYP1_HEI10	4723_AZ	Chr3	5994053	5995945	Col/Ler	Col	1	zyp1_female
ZYP1_HEI10	4723_AZ	Chr4	7753843	7753852	Col	Col/Ler	1	zyp1_female
ZYP1_HEI10	4723_AZ	Chr5	20771930	20772542	Col/Ler	Col	1	zyp1_female
ZYP1_HEI10	4723_BA	Chr1	1541172	1545525	Col/Ler	Col	1	zyp1_female
ZYP1_HEI10	4723_BA	Chr1	19835378	19836575	Col	Col/Ler	1	zyp1_female
ZYP1_HEI10	4723_BA	Chr3	9835621	9836072	Col	Col/Ler	1	zyp1_female
ZYP1_HEI10	4723_BA	Chr4	9440647	9440737	Col/Ler	Col	1	zyp1_female
ZYP1_HEI10	4723_BA	Chr5	317284	317796	Col	Col/Ler	1	zyp1_female
ZYP1_HEI10	4723_BA	Chr5	1513771	1518399	Col/Ler	Col	1	zyp1_female
ZYP1_HEI10	4723_BA	Chr5	23690898	23691951	Col	Col/Ler	1	zyp1_female
ZYP1_HEI10	4723_BB	Chr2	12565960	12578466	Col/Ler	Col	1	zyp1_female
ZYP1_HEI10	4723_BB	Chr2	14733000	14737190	Col	Col/Ler	1	zyp1_female
ZYP1_HEI10	4723_BB	Chr3	20954466	20955318	Col	Col/Ler	1	zyp1_female
ZYP1_HEI10	4723_BB	Chr5	8378482	8378680	Col	Col/Ler	1	zyp1_female
ZYP1_HEI10	4723_BC	Chr1	488000	523868	Col	Col/Ler	1	zyp1_female
ZYP1_HEI10	4723_BC	Chr1	6737527	6737549	Col/Ler	Col	1	zyp1_female
ZYP1_HEI10	4723_BC	Chr1	7910064	7911378	Col	Col/Ler	1	zyp1_female
ZYP1_HEI10	4723_BC	Chr3	3255000	3279079	Col/Ler	Col	1	zyp1_female
ZYP1_HEI10	4723_BC	Chr4	170801	171522	Col/Ler	Col	1	zyp1_female
ZYP1_HEI10	4723_BC	Chr5	18483390	18483623	Col/Ler	Col	1	zyp1_female
ZYP1_HEI10	4723_BD	Chr1	5696396	5697044	Col/Ler	Col	1	zyp1_female
ZYP1_HEI10	4723_BD	Chr1	30215101	30216176	Col	Col/Ler	1	zyp1_female
ZYP1_HEI10	4723_BD	Chr2	7896753	7897295	Col/Ler	Col	1	zyp1_female
ZYP1_HEI10	4723_BD	Chr2	17355101	17358896	Col	Col/Ler	1	zyp1_female
ZYP1_HEI10	4723_BD	Chr3	2365361	2366770	Col	Col/Ler	1	zyp1_female
ZYP1_HEI10	4723_BD	Chr3	11040971	11040997	Col/Ler	Col	1	zyp1_female
ZYP1_HEI10	4723_BD	Chr4	8020018	8020307	Col	Col/Ler	1	zyp1_female
ZYP1_HEI10	4723_BD	Chr4	10593291	10593870	Col/Ler	Col	1	zyp1_female
ZYP1_HEI10	4723_BD	Chr4	14541991	14543422	Col	Col/Ler	1	zyp1_female
ZYP1_HEI10	4723_BD	Chr5	23226212	23226898	Col/Ler	Col	1	zyp1_female
ZYP1_HEI10	4723_BD	Chr5	23814523	23814635	Col	Col/Ler	1	zyp1_female
ZYP1_HEI10	4723_BE	Chr2	1578981	1579426	Col	Col/Ler	1	zyp1_female
ZYP1_HEI10	4723_BE	Chr2	13923281	13925085	Col/Ler	Col	1	zyp1_female
ZYP1_HEI10	4723_BE	Chr3	16131277	16131382	Col/Ler	Col	1	zyp1_female
ZYP1_HEI10	4723_BE	Chr4	756095	756581	Col/Ler	Col	1	zyp1_female
ZYP1_HEI10	4723_BE	Chr5	173000	176937	Col	Col/Ler	1	zyp1_female
ZYP1_HEI10	4723_BE	Chr5	1981908	1981923	Col/Ler	Col	1	zyp1_female
ZYP1_HEI10	4723_BE	Chr5	25049249	25052621	Col	Col/Ler	1	zyp1_female
ZYP1_HEI10	4723_BF	Chr1	1425813	1426479	Col/Ler	Col	1	zyp1_female
ZYP1_HEI10	4723_BF	Chr1	1852371	1853025	Col	Col/Ler	1	zyp1_female
ZYP1_HEI10	4723_BF	Chr1	6946998	6947055	Col/Ler	Col	1	zyp1_female
ZYP1_HEI10	4723_BF	Chr1	9063000	9065267	Col	Col/Ler	1	zyp1_female
ZYP1_HEI10	4723_BF	Chr3	7896480	7898281	Col/Ler	Col	1	zyp1_female
ZYP1_HEI10	4723_BF	Chr3	9512330	9512594	Col	Col/Ler	1	zyp1_female
ZYP1_HEI10	4723_BF	Chr4	6228000	6230746	Col	Col/Ler	1	zyp1_female
ZYP1_HEI10	4723_BF	Chr5	17743000	17745079	Col	Col/Ler	1	zyp1_female
ZYP1_HEI10	4723_BF	Chr5	20979899	20979901	Col/Ler	Col	1	zyp1_female
ZYP1_HEI10	4723_BF	Chr5	23751438	23752153	Col	Col/Ler	1	zyp1_female
ZYP1_HEI10	4723_BG	Chr1	1662517	1666119	Col/Ler	Col	1	zyp1_female
ZYP1_HEI10	4723_BG	Chr1	4584142	4584773	Col	Col/Ler	1	zyp1_female
ZYP1_HEI10	4723_BG	Chr1	7089141	7090684	Col/Ler	Col	1	zyp1_female
ZYP1_HEI10	4723_BG	Chr1	22682657	22683611	Col	Col/Ler	1	zyp1_female
ZYP1_HEI10	4723_BG	Chr1	26380437	26380737	Col/Ler	Col	1	zyp1_female
ZYP1_HEI10	4723_BG	Chr3	3394713	3394820	Col/Ler	Col	1	zyp1_female
ZYP1_HEI10	4723_BG	Chr4	1016704	1023562	Col/Ler	Col	1	zyp1_female
ZYP1_HEI10	4723_BG	Chr5	7249111	7253081	Col	Col/Ler	1	zyp1_female
ZYP1_HEI10	4723_BG	Chr5	20545000	20546214	Col/Ler	Col	1	zyp1_female
ZYP1_HEI10	5177_AA	Chr1	4771792	4772893	Col	Col/Ler	1	zyp1_female
ZYP1_HEI10	5177_AA	Chr2	19045961	19048343	Col/Ler	Col	1	zyp1_female
ZYP1_HEI10	5177_AA	Chr3	16557785	16559496	Col/Ler	Col	1	zyp1_female
ZYP1_HEI10	5177_AA	Chr3	18598000	18618364	Col	Col/Ler	1	zyp1_female
ZYP1_HEI10	5177_AA	Chr3	23277878	23277994	Col/Ler	Col	1	zyp1_female
ZYP1_HEI10	5177_AB	Chr1	6900000	6900723	Col/Ler	Col	1	zyp1_female
ZYP1_HEI10	5177_AB	Chr1	18739055	18740047	Col	Col/Ler	1	zyp1_female
ZYP1_HEI10	5177_AB	Chr2	6323832	6324900	Col	Col/Ler	1	zyp1_female
ZYP1_HEI10	5177_AB	Chr2	9075000	9075471	Col/Ler	Col	1	zyp1_female
ZYP1_HEI10	5177_AB	Chr3	1700000	1704890	Col/Ler	Col	1	zyp1_female
ZYP1_HEI10	5177_AB	Chr3	21027822	21028978	Col	Col/Ler	1	zyp1_female
ZYP1_HEI10	5177_AB	Chr4	8765608	8766147	Col	Col/Ler	1	zyp1_female
ZYP1_HEI10	5177_AB	Chr5	577714	578960	Col	Col/Ler	1	zyp1_female
ZYP1_HEI10	5177_AB	Chr5	7007057	7007214	Col/Ler	Col	1	zyp1_female
ZYP1_HEI10	5177_AB	Chr5	17584964	17586801	Col	Col/Ler	1	zyp1_female
ZYP1_HEI10	5177_AC	Chr1	2848000	2850395	Col	Col/Ler	1	zyp1_female
ZYP1_HEI10	5177_AC	Chr1	6526139	6527066	Col/Ler	Col	1	zyp1_female
ZYP1_HEI10	5177_AC	Chr1	25539380	25549700	Col	Col/Ler	1	zyp1_female
ZYP1_HEI10	5177_AC	Chr1	28927368	28928700	Col/Ler	Col	1	zyp1_female
ZYP1_HEI10	5177_AC	Chr1	30304116	30304229	Col	Col/Ler	1	zyp1_female
ZYP1_HEI10	5177_AC	Chr3	6250000	6250651	Col/Ler	Col	1	zyp1_female
ZYP1_HEI10	5177_AC	Chr3	7362159	7365871	Col	Col/Ler	1	zyp1_female
ZYP1_HEI10	5177_AC	Chr4	10275000	10277434	Col/Ler	Col	1	zyp1_female
ZYP1_HEI10	5177_AC	Chr4	13936574	13940630	Col	Col/Ler	1	zyp1_female
ZYP1_HEI10	5177_AC	Chr5	23893365	23894917	Col	Col/Ler	1	zyp1_female
ZYP1_HEI10	5177_AC	Chr5	24875000	24886300	Col/Ler	Col	1	zyp1_female
ZYP1_HEI10	5177_A	Chr1	17100000	17103340	Col/Ler	Col	1	zyp1_female
ZYP1_HEI10	5177_A	Chr1	26682823	26683300	Col	Col/Ler	1	zyp1_female
ZYP1_HEI10	5177_A	Chr2	12831875	12832343	Col/Ler	Col	1	zyp1_female
ZYP1_HEI10	5177_A	Chr2	14580761	14584729	Col	Col/Ler	1	zyp1_female
ZYP1_HEI10	5177_A	Chr2	19250000	19251709	Col/Ler	Col	1	zyp1_female
ZYP1_HEI10	5177_A	Chr3	1500000	1503558	Col/Ler	Col	1	zyp1_female
ZYP1_HEI10	5177_A	Chr3	19009750	19010184	Col	Col/Ler	1	zyp1_female
ZYP1_HEI10	5177_A	Chr3	23270615	23270880	Col/Ler	Col	1	zyp1_female
ZYP1_HEI10	5177_A	Chr5	3525000	3526781	Col/Ler	Col	1	zyp1_female
ZYP1_HEI10	5177_AD	Chr1	2962092	2962184	Col	Col/Ler	1	zyp1_female
ZYP1_HEI10	5177_AD	Chr1	6529280	6529356	Col/Ler	Col	1	zyp1_female
ZYP1_HEI10	5177_AD	Chr1	25785982	25791385	Col	Col/Ler	1	zyp1_female
ZYP1_HEI10	5177_AD	Chr2	19542811	19543179	Col/Ler	Col	1	zyp1_female
ZYP1_HEI10	5177_AD	Chr4	6675000	6676138	Col/Ler	Col	1	zyp1_female
ZYP1_HEI10	5177_AD	Chr4	13748000	13770278	Col	Col/Ler	1	zyp1_female
ZYP1_HEI10	5177_AD	Chr5	3450000	3450168	Col/Ler	Col	1	zyp1_female
ZYP1_HEI10	5177_AD	Chr5	6041209	6041676	Col	Col/Ler	1	zyp1_female
ZYP1_HEI10	5177_AD	Chr5	9260607	9268197	Col/Ler	Col	1	zyp1_female
ZYP1_HEI10	5177_AD	Chr5	23366020	23366037	Col	Col/Ler	1	zyp1_female
ZYP1_HEI10	5177_AD	Chr5	25925000	25926824	Col/Ler	Col	1	zyp1_female
ZYP1_HEI10	5177_AE	Chr1	4263362	4265477	Col/Ler	Col	1	zyp1_female
ZYP1_HEI10	5177_AE	Chr1	10900118	10900272	Col	Col/Ler	1	zyp1_female
ZYP1_HEI10	5177_AE	Chr1	22841426	22841535	Col/Ler	Col	1	zyp1_female
ZYP1_HEI10	5177_AE	Chr3	8248000	8250036	Col	Col/Ler	1	zyp1_female
ZYP1_HEI10	5177_AE	Chr3	17592248	17593325	Col/Ler	Col	1	zyp1_female
ZYP1_HEI10	5177_AE	Chr4	6193165	6193643	Col	Col/Ler	1	zyp1_female
ZYP1_HEI10	5177_AE	Chr4	10060637	10065971	Col/Ler	Col	1	zyp1_female
ZYP1_HEI10	5177_AE	Chr5	4558750	4558922	Col/Ler	Col	1	zyp1_female
ZYP1_HEI10	5177_AE	Chr5	5351444	5351464	Col	Col/Ler	1	zyp1_female
ZYP1_HEI10	5177_AE	Chr5	8225581	8225718	Col/Ler	Col	1	zyp1_female
ZYP1_HEI10	5177_AE	Chr5	18703951	18706367	Col	Col/Ler	1	zyp1_female
ZYP1_HEI10	5177_AE	Chr5	21000000	21000817	Col/Ler	Col	1	zyp1_female
ZYP1_HEI10	5177_AE	Chr5	24250392	24250548	Col	Col/Ler	1	zyp1_female
ZYP1_HEI10	5177_AE	Chr5	25239628	25241041	Col/Ler	Col	1	zyp1_female
ZYP1_HEI10	5177_AF	Chr1	12537553	12541146	Col	Col/Ler	1	zyp1_female
ZYP1_HEI10	5177_AF	Chr2	13445136	13445233	Col/Ler	Col	1	zyp1_female
ZYP1_HEI10	5177_AF	Chr3	898000	900763	Col	Col/Ler	1	zyp1_female
ZYP1_HEI10	5177_AF	Chr5	8835181	8835389	Col	Col/Ler	1	zyp1_female
ZYP1_HEI10	5177_AF	Chr5	26009780	26012768	Col/Ler	Col	1	zyp1_female
ZYP1_HEI10	5177_AF	Chr5	26770814	26771186	Col	Col/Ler	1	zyp1_female
ZYP1_HEI10	5177_AG	Chr1	28150000	28150033	Col/Ler	Col	1	zyp1_female
ZYP1_HEI10	5177_AG	Chr2	8425000	8426323	Col/Ler	Col	1	zyp1_female
ZYP1_HEI10	5177_AG	Chr2	15008221	15009666	Col	Col/Ler	1	zyp1_female
ZYP1_HEI10	5177_AG	Chr3	19871355	19879700	Col/Ler	Col	1	zyp1_female
ZYP1_HEI10	5177_AG	Chr4	18344007	18347482	Col	Col/Ler	1	zyp1_female
ZYP1_HEI10	5177_AG	Chr5	14938804	14939038	Col/Ler	Col	1	zyp1_female
ZYP1_HEI10	5177_AH	Chr1	9403299	9405110	Col/Ler	Col	1	zyp1_female
ZYP1_HEI10	5177_AH	Chr1	17225700	17227398	Col	Col/Ler	1	zyp1_female
ZYP1_HEI10	5177_AH	Chr3	6467195	6467306	Col/Ler	Col	1	zyp1_female
ZYP1_HEI10	5177_AH	Chr3	9837698	9837747	Col	Col/Ler	1	zyp1_female
ZYP1_HEI10	5177_AH	Chr3	17450000	17450771	Col/Ler	Col	1	zyp1_female
ZYP1_HEI10	5177_AH	Chr3	18367936	18367994	Col	Col/Ler	1	zyp1_female
ZYP1_HEI10	5177_AH	Chr5	7911910	7912046	Col	Col/Ler	1	zyp1_female
ZYP1_HEI10	5177_AI	Chr1	1539810	1543645	Col/Ler	Col	1	zyp1_female
ZYP1_HEI10	5177_AI	Chr1	11442534	11443642	Col	Col/Ler	1	zyp1_female
ZYP1_HEI10	5177_AI	Chr1	23175000	23176029	Col/Ler	Col	1	zyp1_female
ZYP1_HEI10	5177_AI	Chr1	29408709	29408979	Col	Col/Ler	1	zyp1_female
ZYP1_HEI10	5177_AI	Chr2	12818855	12820187	Col/Ler	Col	1	zyp1_female
ZYP1_HEI10	5177_AI	Chr2	19170753	19171268	Col	Col/Ler	1	zyp1_female
ZYP1_HEI10	5177_AI	Chr3	17648000	17652663	Col	Col/Ler	1	zyp1_female
ZYP1_HEI10	5177_AI	Chr5	328702	329311	Col/Ler	Col	1	zyp1_female
ZYP1_HEI10	5177_AI	Chr5	8578811	8580184	Col	Col/Ler	1	zyp1_female
ZYP1_HEI10	5177_AJ	Chr1	1424464	1424528	Col/Ler	Col	1	zyp1_female
ZYP1_HEI10	5177_AJ	Chr1	7640441	7645449	Col	Col/Ler	1	zyp1_female
ZYP1_HEI10	5177_AJ	Chr1	12257855	12257986	Col/Ler	Col	1	zyp1_female
ZYP1_HEI10	5177_AJ	Chr1	19564466	19564902	Col	Col/Ler	1	zyp1_female
ZYP1_HEI10	5177_AJ	Chr3	5498000	5500090	Col	Col/Ler	1	zyp1_female
ZYP1_HEI10	5177_AJ	Chr5	6475000	6476520	Col/Ler	Col	1	zyp1_female
ZYP1_HEI10	5177_AJ	Chr5	8278178	8278364	Col	Col/Ler	1	zyp1_female
ZYP1_HEI10	5177_AJ	Chr5	17975000	17979487	Col/Ler	Col	1	zyp1_female
ZYP1_HEI10	5177_AJ	Chr5	23404845	23404968	Col	Col/Ler	1	zyp1_female
ZYP1_HEI10	5177_AK	Chr1	11826480	11828258	Col	Col/Ler	1	zyp1_female
ZYP1_HEI10	5177_AK	Chr1	24787005	24787093	Col/Ler	Col	1	zyp1_female
ZYP1_HEI10	5177_AK	Chr1	28760401	28815123	Col	Col/Ler	1	zyp1_female
ZYP1_HEI10	5177_AK	Chr2	16025000	16025165	Col/Ler	Col	1	zyp1_female
ZYP1_HEI10	5177_AK	Chr3	7450000	7450048	Col/Ler	Col	1	zyp1_female
ZYP1_HEI10	5177_AK	Chr4	17995857	17998829	Col/Ler	Col	1	zyp1_female
ZYP1_HEI10	5177_AL	Chr3	180519	181831	Col/Ler	Col	1	zyp1_female
ZYP1_HEI10	5177_AL	Chr3	19510094	19510315	Col	Col/Ler	1	zyp1_female
ZYP1_HEI10	5177_AL	Chr3	22650000	22650453	Col/Ler	Col	1	zyp1_female
ZYP1_HEI10	5177_AL	Chr4	11852707	11856056	Col	Col/Ler	1	zyp1_female
ZYP1_HEI10	5177_AL	Chr5	25498918	25499440	Col	Col/Ler	1	zyp1_female
ZYP1_HEI10	5177_AM	Chr1	27200000	27200273	Col/Ler	Col	1	zyp1_female
ZYP1_HEI10	5177_AM	Chr2	6802673	6802808	Col	Col/Ler	1	zyp1_female
ZYP1_HEI10	5177_AM	Chr4	9739699	9739855	Col	Col/Ler	1	zyp1_female
ZYP1_HEI10	5177_AM	Chr5	4670608	4670835	Col	Col/Ler	1	zyp1_female
ZYP1_HEI10	5177_AM	Chr5	26813770	26813856	Col/Ler	Col	1	zyp1_female
ZYP1_HEI10	5177_AN	Chr2	150628	150801	Col	Col/Ler	1	zyp1_female
ZYP1_HEI10	5177_AN	Chr2	8480563	8480730	Col/Ler	Col	1	zyp1_female
ZYP1_HEI10	5177_AN	Chr3	1060267	1061297	Col	Col/Ler	1	zyp1_female
ZYP1_HEI10	5177_AN	Chr3	18374839	18376534	Col/Ler	Col	1	zyp1_female
ZYP1_HEI10	5177_AN	Chr4	10156563	10157076	Col/Ler	Col	1	zyp1_female
ZYP1_HEI10	5177_AO	Chr1	28556213	28557349	Col	Col/Ler	1	zyp1_female
ZYP1_HEI10	5177_AO	Chr2	7762765	7762872	Col	Col/Ler	1	zyp1_female
ZYP1_HEI10	5177_AO	Chr2	12816952	12817345	Col/Ler	Col	1	zyp1_female
ZYP1_HEI10	5177_AO	Chr3	22930297	22931200	Col/Ler	Col	1	zyp1_female
ZYP1_HEI10	5177_AO	Chr5	459948	463361	Col/Ler	Col	1	zyp1_female
ZYP1_HEI10	5177_AO	Chr5	6263678	6264121	Col	Col/Ler	1	zyp1_female
ZYP1_HEI10	5177_AO	Chr5	22643245	22645927	Col/Ler	Col	1	zyp1_female
ZYP1_HEI10	5177_AO	Chr5	24690168	24700114	Col	Col/Ler	1	zyp1_female
ZYP1_HEI10	5177_AP	Chr1	2955182	2956521	Col	Col/Ler	1	zyp1_female
ZYP1_HEI10	5177_AP	Chr3	6548000	6567387	Col	Col/Ler	1	zyp1_female
ZYP1_HEI10	5177_AP	Chr3	10085496	10089015	Col/Ler	Col	1	zyp1_female
ZYP1_HEI10	5177_AP	Chr3	18973000	18975284	Col	Col/Ler	1	zyp1_female
ZYP1_HEI10	5177_AP	Chr5	16500000	16501112	Col/Ler	Col	1	zyp1_female
ZYP1_HEI10	5177_AP	Chr5	23312636	23313366	Col	Col/Ler	1	zyp1_female
ZYP1_HEI10	5177_AP	Chr5	26150000	26152779	Col/Ler	Col	1	zyp1_female
ZYP1_HEI10	5177_AQ	Chr1	7267434	7269301	Col	Col/Ler	1	zyp1_female
ZYP1_HEI10	5177_AQ	Chr2	14566059	14566506	Col	Col/Ler	1	zyp1_female
ZYP1_HEI10	5177_AQ	Chr3	21242698	21244772	Col	Col/Ler	1	zyp1_female
ZYP1_HEI10	5177_AQ	Chr4	8095942	8096804	Col	Col/Ler	1	zyp1_female
ZYP1_HEI10	5177_AR	Chr1	7909647	7910064	Col	Col/Ler	1	zyp1_female
ZYP1_HEI10	5177_AR	Chr1	28575000	28575896	Col/Ler	Col	1	zyp1_female
ZYP1_HEI10	5177_AR	Chr2	13317103	13317831	Col	Col/Ler	1	zyp1_female
ZYP1_HEI10	5177_AR	Chr3	7800000	7800179	Col/Ler	Col	1	zyp1_female
ZYP1_HEI10	5177_AR	Chr3	20764968	20765570	Col	Col/Ler	1	zyp1_female
ZYP1_HEI10	5177_AR	Chr4	9431788	9431871	Col	Col/Ler	1	zyp1_female
ZYP1_HEI10	5177_AR	Chr5	3453040	3453552	Col	Col/Ler	1	zyp1_female
ZYP1_HEI10	5177_AR	Chr5	5900000	5901092	Col/Ler	Col	1	zyp1_female
ZYP1_HEI10	5177_AR	Chr5	8279199	8279339	Col	Col/Ler	1	zyp1_female
ZYP1_HEI10	5177_AS	Chr1	8165510	8165549	Col	Col/Ler	1	zyp1_female
ZYP1_HEI10	5177_AS	Chr3	4081290	4082560	Col	Col/Ler	1	zyp1_female
ZYP1_HEI10	5177_AS	Chr3	10353202	10353656	Col/Ler	Col	1	zyp1_female
ZYP1_HEI10	5177_AS	Chr3	19414260	19416060	Col	Col/Ler	1	zyp1_female
ZYP1_HEI10	5177_AS	Chr3	21150000	21152467	Col/Ler	Col	1	zyp1_female
ZYP1_HEI10	5177_AS	Chr3	22274713	22275454	Col	Col/Ler	1	zyp1_female
ZYP1_HEI10	5177_AS	Chr5	20425000	20425943	Col/Ler	Col	1	zyp1_female
ZYP1_HEI10	5177_AT	Chr1	19477445	19478044	Col/Ler	Col	1	zyp1_female
ZYP1_HEI10	5177_AT	Chr1	22875213	22875489	Col	Col/Ler	1	zyp1_female
ZYP1_HEI10	5177_AT	Chr2	8281565	8292448	Col/Ler	Col	1	zyp1_female
ZYP1_HEI10	5177_AT	Chr2	16249321	16249428	Col	Col/Ler	1	zyp1_female
ZYP1_HEI10	5177_AT	Chr3	5650000	5650280	Col/Ler	Col	1	zyp1_female
ZYP1_HEI10	5177_AT	Chr3	20714869	20717640	Col	Col/Ler	1	zyp1_female
ZYP1_HEI10	5177_AT	Chr4	8385176	8386785	Col	Col/Ler	1	zyp1_female
ZYP1_HEI10	5177_AT	Chr5	23301221	23302140	Col	Col/Ler	1	zyp1_female
ZYP1_HEI10	5177_AU	Chr1	1774709	1778225	Col	Col/Ler	1	zyp1_female
ZYP1_HEI10	5177_AU	Chr1	5205941	5206122	Col/Ler	Col	1	zyp1_female
ZYP1_HEI10	5177_AU	Chr1	19937630	19938082	Col	Col/Ler	1	zyp1_female
ZYP1_HEI10	5177_AU	Chr2	16348284	16348481	Col	Col/Ler	1	zyp1_female
ZYP1_HEI10	5177_AU	Chr5	26072238	26072271	Col/Ler	Col	1	zyp1_female
ZYP1_HEI10	5177_AV	Chr5	3311158	3313147	Col/Ler	Col	1	zyp1_female
ZYP1_HEI10	5177_AV	Chr5	17795776	17796026	Col	Col/Ler	1	zyp1_female
ZYP1_HEI10	5177_AV	Chr5	18985474	18985756	Col/Ler	Col	1	zyp1_female
ZYP1_HEI10	5177_AV	Chr5	19667968	19668014	Col	Col/Ler	1	zyp1_female
ZYP1_HEI10	5177_B	Chr3	4350000	4350968	Col/Ler	Col	1	zyp1_female
ZYP1_HEI10	5177_B	Chr5	20548000	20550165	Col	Col/Ler	1	zyp1_female
ZYP1_HEI10	5177_C	Chr1	20002813	20006704	Col	Col/Ler	1	zyp1_female
ZYP1_HEI10	5177_C	Chr1	24663266	24664162	Col/Ler	Col	1	zyp1_female
ZYP1_HEI10	5177_C	Chr2	1025025	1025665	Col	Col/Ler	1	zyp1_female
ZYP1_HEI10	5177_C	Chr3	1306580	1308479	Col/Ler	Col	1	zyp1_female
ZYP1_HEI10	5177_C	Chr3	7238252	7252052	Col	Col/Ler	1	zyp1_female
ZYP1_HEI10	5177_C	Chr3	19600000	19600002	Col/Ler	Col	1	zyp1_female
ZYP1_HEI10	5177_C	Chr4	8050604	8052358	Col/Ler	Col	1	zyp1_female
ZYP1_HEI10	5177_C	Chr5	730111	730315	Col/Ler	Col	1	zyp1_female
ZYP1_HEI10	5177_C	Chr5	16160825	16161761	Col	Col/Ler	1	zyp1_female
ZYP1_HEI10	5177_D	Chr1	18350000	18350267	Col/Ler	Col	1	zyp1_female
ZYP1_HEI10	5177_D	Chr1	24794445	24794940	Col	Col/Ler	1	zyp1_female
ZYP1_HEI10	5177_D	Chr1	27675000	27675378	Col/Ler	Col	1	zyp1_female
ZYP1_HEI10	5177_D	Chr1	29443659	29444015	Col	Col/Ler	1	zyp1_female
ZYP1_HEI10	5177_D	Chr1	30201043	30201128	Col/Ler	Col	1	zyp1_female
ZYP1_HEI10	5177_D	Chr2	7327478	7327909	Col	Col/Ler	1	zyp1_female
ZYP1_HEI10	5177_D	Chr3	251628	253037	Col	Col/Ler	1	zyp1_female
ZYP1_HEI10	5177_D	Chr4	12650000	12653240	Col/Ler	Col	1	zyp1_female
ZYP1_HEI10	5177_D	Chr5	25732768	25733529	Col	Col/Ler	1	zyp1_female
ZYP1_HEI10	5177_E	Chr1	4648000	4650334	Col	Col/Ler	1	zyp1_female
ZYP1_HEI10	5177_E	Chr1	10201986	10203410	Col/Ler	Col	1	zyp1_female
ZYP1_HEI10	5177_E	Chr1	17454638	17454711	Col	Col/Ler	1	zyp1_female
ZYP1_HEI10	5177_E	Chr2	12752583	12752953	Col	Col/Ler	1	zyp1_female
ZYP1_HEI10	5177_E	Chr3	462287	465976	Col/Ler	Col	1	zyp1_female
ZYP1_HEI10	5177_E	Chr4	7194653	7194793	Col/Ler	Col	1	zyp1_female
ZYP1_HEI10	5177_E	Chr5	790613	793000	Col	Col/Ler	1	zyp1_female
ZYP1_HEI10	5177_E	Chr5	1625000	1625531	Col/Ler	Col	1	zyp1_female
ZYP1_HEI10	5177_E	Chr5	6038221	6038379	Col	Col/Ler	1	zyp1_female
ZYP1_HEI10	5177_E	Chr5	7773633	7774366	Col/Ler	Col	1	zyp1_female
ZYP1_HEI10	5177_F	Chr1	28300000	28301133	Col/Ler	Col	1	zyp1_female
ZYP1_HEI10	5177_F	Chr2	8925000	8925549	Col/Ler	Col	1	zyp1_female
ZYP1_HEI10	5177_F	Chr2	10454122	10454885	Col	Col/Ler	1	zyp1_female
ZYP1_HEI10	5177_F	Chr3	5244845	5246622	Col/Ler	Col	1	zyp1_female
ZYP1_HEI10	5177_F	Chr5	6275000	6275178	Col/Ler	Col	1	zyp1_female
ZYP1_HEI10	5177_F	Chr5	19134392	19134939	Col	Col/Ler	1	zyp1_female
ZYP1_HEI10	5177_F	Chr5	23014874	23019420	Col/Ler	Col	1	zyp1_female
ZYP1_HEI10	5177_G	Chr1	3720932	3721228	Col	Col/Ler	1	zyp1_female
ZYP1_HEI10	5177_G	Chr1	7325000	7327791	Col/Ler	Col	1	zyp1_female
ZYP1_HEI10	5177_G	Chr5	498858	506578	Col	Col/Ler	1	zyp1_female
ZYP1_HEI10	5177_G	Chr5	802735	802806	Col/Ler	Col	1	zyp1_female
ZYP1_HEI10	5177_G	Chr5	7328815	7332501	Col	Col/Ler	1	zyp1_female
ZYP1_HEI10	5177_G	Chr5	23300000	23300068	Col/Ler	Col	1	zyp1_female
ZYP1_HEI10	5177_H	Chr1	3576414	3577905	Col	Col/Ler	1	zyp1_female
ZYP1_HEI10	5177_H	Chr1	4535635	4537662	Col/Ler	Col	1	zyp1_female
ZYP1_HEI10	5177_H	Chr1	26948000	26950046	Col	Col/Ler	1	zyp1_female
ZYP1_HEI10	5177_H	Chr2	16341428	16342106	Col	Col/Ler	1	zyp1_female
ZYP1_HEI10	5177_H	Chr2	16644009	16644444	Col/Ler	Col	1	zyp1_female
ZYP1_HEI10	5177_H	Chr3	11272316	11272480	Col	Col/Ler	1	zyp1_female
ZYP1_HEI10	5177_I	Chr1	24170627	24170828	Col	Col/Ler	1	zyp1_female
ZYP1_HEI10	5177_I	Chr2	15772529	15773284	Col	Col/Ler	1	zyp1_female
ZYP1_HEI10	5177_I	Chr3	1463037	1469178	Col	Col/Ler	1	zyp1_female
ZYP1_HEI10	5177_I	Chr3	7925000	7925858	Col/Ler	Col	1	zyp1_female
ZYP1_HEI10	5177_I	Chr4	810732	810755	Col	Col/Ler	1	zyp1_female
ZYP1_HEI10	5177_I	Chr5	8660267	8660652	Col	Col/Ler	1	zyp1_female
ZYP1_HEI10	5177_I	Chr5	26278151	26279702	Col/Ler	Col	1	zyp1_female
ZYP1_HEI10	5177_I	Chr5	26752268	26752585	Col	Col/Ler	1	zyp1_female
ZYP1_HEI10	5177_J	Chr1	27223228	27223906	Col/Ler	Col	1	zyp1_female
ZYP1_HEI10	5177_J	Chr2	8025000	8025103	Col/Ler	Col	1	zyp1_female
ZYP1_HEI10	5177_J	Chr3	7237023	7238252	Col	Col/Ler	1	zyp1_female
ZYP1_HEI10	5177_J	Chr3	8075904	8078916	Col/Ler	Col	1	zyp1_female
ZYP1_HEI10	5177_J	Chr3	9305515	9305585	Col	Col/Ler	1	zyp1_female
ZYP1_HEI10	5177_J	Chr4	18515016	18515756	Col/Ler	Col	1	zyp1_female
ZYP1_HEI10	5177_J	Chr5	5425238	5427887	Col	Col/Ler	1	zyp1_female
ZYP1_HEI10	5177_J	Chr5	23950000	23950188	Col/Ler	Col	1	zyp1_female
ZYP1_HEI10	5177_K	Chr1	4276437	4277294	Col/Ler	Col	1	zyp1_female
ZYP1_HEI10	5177_K	Chr1	18299672	18299817	Col	Col/Ler	1	zyp1_female
ZYP1_HEI10	5177_K	Chr1	28159724	28161274	Col/Ler	Col	1	zyp1_female
ZYP1_HEI10	5177_K	Chr1	30191523	30192497	Col	Col/Ler	1	zyp1_female
ZYP1_HEI10	5177_K	Chr2	8377577	8378072	Col/Ler	Col	1	zyp1_female
ZYP1_HEI10	5177_K	Chr2	14011759	14016071	Col	Col/Ler	1	zyp1_female
ZYP1_HEI10	5177_K	Chr3	5245779	5246622	Col	Col/Ler	1	zyp1_female
ZYP1_HEI10	5177_K	Chr5	3525000	3526655	Col/Ler	Col	1	zyp1_female
ZYP1_HEI10	5177_K	Chr5	25739673	25742530	Col	Col/Ler	1	zyp1_female
ZYP1_HEI10	5177_L	Chr1	1423007	1423645	Col/Ler	Col	1	zyp1_female
ZYP1_HEI10	5177_L	Chr1	2694021	2694957	Col	Col/Ler	1	zyp1_female
ZYP1_HEI10	5177_L	Chr1	8150000	8150129	Col/Ler	Col	1	zyp1_female
ZYP1_HEI10	5177_L	Chr1	26804018	26804192	Col	Col/Ler	1	zyp1_female
ZYP1_HEI10	5177_L	Chr2	17775000	17776171	Col/Ler	Col	1	zyp1_female
ZYP1_HEI10	5177_L	Chr5	2848840	2850764	Col/Ler	Col	1	zyp1_female
ZYP1_HEI10	5177_L	Chr5	25149443	25150937	Col	Col/Ler	1	zyp1_female
ZYP1_HEI10	5177_L	Chr5	26238392	26238856	Col/Ler	Col	1	zyp1_female
ZYP1_HEI10	5177_M	Chr1	1539721	1545817	Col	Col/Ler	1	zyp1_female
ZYP1_HEI10	5177_M	Chr2	9275000	9275807	Col/Ler	Col	1	zyp1_female
ZYP1_HEI10	5177_M	Chr3	4128531	4129279	Col	Col/Ler	1	zyp1_female
ZYP1_HEI10	5177_M	Chr3	17176992	17177469	Col/Ler	Col	1	zyp1_female
ZYP1_HEI10	5177_M	Chr3	21031536	21032536	Col	Col/Ler	1	zyp1_female
ZYP1_HEI10	5177_M	Chr4	18454963	18455086	Col	Col/Ler	1	zyp1_female
ZYP1_HEI10	5177_M	Chr5	25752974	25753586	Col	Col/Ler	1	zyp1_female
ZYP1_HEI10	5177_M	Chr5	26775000	26775993	Col/Ler	Col	1	zyp1_female
ZYP1_HEI10	5177_N	Chr1	1888493	1889189	Col	Col/Ler	1	zyp1_female
ZYP1_HEI10	5177_N	Chr1	23750000	23753351	Col/Ler	Col	1	zyp1_female
ZYP1_HEI10	5177_N	Chr1	30305335	30307286	Col	Col/Ler	1	zyp1_female
ZYP1_HEI10	5177_N	Chr2	7577664	7579196	Col	Col/Ler	1	zyp1_female
ZYP1_HEI10	5177_N	Chr5	7975000	7975127	Col/Ler	Col	1	zyp1_female
ZYP1_HEI10	5177_N	Chr5	15383209	15383688	Col	Col/Ler	1	zyp1_female
ZYP1_HEI10	5177_N	Chr5	18650000	18650221	Col/Ler	Col	1	zyp1_female
ZYP1_HEI10	5177_N	Chr5	23294108	23294394	Col	Col/Ler	1	zyp1_female
ZYP1_HEI10	5177_N	Chr5	26150000	26150443	Col/Ler	Col	1	zyp1_female
ZYP1_HEI10	5177_O	Chr1	4743658	4744395	Col	Col/Ler	1	zyp1_female
ZYP1_HEI10	5177_O	Chr2	7278961	7280543	Col/Ler	Col	1	zyp1_female
ZYP1_HEI10	5177_O	Chr3	2375000	2377372	Col/Ler	Col	1	zyp1_female
ZYP1_HEI10	5177_O	Chr5	943921	945582	Col	Col/Ler	1	zyp1_female
ZYP1_HEI10	5177_O	Chr5	6493044	6493152	Col/Ler	Col	1	zyp1_female
ZYP1_HEI10	5177_O	Chr5	21904863	21906164	Col	Col/Ler	1	zyp1_female
ZYP1_HEI10	5177_O	Chr5	25465616	25465852	Col/Ler	Col	1	zyp1_female
ZYP1_HEI10	5177_P	Chr1	198000	266254	Col	Col/Ler	1	zyp1_female
ZYP1_HEI10	5177_P	Chr1	7050000	7051899	Col/Ler	Col	1	zyp1_female
ZYP1_HEI10	5177_P	Chr2	5832998	5835581	Col/Ler	Col	1	zyp1_female
ZYP1_HEI10	5177_P	Chr2	7276204	7278143	Col	Col/Ler	1	zyp1_female
ZYP1_HEI10	5177_P	Chr3	7470062	7471304	Col	Col/Ler	1	zyp1_female
ZYP1_HEI10	5177_P	Chr3	17554696	17555484	Col/Ler	Col	1	zyp1_female
ZYP1_HEI10	5177_P	Chr4	800000	800401	Col/Ler	Col	1	zyp1_female
ZYP1_HEI10	5177_P	Chr4	9931970	9932214	Col	Col/Ler	1	zyp1_female
ZYP1_HEI10	5177_P	Chr4	18460818	18460820	Col/Ler	Col	1	zyp1_female
ZYP1_HEI10	5177_P	Chr5	734787	735698	Col	Col/Ler	1	zyp1_female
ZYP1_HEI10	5177_Q	Chr1	7050000	7051899	Col/Ler	Col	1	zyp1_female
ZYP1_HEI10	5177_Q	Chr2	6860652	6861921	Col/Ler	Col	1	zyp1_female
ZYP1_HEI10	5177_Q	Chr2	19468251	19468508	Col	Col/Ler	1	zyp1_female
ZYP1_HEI10	5177_Q	Chr4	7670468	7671313	Col/Ler	Col	1	zyp1_female
ZYP1_HEI10	5177_Q	Chr5	3576885	3577080	Col/Ler	Col	1	zyp1_female
ZYP1_HEI10	5177_Q	Chr5	20538518	20539513	Col	Col/Ler	1	zyp1_female
ZYP1_HEI10	5177_R	Chr1	6150000	6150688	Col/Ler	Col	1	zyp1_female
ZYP1_HEI10	5177_R	Chr1	22276137	22276266	Col	Col/Ler	1	zyp1_female
ZYP1_HEI10	5177_R	Chr1	26815061	26815555	Col/Ler	Col	1	zyp1_female
ZYP1_HEI10	5177_R	Chr1	28241942	28242418	Col	Col/Ler	1	zyp1_female
ZYP1_HEI10	5177_R	Chr2	1119673	1123201	Col/Ler	Col	1	zyp1_female
ZYP1_HEI10	5177_R	Chr2	19188538	19196891	Col	Col/Ler	1	zyp1_female
ZYP1_HEI10	5177_R	Chr5	763708	765472	Col	Col/Ler	1	zyp1_female
ZYP1_HEI10	5177_R	Chr5	9741998	9742017	Col/Ler	Col	1	zyp1_female
ZYP1_HEI10	5177_S	Chr1	10225000	10262446	Col/Ler	Col	1	zyp1_female
ZYP1_HEI10	5177_S	Chr3	1048000	1055777	Col	Col/Ler	1	zyp1_female
ZYP1_HEI10	5177_S	Chr3	3725000	3728057	Col/Ler	Col	1	zyp1_female
ZYP1_HEI10	5177_S	Chr3	19148936	19149057	Col	Col/Ler	1	zyp1_female
ZYP1_HEI10	5177_S	Chr3	21595324	21626834	Col/Ler	Col	1	zyp1_female
ZYP1_HEI10	5177_S	Chr4	6219392	6219679	Col	Col/Ler	1	zyp1_female
ZYP1_HEI10	5177_S	Chr5	1400000	1400683	Col/Ler	Col	1	zyp1_female
ZYP1_HEI10	5177_T	Chr1	4574815	4579913	Col	Col/Ler	1	zyp1_female
ZYP1_HEI10	5177_T	Chr1	6650000	6651079	Col/Ler	Col	1	zyp1_female
ZYP1_HEI10	5177_T	Chr1	10223000	10262446	Col	Col/Ler	1	zyp1_female
ZYP1_HEI10	5177_T	Chr1	24450000	24450574	Col/Ler	Col	1	zyp1_female
ZYP1_HEI10	5177_T	Chr3	23185991	23186441	Col	Col/Ler	1	zyp1_female
ZYP1_HEI10	5177_U	Chr1	4581069	4581902	Col/Ler	Col	1	zyp1_female
ZYP1_HEI10	5177_U	Chr1	5480600	5480740	Col	Col/Ler	1	zyp1_female
ZYP1_HEI10	5177_U	Chr1	11177448	11179184	Col/Ler	Col	1	zyp1_female
ZYP1_HEI10	5177_U	Chr1	21317797	21317905	Col	Col/Ler	1	zyp1_female
ZYP1_HEI10	5177_U	Chr1	23904878	23905231	Col/Ler	Col	1	zyp1_female
ZYP1_HEI10	5177_U	Chr1	29503257	29503945	Col	Col/Ler	1	zyp1_female
ZYP1_HEI10	5177_U	Chr2	7900000	7902828	Col/Ler	Col	1	zyp1_female
ZYP1_HEI10	5177_U	Chr3	2250000	2250510	Col/Ler	Col	1	zyp1_female
ZYP1_HEI10	5177_U	Chr3	10011074	10013471	Col	Col/Ler	1	zyp1_female
ZYP1_HEI10	5177_U	Chr3	20795012	20796280	Col/Ler	Col	1	zyp1_female
ZYP1_HEI10	5177_U	Chr4	7444079	7444327	Col	Col/Ler	1	zyp1_female
ZYP1_HEI10	5177_U	Chr5	1989457	1991404	Col	Col/Ler	1	zyp1_female
ZYP1_HEI10	5177_U	Chr5	4900000	4902112	Col/Ler	Col	1	zyp1_female
ZYP1_HEI10	5177_U	Chr5	7165836	7165974	Col	Col/Ler	1	zyp1_female
ZYP1_HEI10	5177_U	Chr5	20952703	20953002	Col/Ler	Col	1	zyp1_female
ZYP1_HEI10	5177_V	Chr1	6696659	6696977	Col	Col/Ler	1	zyp1_female
ZYP1_HEI10	5177_V	Chr1	18775000	18778492	Col/Ler	Col	1	zyp1_female
ZYP1_HEI10	5177_V	Chr1	30269327	30269554	Col	Col/Ler	1	zyp1_female
ZYP1_HEI10	5177_V	Chr2	18350000	18350739	Col/Ler	Col	1	zyp1_female
ZYP1_HEI10	5177_V	Chr3	2375000	2375828	Col/Ler	Col	1	zyp1_female
ZYP1_HEI10	5177_V	Chr3	5986912	5988816	Col	Col/Ler	1	zyp1_female
ZYP1_HEI10	5177_V	Chr3	8167524	8168587	Col/Ler	Col	1	zyp1_female
ZYP1_HEI10	5177_V	Chr3	22648352	22649792	Col	Col/Ler	1	zyp1_female
ZYP1_HEI10	5177_V	Chr3	23067972	23068636	Col/Ler	Col	1	zyp1_female
ZYP1_HEI10	5177_V	Chr4	10750000	10750036	Col/Ler	Col	1	zyp1_female
ZYP1_HEI10	5177_V	Chr4	18469371	18470265	Col	Col/Ler	1	zyp1_female
ZYP1_HEI10	5177_V	Chr5	2500000	2500240	Col/Ler	Col	1	zyp1_female
ZYP1_HEI10	5177_V	Chr5	8317345	8317423	Col	Col/Ler	1	zyp1_female
ZYP1_HEI10	5177_W	Chr1	21925000	21925969	Col/Ler	Col	1	zyp1_female
ZYP1_HEI10	5177_W	Chr1	26771406	26782382	Col	Col/Ler	1	zyp1_female
ZYP1_HEI10	5177_W	Chr2	11566626	11567150	Col	Col/Ler	1	zyp1_female
ZYP1_HEI10	5177_W	Chr2	17125000	17125017	Col/Ler	Col	1	zyp1_female
ZYP1_HEI10	5177_W	Chr3	20775000	20775186	Col/Ler	Col	1	zyp1_female
ZYP1_HEI10	5177_W	Chr4	1431913	1433622	Col/Ler	Col	1	zyp1_female
ZYP1_HEI10	5177_X	Chr1	27451582	27457090	Col/Ler	Col	1	zyp1_female
ZYP1_HEI10	5177_X	Chr2	9625000	9625333	Col/Ler	Col	1	zyp1_female
ZYP1_HEI10	5177_X	Chr3	8960476	8960780	Col/Ler	Col	1	zyp1_female
ZYP1_HEI10	5177_X	Chr5	730111	730529	Col	Col/Ler	1	zyp1_female
ZYP1_HEI10	5177_X	Chr5	6225000	6225294	Col/Ler	Col	1	zyp1_female
ZYP1_HEI10	5177_Y	Chr1	858097	1067618	Col/Ler	Col	1	zyp1_female
ZYP1_HEI10	5177_Y	Chr1	3888665	3889005	Col	Col/Ler	1	zyp1_female
ZYP1_HEI10	5177_Y	Chr1	5054681	5116528	Col/Ler	Col	1	zyp1_female
ZYP1_HEI10	5177_Y	Chr1	30245282	30245738	Col	Col/Ler	1	zyp1_female
ZYP1_HEI10	5177_Y	Chr2	1051285	1054290	Col/Ler	Col	1	zyp1_female
ZYP1_HEI10	5177_Y	Chr2	18278951	18279920	Col	Col/Ler	1	zyp1_female
ZYP1_HEI10	5177_Y	Chr3	5633774	5633896	Col	Col/Ler	1	zyp1_female
ZYP1_HEI10	5177_Z	Chr3	1825893	1826500	Col/Ler	Col	1	zyp1_female
ZYP1_HEI10	5177_Z	Chr4	6672355	6673248	Col	Col/Ler	1	zyp1_female
ZYP1_HEI10	5177_Z	Chr4	7664837	7665068	Col/Ler	Col	1	zyp1_female
ZYP1_HEI10	5177_Z	Chr5	17289444	17289883	Col	Col/Ler	1	zyp1_female
ZYP1_HEI10	4358_AA	Chr1	9384136	9385212	Col	Col/Ler	1	zyp1_male
ZYP1_HEI10	4358_AA	Chr2	9696369	9697139	Col	Col/Ler	1	zyp1_male
ZYP1_HEI10	4358_AA	Chr2	16653354	16653401	Col/Ler	Col	1	zyp1_male
ZYP1_HEI10	4358_AA	Chr3	20725092	20725246	Col/Ler	Col	1	zyp1_male
ZYP1_HEI10	4358_AA	Chr5	13872512	13872834	Col/Ler	Col	1	zyp1_male
ZYP1_HEI10	4358_AA	Chr5	15857936	15857942	Col	Col/Ler	1	zyp1_male
ZYP1_HEI10	4358_AA	Chr5	25782534	25782650	Col/Ler	Col	1	zyp1_male
ZYP1_HEI10	4358_AC	Chr1	24422230	24422561	Col	Col/Ler	1	zyp1_male
ZYP1_HEI10	4358_AC	Chr1	28954629	28954843	Col/Ler	Col	1	zyp1_male
ZYP1_HEI10	4358_AC	Chr2	16559242	16559324	Col/Ler	Col	1	zyp1_male
ZYP1_HEI10	4358_AC	Chr5	2366787	2367483	Col/Ler	Col	1	zyp1_male
ZYP1_HEI10	4358_AC	Chr5	3521882	3522690	Col	Col/Ler	1	zyp1_male
ZYP1_HEI10	4358_AC	Chr5	5663739	5663744	Col/Ler	Col	1	zyp1_male
ZYP1_HEI10	4358_A	Chr2	1725191	1726752	Col	Col/Ler	1	zyp1_male
ZYP1_HEI10	4358_A	Chr4	14361934	14366433	Col/Ler	Col	1	zyp1_male
ZYP1_HEI10	4358_A	Chr5	26138486	26138989	Col/Ler	Col	1	zyp1_male
ZYP1_HEI10	4358_AD	Chr1	29051602	29051861	Col/Ler	Col	1	zyp1_male
ZYP1_HEI10	4358_AD	Chr3	3611744	3612560	Col/Ler	Col	1	zyp1_male
ZYP1_HEI10	4358_AD	Chr3	6672200	6673441	Col	Col/Ler	1	zyp1_male
ZYP1_HEI10	4358_AD	Chr3	16495634	16497381	Col/Ler	Col	1	zyp1_male
ZYP1_HEI10	4358_AD	Chr3	20376560	20377333	Col	Col/Ler	1	zyp1_male
ZYP1_HEI10	4358_AD	Chr4	1212004	1212170	Col/Ler	Col	1	zyp1_male
ZYP1_HEI10	4358_AE	Chr1	523868	549671	Col	Col/Ler	1	zyp1_male
ZYP1_HEI10	4358_AE	Chr1	28929194	28930646	Col/Ler	Col	1	zyp1_male
ZYP1_HEI10	4358_AE	Chr2	8023579	8025103	Col	Col/Ler	1	zyp1_male
ZYP1_HEI10	4358_AE	Chr2	18655000	18656755	Col/Ler	Col	1	zyp1_male
ZYP1_HEI10	4358_AE	Chr3	7312142	7312677	Col	Col/Ler	1	zyp1_male
ZYP1_HEI10	4358_AE	Chr3	18398054	18399009	Col/Ler	Col	1	zyp1_male
ZYP1_HEI10	4358_AE	Chr3	22005874	22005984	Col	Col/Ler	1	zyp1_male
ZYP1_HEI10	4358_AE	Chr4	146556	149374	Col	Col/Ler	1	zyp1_male
ZYP1_HEI10	4358_AF	Chr1	11469963	11470610	Col/Ler	Col	1	zyp1_male
ZYP1_HEI10	4358_AF	Chr3	748476	748956	Col/Ler	Col	1	zyp1_male
ZYP1_HEI10	4358_AF	Chr3	8295183	8296079	Col	Col/Ler	1	zyp1_male
ZYP1_HEI10	4358_AF	Chr4	833857	833899	Col/Ler	Col	1	zyp1_male
ZYP1_HEI10	4358_AF	Chr4	11903230	11903418	Col	Col/Ler	1	zyp1_male
ZYP1_HEI10	4358_AF	Chr5	7008758	7009073	Col	Col/Ler	1	zyp1_male
ZYP1_HEI10	4358_AF	Chr5	22877534	22877640	Col/Ler	Col	1	zyp1_male
ZYP1_HEI10	4358_AG	Chr1	12630765	12631778	Col/Ler	Col	1	zyp1_male
ZYP1_HEI10	4358_AG	Chr2	1365284	1365714	Col	Col/Ler	1	zyp1_male
ZYP1_HEI10	4358_AG	Chr3	22818000	22835558	Col	Col/Ler	1	zyp1_male
ZYP1_HEI10	4358_AG	Chr4	8116926	8116936	Col/Ler	Col	1	zyp1_male
ZYP1_HEI10	4358_AG	Chr4	18305430	18305539	Col	Col/Ler	1	zyp1_male
ZYP1_HEI10	4358_AG	Chr5	8822688	8824390	Col	Col/Ler	1	zyp1_male
ZYP1_HEI10	4358_AG	Chr5	24063966	24064064	Col/Ler	Col	1	zyp1_male
ZYP1_HEI10	4358_AG	Chr5	26776733	26780689	Col	Col/Ler	1	zyp1_male
ZYP1_HEI10	4358_AH	Chr1	28359873	28359916	Col	Col/Ler	1	zyp1_male
ZYP1_HEI10	4358_AH	Chr2	173000	175875	Col	Col/Ler	1	zyp1_male
ZYP1_HEI10	4358_AH	Chr2	667880	667996	Col/Ler	Col	1	zyp1_male
ZYP1_HEI10	4358_AH	Chr3	9716110	9718105	Col/Ler	Col	1	zyp1_male
ZYP1_HEI10	4358_AH	Chr4	1435213	1435791	Col/Ler	Col	1	zyp1_male
ZYP1_HEI10	4358_AH	Chr4	11704455	11704457	Col	Col/Ler	1	zyp1_male
ZYP1_HEI10	4358_AH	Chr5	2847703	2848835	Col	Col/Ler	1	zyp1_male
ZYP1_HEI10	4358_AH	Chr5	9220341	9220434	Col/Ler	Col	1	zyp1_male
ZYP1_HEI10	4358_AH	Chr5	14776595	14776908	Col	Col/Ler	1	zyp1_male
ZYP1_HEI10	4358_AH	Chr5	26771865	26772029	Col/Ler	Col	1	zyp1_male
ZYP1_HEI10	4358_AI	Chr2	184448	189081	Col/Ler	Col	1	zyp1_male
ZYP1_HEI10	4358_AI	Chr2	16940974	16943298	Col	Col/Ler	1	zyp1_male
ZYP1_HEI10	4358_AI	Chr2	18485863	18486098	Col/Ler	Col	1	zyp1_male
ZYP1_HEI10	4358_AI	Chr2	19361663	19369113	Col	Col/Ler	1	zyp1_male
ZYP1_HEI10	4358_AI	Chr3	22538002	22542000	Col/Ler	Col	1	zyp1_male
ZYP1_HEI10	4358_AI	Chr3	22995445	22998971	Col	Col/Ler	1	zyp1_male
ZYP1_HEI10	4358_AI	Chr4	6801609	6801653	Col	Col/Ler	1	zyp1_male
ZYP1_HEI10	4358_AI	Chr4	11841902	11841936	Col/Ler	Col	1	zyp1_male
ZYP1_HEI10	4358_AI	Chr4	18052125	18052800	Col	Col/Ler	1	zyp1_male
ZYP1_HEI10	4358_AI	Chr5	8870479	8870935	Col/Ler	Col	1	zyp1_male
ZYP1_HEI10	4358_AI	Chr5	15706859	15707346	Col	Col/Ler	1	zyp1_male
[truncated: 1,812 more rows]

## Sheet: recq4ab
Project	Sample_id	Chr_id	Start_pos	Stop_pos	Geno_1	Geno_2	CO_num	Group
ZYP1_RECQ4	5298_A	Chr1	1743709	1751081	Col	Col/Ler	1	recq4ab_female
ZYP1_RECQ4	5298_A	Chr1	3580437	3603239	Col/Ler	Col	1	recq4ab_female
ZYP1_RECQ4	5298_A	Chr1	4186496	4206064	Col	Col/Ler	1	recq4ab_female
ZYP1_RECQ4	5298_A	Chr1	29970074	30000640	Col/Ler	Col	1	recq4ab_female
ZYP1_RECQ4	5298_A	Chr2	19252197	19265372	Col	Col/Ler	1	recq4ab_female
ZYP1_RECQ4	5298_A	Chr3	2642495	2653932	Col/Ler	Col	1	recq4ab_female
ZYP1_RECQ4	5298_A	Chr3	18120000	18136738	Col	Col/Ler	1	recq4ab_female
ZYP1_RECQ4	5298_A	Chr3	18397267	18410688	Col/Ler	Col	1	recq4ab_female
ZYP1_RECQ4	5298_A	Chr4	466344	467805	Col/Ler	Col	1	recq4ab_female
ZYP1_RECQ4	5298_A	Chr4	11940000	11966722	Col	Col/Ler	1	recq4ab_female
ZYP1_RECQ4	5298_A	Chr4	15311306	15341855	Col/Ler	Col	1	recq4ab_female
ZYP1_RECQ4	5298_A	Chr4	16763689	16798865	Col	Col/Ler	1	recq4ab_female
ZYP1_RECQ4	5298_A	Chr5	3132649	3139375	Col	Col/Ler	1	recq4ab_female
ZYP1_RECQ4	5298_A	Chr5	16806402	16809046	Col/Ler	Col	1	recq4ab_female
ZYP1_RECQ4	5298_AA	Chr1	3442204	3450512	Col	Col/Ler	1	recq4ab_female
ZYP1_RECQ4	5298_AA	Chr1	5887798	5896770	Col/Ler	Col	1	recq4ab_female
ZYP1_RECQ4	5298_AA	Chr1	6992894	6995831	Col	Col/Ler	1	recq4ab_female
ZYP1_RECQ4	5298_AA	Chr1	7605784	7625108	Col/Ler	Col	1	recq4ab_female
ZYP1_RECQ4	5298_AA	Chr1	17008262	17014420	Col	Col/Ler	1	recq4ab_female
ZYP1_RECQ4	5298_AA	Chr1	19488384	19500744	Col/Ler	Col	1	recq4ab_female
ZYP1_RECQ4	5298_AA	Chr1	22175783	22178558	Col	Col/Ler	1	recq4ab_female
ZYP1_RECQ4	5298_AA	Chr1	23818622	23822006	Col/Ler	Col	1	recq4ab_female
ZYP1_RECQ4	5298_AA	Chr1	27301549	27309272	Col	Col/Ler	1	recq4ab_female
ZYP1_RECQ4	5298_AA	Chr2	7465953	7477014	Col	Col/Ler	1	recq4ab_female
ZYP1_RECQ4	5298_AA	Chr2	10409510	10422050	Col/Ler	Col	1	recq4ab_female
ZYP1_RECQ4	5298_AA	Chr2	11482967	11494757	Col	Col/Ler	1	recq4ab_female
ZYP1_RECQ4	5298_AA	Chr2	12893448	12893994	Col/Ler	Col	1	recq4ab_female
ZYP1_RECQ4	5298_AA	Chr2	17484566	17499431	Col	Col/Ler	1	recq4ab_female
ZYP1_RECQ4	5298_AA	Chr2	18203643	18260460	Col/Ler	Col	1	recq4ab_female
ZYP1_RECQ4	5298_AA	Chr2	19090139	19100332	Col	Col/Ler	1	recq4ab_female
ZYP1_RECQ4	5298_AA	Chr3	363356	368780	Col/Ler	Col	1	recq4ab_female
ZYP1_RECQ4	5298_AA	Chr3	1471616	1487703	Col	Col/Ler	1	recq4ab_female
ZYP1_RECQ4	5298_AA	Chr3	19163816	19175591	Col/Ler	Col	1	recq4ab_female
ZYP1_RECQ4	5298_AA	Chr3	21102611	21109063	Col	Col/Ler	1	recq4ab_female
ZYP1_RECQ4	5298_AA	Chr3	21332326	21341141	Col/Ler	Col	1	recq4ab_female
ZYP1_RECQ4	5298_AA	Chr4	919799	926755	Col	Col/Ler	1	recq4ab_female
ZYP1_RECQ4	5298_AA	Chr4	5635580	5640574	Col/Ler	Col	1	recq4ab_female
ZYP1_RECQ4	5298_AA	Chr4	13720567	13847724	Col	Col/Ler	1	recq4ab_female
ZYP1_RECQ4	5298_AA	Chr4	15511727	15531199	Col/Ler	Col	1	recq4ab_female
ZYP1_RECQ4	5298_AA	Chr4	16307866	16318783	Col	Col/Ler	1	recq4ab_female
ZYP1_RECQ4	5298_AA	Chr5	8764976	8768922	Col/Ler	Col	1	recq4ab_female
ZYP1_RECQ4	5298_AA	Chr5	19837718	19846919	Col	Col/Ler	1	recq4ab_female
ZYP1_RECQ4	5298_AA	Chr5	22314362	22322983	Col/Ler	Col	1	recq4ab_female
ZYP1_RECQ4	5298_AA	Chr5	25066592	25073451	Col	Col/Ler	1	recq4ab_female
ZYP1_RECQ4	5298_AB	Chr1	2304304	2319866	Col	Col/Ler	1	recq4ab_female
ZYP1_RECQ4	5298_AB	Chr2	7762265	7773691	Col/Ler	Col	1	recq4ab_female
ZYP1_RECQ4	5298_AB	Chr2	13107105	13151980	Col	Col/Ler	1	recq4ab_female
ZYP1_RECQ4	5298_AB	Chr2	17098603	17127331	Col/Ler	Col	1	recq4ab_female
ZYP1_RECQ4	5298_AB	Chr3	5079621	5243540	Col/Ler	Col	1	recq4ab_female
ZYP1_RECQ4	5298_AB	Chr3	6142921	6149483	Col	Col/Ler	1	recq4ab_female
ZYP1_RECQ4	5298_AB	Chr3	9053546	9057487	Col/Ler	Col	1	recq4ab_female
ZYP1_RECQ4	5298_AB	Chr3	19409443	19418939	Col	Col/Ler	1	recq4ab_female
ZYP1_RECQ4	5298_AB	Chr4	13838058	13859142	Col	Col/Ler	1	recq4ab_female
ZYP1_RECQ4	5298_AB	Chr5	16938776	16943689	Col	Col/Ler	1	recq4ab_female
ZYP1_RECQ4	5298_AB	Chr5	18499811	18531400	Col/Ler	Col	1	recq4ab_female
ZYP1_RECQ4	5298_AB	Chr5	18985916	18988694	Col	Col/Ler	1	recq4ab_female
ZYP1_RECQ4	5298_AB	Chr5	19546045	19557491	Col/Ler	Col	1	recq4ab_female
ZYP1_RECQ4	5298_AC	Chr1	2305002	2317526	Col	Col/Ler	1	recq4ab_female
ZYP1_RECQ4	5298_AC	Chr2	7767255	7773774	Col/Ler	Col	1	recq4ab_female
ZYP1_RECQ4	5298_AC	Chr2	13115687	13152474	Col	Col/Ler	1	recq4ab_female
ZYP1_RECQ4	5298_AC	Chr2	17100951	17115083	Col/Ler	Col	1	recq4ab_female
ZYP1_RECQ4	5298_AC	Chr3	5165948	5244340	Col/Ler	Col	1	recq4ab_female
ZYP1_RECQ4	5298_AC	Chr3	6144169	6149252	Col	Col/Ler	1	recq4ab_female
ZYP1_RECQ4	5298_AC	Chr3	9053874	9060142	Col/Ler	Col	1	recq4ab_female
ZYP1_RECQ4	5298_AC	Chr3	19414260	19417000	Col	Col/Ler	1	recq4ab_female
ZYP1_RECQ4	5298_AC	Chr4	13848428	13852329	Col	Col/Ler	1	recq4ab_female
ZYP1_RECQ4	5298_AC	Chr5	16940680	16944738	Col	Col/Ler	1	recq4ab_female
ZYP1_RECQ4	5298_AC	Chr5	18495476	18524719	Col/Ler	Col	1	recq4ab_female
ZYP1_RECQ4	5298_AC	Chr5	18984259	18989145	Col	Col/Ler	1	recq4ab_female
ZYP1_RECQ4	5298_AC	Chr5	19542281	19564643	Col/Ler	Col	1	recq4ab_female
ZYP1_RECQ4	5298_AD	Chr1	5732465	5745231	Col	Col/Ler	1	recq4ab_female
ZYP1_RECQ4	5298_AD	Chr1	6882648	6897344	Col/Ler	Col	1	recq4ab_female
ZYP1_RECQ4	5298_AD	Chr1	8384601	8392166	Col	Col/Ler	1	recq4ab_female
ZYP1_RECQ4	5298_AD	Chr1	23858450	23863002	Col/Ler	Col	1	recq4ab_female
ZYP1_RECQ4	5298_AD	Chr1	26778696	26796097	Col	Col/Ler	1	recq4ab_female
ZYP1_RECQ4	5298_AD	Chr1	28165422	28168590	Col/Ler	Col	1	recq4ab_female
ZYP1_RECQ4	5298_AD	Chr1	29092461	29102698	Col	Col/Ler	1	recq4ab_female
ZYP1_RECQ4	5298_AD	Chr2	16764396	16770340	Col/Ler	Col	1	recq4ab_female
ZYP1_RECQ4	5298_AD	Chr2	18370191	18384252	Col	Col/Ler	1	recq4ab_female
ZYP1_RECQ4	5298_AD	Chr3	4373618	4384385	Col	Col/Ler	1	recq4ab_female
ZYP1_RECQ4	5298_AD	Chr3	6485455	6492973	Col/Ler	Col	1	recq4ab_female
ZYP1_RECQ4	5298_AD	Chr3	10769490	10777435	Col	Col/Ler	1	recq4ab_female
ZYP1_RECQ4	5298_AD	Chr3	22760181	22778526	Col/Ler	Col	1	recq4ab_female
ZYP1_RECQ4	5298_AD	Chr4	18461952	18473109	Col/Ler	Col	1	recq4ab_female
ZYP1_RECQ4	5298_AD	Chr5	3825000	4005000	Col/Ler	Col	1	recq4ab_female
ZYP1_RECQ4	5298_AD	Chr5	4042144	4071711	Col	Col/Ler	1	recq4ab_female
ZYP1_RECQ4	5298_AD	Chr5	26324273	26329236	Col/Ler	Col	1	recq4ab_female
ZYP1_RECQ4	5298_AE	Chr1	834960	1064221	Col/Ler	Col	1	recq4ab_female
ZYP1_RECQ4	5298_AE	Chr1	3321828	3442120	Col	Col/Ler	1	recq4ab_female
ZYP1_RECQ4	5298_AE	Chr1	18240553	18250435	Col/Ler	Col	1	recq4ab_female
ZYP1_RECQ4	5298_AE	Chr1	22948991	22958949	Col	Col/Ler	1	recq4ab_female
ZYP1_RECQ4	5298_AE	Chr1	24103863	24109231	Col/Ler	Col	1	recq4ab_female
ZYP1_RECQ4	5298_AE	Chr1	25783914	25785306	Col	Col/Ler	1	recq4ab_female
ZYP1_RECQ4	5298_AE	Chr1	28620000	28845000	Col/Ler	Col	1	recq4ab_female
ZYP1_RECQ4	5298_AE	Chr1	29758998	29763948	Col	Col/Ler	1	recq4ab_female
ZYP1_RECQ4	5298_AE	Chr2	8775649	8778868	Col/Ler	Col	1	recq4ab_female
ZYP1_RECQ4	5298_AE	Chr2	11124754	11140374	Col	Col/Ler	1	recq4ab_female
ZYP1_RECQ4	5298_AE	Chr2	11348653	11362630	Col/Ler	Col	1	recq4ab_female
ZYP1_RECQ4	5298_AE	Chr2	17143674	17168060	Col	Col/Ler	1	recq4ab_female
ZYP1_RECQ4	5298_AE	Chr2	17436181	17442151	Col/Ler	Col	1	recq4ab_female
ZYP1_RECQ4	5298_AE	Chr2	17543852	17553064	Col	Col/Ler	1	recq4ab_female
ZYP1_RECQ4	5298_AE	Chr2	19486493	19490304	Col/Ler	Col	1	recq4ab_female
ZYP1_RECQ4	5298_AE	Chr3	6099673	6111346	Col	Col/Ler	1	recq4ab_female
ZYP1_RECQ4	5298_AE	Chr3	22377682	22406635	Col/Ler	Col	1	recq4ab_female
ZYP1_RECQ4	5298_AE	Chr3	23355831	23362395	Col	Col/Ler	1	recq4ab_female
ZYP1_RECQ4	5298_AE	Chr4	362866	368769	Col/Ler	Col	1	recq4ab_female
ZYP1_RECQ4	5298_AE	Chr4	14108886	14122616	Col	Col/Ler	1	recq4ab_female
ZYP1_RECQ4	5298_AE	Chr5	1400938	1410610	Col	Col/Ler	1	recq4ab_female
ZYP1_RECQ4	5298_AE	Chr5	3511063	3517590	Col/Ler	Col	1	recq4ab_female
ZYP1_RECQ4	5298_AE	Chr5	4751782	4756615	Col	Col/Ler	1	recq4ab_female
ZYP1_RECQ4	5298_AE	Chr5	19022911	19024973	Col/Ler	Col	1	recq4ab_female
ZYP1_RECQ4	5298_AE	Chr5	19231171	19248066	Col	Col/Ler	1	recq4ab_female
ZYP1_RECQ4	5298_AE	Chr5	22656241	22668012	Col/Ler	Col	1	recq4ab_female
ZYP1_RECQ4	5298_AF	Chr1	3321865	3442204	Col/Ler	Col	1	recq4ab_female
ZYP1_RECQ4	5298_AF	Chr1	11473151	11477230	Col	Col/Ler	1	recq4ab_female
ZYP1_RECQ4	5298_AF	Chr2	7479493	7487885	Col	Col/Ler	1	recq4ab_female
ZYP1_RECQ4	5298_AF	Chr2	10118718	10126799	Col/Ler	Col	1	recq4ab_female
ZYP1_RECQ4	5298_AF	Chr2	10770313	10792237	Col	Col/Ler	1	recq4ab_female
ZYP1_RECQ4	5298_AF	Chr3	4079005	4103514	Col	Col/Ler	1	recq4ab_female
ZYP1_RECQ4	5298_AF	Chr3	19915870	19937407	Col/Ler	Col	1	recq4ab_female
ZYP1_RECQ4	5298_AF	Chr3	21287948	21295996	Col	Col/Ler	1	recq4ab_female
ZYP1_RECQ4	5298_AF	Chr3	21704903	21722776	Col/Ler	Col	1	recq4ab_female
ZYP1_RECQ4	5298_AF	Chr4	13972091	13973951	Col	Col/Ler	1	recq4ab_female
ZYP1_RECQ4	5298_AF	Chr5	1081790	1102031	Col	Col/Ler	1	recq4ab_female
ZYP1_RECQ4	5298_AF	Chr5	1815444	1901402	Col/Ler	Col	1	recq4ab_female
ZYP1_RECQ4	5298_AG	Chr1	3554155	3564166	Col	Col/Ler	1	recq4ab_female
ZYP1_RECQ4	5298_AG	Chr1	7323196	7329164	Col/Ler	Col	1	recq4ab_female
ZYP1_RECQ4	5298_AG	Chr1	19754738	19794001	Col	Col/Ler	1	recq4ab_female
ZYP1_RECQ4	5298_AG	Chr1	27998735	28007099	Col/Ler	Col	1	recq4ab_female
ZYP1_RECQ4	5298_AG	Chr2	8520000	8556860	Col	Col/Ler	1	recq4ab_female
ZYP1_RECQ4	5298_AG	Chr3	5142262	5244749	Col	Col/Ler	1	recq4ab_female
ZYP1_RECQ4	5298_AG	Chr3	10792004	10797009	Col/Ler	Col	1	recq4ab_female
ZYP1_RECQ4	5298_AG	Chr3	18743435	18748526	Col	Col/Ler	1	recq4ab_female
ZYP1_RECQ4	5298_AG	Chr4	963383	1003558	Col/Ler	Col	1	recq4ab_female
ZYP1_RECQ4	5298_AG	Chr4	18420000	18461768	Col	Col/Ler	1	recq4ab_female
ZYP1_RECQ4	5298_AG	Chr5	22772236	22816931	Col/Ler	Col	1	recq4ab_female
ZYP1_RECQ4	5298_AH	Chr1	478208	568311	Col	Col/Ler	1	recq4ab_female
ZYP1_RECQ4	5298_AH	Chr1	5370065	5373922	Col/Ler	Col	1	recq4ab_female
ZYP1_RECQ4	5298_AH	Chr1	6263735	6270295	Col	Col/Ler	1	recq4ab_female
ZYP1_RECQ4	5298_AH	Chr1	20684562	20695090	Col/Ler	Col	1	recq4ab_female
ZYP1_RECQ4	5298_AH	Chr1	24449847	24458861	Col	Col/Ler	1	recq4ab_female
ZYP1_RECQ4	5298_AH	Chr1	25664578	25672500	Col/Ler	Col	1	recq4ab_female
ZYP1_RECQ4	5298_AH	Chr2	202855	204063	Col/Ler	Col	1	recq4ab_female
ZYP1_RECQ4	5298_AH	Chr2	8368815	8374873	Col	Col/Ler	1	recq4ab_female
ZYP1_RECQ4	5298_AH	Chr2	13409777	13410000	Col/Ler	Col	1	recq4ab_female
ZYP1_RECQ4	5298_AH	Chr3	1787523	1789482	Col/Ler	Col	1	recq4ab_female
ZYP1_RECQ4	5298_AH	Chr3	7520498	7530486	Col	Col/Ler	1	recq4ab_female
ZYP1_RECQ4	5298_AH	Chr3	18806358	18815125	Col/Ler	Col	1	recq4ab_female
[truncated: 3,527 more rows]

## Sheet: zyp1_HEI10oe
Project	Sample_id	Chr_id	Start_pos	Stop_pos	Geno_1	Geno_2	CO_num	Group
[truncated: 4,809 more rows]

[truncated: 5 more sheets: recq4ab_HEI10oe, zyp1_recq4ab, zyp1_recq4ab_HEI10oe, zyp1_recq4ab_HEI10oe_figl1, recq4ab_figl1]
