# Supplementary material for: Maximizing meiotic crossover rates reveals the map of Crossover Potential
Source: Nat Commun. 2025 Jun 12;16:5306. doi: 10.1038/s41467-025-60663-y (PMC12162847; doi:10.1038/s41467-025-60663-y)
Supplement: Supplementary file 5 — Supplementary Data 2 [file 41467_2025_60663_MOESM5_ESM.zip]

Archive with 3 entries (3 files):
- Supplementary data 2 Figure 2m _zyp1_recq4.ics
- Supplementary data 2 Figure 2e wild type.ics
- Supplementary data 2 Figure 2i zyp1 HEI10oe male.ics
