# Supplementary material for: Maximizing meiotic crossover rates reveals the map of Crossover Potential
Source: Nat Commun. 2025 Jun 12;16:5306. doi: 10.1038/s41467-025-60663-y (PMC12162847; doi:10.1038/s41467-025-60663-y)
Supplement: Supplementary file 7 — Source data [file 41467_2025_60663_MOESM7_ESM.zip]

Archive with 2 entries (2 files):
- Source data Figure1_Table.CO_cnt.depths.reads_cnt.xlsx
- Source_data_Figure2_HEI10 MLH1 counting - coller.xlsx
