# Supplementary material for: Maximizing meiotic crossover rates reveals the map of Crossover Potential
Source: Nat Commun. 2025 Jun 12;16:5306. doi: 10.1038/s41467-025-60663-y (PMC12162847; doi:10.1038/s41467-025-60663-y)
Supplement: Supplementary file 7 — Source data [file 41467_2025_60663_MOESM7_ESM.zip › Source data Figure1_Table.CO_cnt.depths.reads_cnt.xlsx]

## Sheet: Table.CO_cnt.depths.project
Sample ID	total number of CO	genotype_sex	coverage	number of read pairs	ArrayExpress EMBL-EBI database under accession code	reference
4357_A	12	zyp1_female	1.78	972101	E-MTAB-9593	Capilla-Perez et al., 2021
4357_AA	11	zyp1_female	1.99	1098004	E-MTAB-9593	Capilla-Perez et al., 2021
4357_AB	9	zyp1_female	1.95	1069251	E-MTAB-9593	Capilla-Perez et al., 2021
4357_AC	6	zyp1_female	2.04	1077811	E-MTAB-9593	Capilla-Perez et al., 2021
4357_AD	9	zyp1_female	2.06	1050880	E-MTAB-9593	Capilla-Perez et al., 2021
4357_AE	6	zyp1_female	2.12	1089761	E-MTAB-9593	Capilla-Perez et al., 2021
4357_AF	4	zyp1_female	1.89	1060372	E-MTAB-9593	Capilla-Perez et al., 2021
4357_AG	9	zyp1_female	2.05	1093854	E-MTAB-9593	Capilla-Perez et al., 2021
4357_AH	12	zyp1_female	2.09	1095859	E-MTAB-9593	Capilla-Perez et al., 2021
4357_AI	4	zyp1_female	2	1062146	E-MTAB-9593	Capilla-Perez et al., 2021
4357_AJ	11	zyp1_female	2.05	1084760	E-MTAB-9593	Capilla-Perez et al., 2021
4357_AK	3	zyp1_female	1.99	1087483	E-MTAB-9593	Capilla-Perez et al., 2021
4357_AL	7	zyp1_female	1.92	1097516	E-MTAB-9593	Capilla-Perez et al., 2021
4357_AM	4	zyp1_female	2.13	1094026	E-MTAB-9593	Capilla-Perez et al., 2021
4357_AN	7	zyp1_female	1.87	1057861	E-MTAB-9593	Capilla-Perez et al., 2021
4357_AO	7	zyp1_female	1.9	1066796	E-MTAB-9593	Capilla-Perez et al., 2021
4357_AP	7	zyp1_female	2.07	1055504	E-MTAB-9593	Capilla-Perez et al., 2021
4357_AQ	15	zyp1_female	2.02	1078674	E-MTAB-9593	Capilla-Perez et al., 2021
4357_AR	8	zyp1_female	2.38	1182295	E-MTAB-9593	Capilla-Perez et al., 2021
4357_AS	7	zyp1_female	2.14	1077373	E-MTAB-9593	Capilla-Perez et al., 2021
4357_AT	4	zyp1_female	2.09	1052674	E-MTAB-9593	Capilla-Perez et al., 2021
4357_AU	12	zyp1_female	1.96	1096986	E-MTAB-9593	Capilla-Perez et al., 2021
4357_AV	7	zyp1_female	1.97	1097340	E-MTAB-9593	Capilla-Perez et al., 2021
4357_AW	7	zyp1_female	1.99	1050428	E-MTAB-9593	Capilla-Perez et al., 2021
4357_AX	10	zyp1_female	2.07	1082073	E-MTAB-9593	Capilla-Perez et al., 2021
4357_AY	5	zyp1_female	2.02	1079206	E-MTAB-9593	Capilla-Perez et al., 2021
4357_AZ	7	zyp1_female	2	1058728	E-MTAB-9593	Capilla-Perez et al., 2021
4357_B	8	zyp1_female	1.99	1091413	E-MTAB-9593	Capilla-Perez et al., 2021
4357_BA	6	zyp1_female	2.03	1066443	E-MTAB-9593	Capilla-Perez et al., 2021
4357_BB	3	zyp1_female	2.27	1148134	E-MTAB-9593	Capilla-Perez et al., 2021
4357_BC	8	zyp1_female	2.07	1072538	E-MTAB-9593	Capilla-Perez et al., 2021
4357_BD	6	zyp1_female	2.03	1060112	E-MTAB-9593	Capilla-Perez et al., 2021
4357_BE	6	zyp1_female	2.02	1074922	E-MTAB-9593	Capilla-Perez et al., 2021
4357_BF	8	zyp1_female	2.02	1060015	E-MTAB-9593	Capilla-Perez et al., 2021
4357_BG	9	zyp1_female	1.86	1054077	E-MTAB-9593	Capilla-Perez et al., 2021
4357_BH	6	zyp1_female	1.96	1066282	E-MTAB-9593	Capilla-Perez et al., 2021
4357_BI	16	zyp1_female	2.22	1098530	E-MTAB-9593	Capilla-Perez et al., 2021
4357_BJ	9	zyp1_female	2.08	1062479	E-MTAB-9593	Capilla-Perez et al., 2021
4357_BK	6	zyp1_female	1.98	1095850	E-MTAB-9593	Capilla-Perez et al., 2021
4357_BL	8	zyp1_female	1.9	1060506	E-MTAB-9593	Capilla-Perez et al., 2021
4357_BM	15	zyp1_female	1.92	1084390	E-MTAB-9593	Capilla-Perez et al., 2021
4357_BN	7	zyp1_female	2.08	1079839	E-MTAB-9593	Capilla-Perez et al., 2021
4357_BO	6	zyp1_female	2.17	1086535	E-MTAB-9593	Capilla-Perez et al., 2021
4357_BP	10	zyp1_female	1.98	1066667	E-MTAB-9593	Capilla-Perez et al., 2021
4357_BQ	9	zyp1_female	2.06	1060757	E-MTAB-9593	Capilla-Perez et al., 2021
4357_BR	4	zyp1_female	2.17	1095909	E-MTAB-9593	Capilla-Perez et al., 2021
4357_BS	3	zyp1_female	2.17	1092233	E-MTAB-9593	Capilla-Perez et al., 2021
4357_BT	7	zyp1_female	1.87	1082967	E-MTAB-9593	Capilla-Perez et al., 2021
4357_BU	5	zyp1_female	2.03	1082649	E-MTAB-9593	Capilla-Perez et al., 2021
4357_BV	5	zyp1_female	1.91	1071052	E-MTAB-9593	Capilla-Perez et al., 2021
4357_BW	9	zyp1_female	2.12	1060032	E-MTAB-9593	Capilla-Perez et al., 2021
4357_BX	7	zyp1_female	2.01	1077428	E-MTAB-9593	Capilla-Perez et al., 2021
4357_BY	10	zyp1_female	1.9	1052980	E-MTAB-9593	Capilla-Perez et al., 2021
4357_BZ	8	zyp1_female	2	1073835	E-MTAB-9593	Capilla-Perez et al., 2021
4357_C	5	zyp1_female	2.03	1080292	E-MTAB-9593	Capilla-Perez et al., 2021
4357_CA	5	zyp1_female	2.06	1081046	E-MTAB-9593	Capilla-Perez et al., 2021
4357_CB	4	zyp1_female	1.78	1078600	E-MTAB-9593	Capilla-Perez et al., 2021
4357_CC	4	zyp1_female	2.03	1090057	E-MTAB-9593	Capilla-Perez et al., 2021
4357_CD	2	zyp1_female	1.78	1082919	E-MTAB-9593	Capilla-Perez et al., 2021
4357_CE	3	zyp1_female	1.84	1058423	E-MTAB-9593	Capilla-Perez et al., 2021
4357_CF	5	zyp1_female	2.02	1061127	E-MTAB-9593	Capilla-Perez et al., 2021
4357_CG	5	zyp1_female	1.86	1058283	E-MTAB-9593	Capilla-Perez et al., 2021
4357_CH	2	zyp1_female	1.85	1088507	E-MTAB-9593	Capilla-Perez et al., 2021
4357_CI	8	zyp1_female	1.71	1062603	E-MTAB-9593	Capilla-Perez et al., 2021
4357_CJ	5	zyp1_female	1.73	1063750	E-MTAB-9593	Capilla-Perez et al., 2021
4357_CK	8	zyp1_female	1.75	1056792	E-MTAB-9593	Capilla-Perez et al., 2021
4357_CL	3	zyp1_female	1.67	1057996	E-MTAB-9593	Capilla-Perez et al., 2021
4357_CM	6	zyp1_female	1.84	1079217	E-MTAB-9593	Capilla-Perez et al., 2021
4357_CN	6	zyp1_female	1.81	1059010	E-MTAB-9593	Capilla-Perez et al., 2021
4357_CO	2	zyp1_female	1.8	1089428	E-MTAB-9593	Capilla-Perez et al., 2021
4357_CP	12	zyp1_female	1.84	1069673	E-MTAB-9593	Capilla-Perez et al., 2021
4357_CQ	7	zyp1_female	1.73	1088930	E-MTAB-9593	Capilla-Perez et al., 2021
4357_D	11	zyp1_female	2.21	1183948	E-MTAB-9593	Capilla-Perez et al., 2021
4357_E	7	zyp1_female	1.86	1067260	E-MTAB-9593	Capilla-Perez et al., 2021
4357_F	5	zyp1_female	1.9	1072393	E-MTAB-9593	Capilla-Perez et al., 2021
4357_G	5	zyp1_female	1.79	1063822	E-MTAB-9593	Capilla-Perez et al., 2021
4357_H	7	zyp1_female	1.78	1065824	E-MTAB-9593	Capilla-Perez et al., 2021
4357_I	10	zyp1_female	1.74	984548	E-MTAB-9593	Capilla-Perez et al., 2021
4357_J	9	zyp1_female	2.02	1054324	E-MTAB-9593	Capilla-Perez et al., 2021
4357_K	13	zyp1_female	2.03	1063566	E-MTAB-9593	Capilla-Perez et al., 2021
4357_L	5	zyp1_female	1.71	953815	E-MTAB-9593	Capilla-Perez et al., 2021
4357_M	11	zyp1_female	1.94	1060356	E-MTAB-9593	Capilla-Perez et al., 2021
4357_N	9	zyp1_female	1.9	1059878	E-MTAB-9593	Capilla-Perez et al., 2021
4357_O	10	zyp1_female	1.89	1097911	E-MTAB-9593	Capilla-Perez et al., 2021
4357_P	3	zyp1_female	1.9	1078913	E-MTAB-9593	Capilla-Perez et al., 2021
4357_Q	5	zyp1_female	2	1144472	E-MTAB-9593	Capilla-Perez et al., 2021
4357_R	10	zyp1_female	1.97	1060970	E-MTAB-9593	Capilla-Perez et al., 2021
4357_S	7	zyp1_female	1.93	1071181	E-MTAB-9593	Capilla-Perez et al., 2021
4357_T	8	zyp1_female	2.17	1131021	E-MTAB-9593	Capilla-Perez et al., 2021
4357_U	2	zyp1_female	1.99	1082743	E-MTAB-9593	Capilla-Perez et al., 2021
4357_V	5	zyp1_female	2.19	1170735	E-MTAB-9593	Capilla-Perez et al., 2021
4357_W	12	zyp1_female	1.93	1082649	E-MTAB-9593	Capilla-Perez et al., 2021
4357_X	12	zyp1_female	1.89	1085282	E-MTAB-9593	Capilla-Perez et al., 2021
4357_Y	7	zyp1_female	1.8	1059618	E-MTAB-9593	Capilla-Perez et al., 2021
4357_Z	8	zyp1_female	2.04	1085804	E-MTAB-9593	Capilla-Perez et al., 2021
4358_A	3	zyp1_male	1.79	1082538	E-MTAB-9593	Capilla-Perez et al., 2021
4358_AA	7	zyp1_male	1.76	1062427	E-MTAB-9593	Capilla-Perez et al., 2021
4358_AC	6	zyp1_male	2.22	1194556	E-MTAB-9593	Capilla-Perez et al., 2021
4358_AD	6	zyp1_male	2.04	1042972	E-MTAB-9593	Capilla-Perez et al., 2021
4358_AE	8	zyp1_male	1.9	1117527	E-MTAB-9593	Capilla-Perez et al., 2021
4358_AF	7	zyp1_male	1.92	1062137	E-MTAB-9593	Capilla-Perez et al., 2021
4358_AG	8	zyp1_male	1.78	1089485	E-MTAB-9593	Capilla-Perez et al., 2021
4358_AH	10	zyp1_male	2.07	1088876	E-MTAB-9593	Capilla-Perez et al., 2021
4358_AI	13	zyp1_male	1.88	1080570	E-MTAB-9593	Capilla-Perez et al., 2021
4358_AJ	11	zyp1_male	2.03	1148319	E-MTAB-9593	Capilla-Perez et al., 2021
4358_AK	3	zyp1_male	2.15	1143207	E-MTAB-9593	Capilla-Perez et al., 2021
4358_AL	7	zyp1_male	2	1134746	E-MTAB-9593	Capilla-Perez et al., 2021
4358_AM	6	zyp1_male	2.01	1053392	E-MTAB-9593	Capilla-Perez et al., 2021
4358_AN	10	zyp1_male	1.8	1082445	E-MTAB-9593	Capilla-Perez et al., 2021
4358_AO	11	zyp1_male	1.84	1135616	E-MTAB-9593	Capilla-Perez et al., 2021
4358_AP	10	zyp1_male	1.88	1081010	E-MTAB-9593	Capilla-Perez et al., 2021
4358_AQ	8	zyp1_male	2	1198732	E-MTAB-9593	Capilla-Perez et al., 2021
4358_AR	8	zyp1_male	1.89	1044197	E-MTAB-9593	Capilla-Perez et al., 2021
4358_AS	7	zyp1_male	2.12	1076163	E-MTAB-9593	Capilla-Perez et al., 2021
4358_AT	9	zyp1_male	1.92	1049030	E-MTAB-9593	Capilla-Perez et al., 2021
4358_AU	5	zyp1_male	1.81	1053895	E-MTAB-9593	Capilla-Perez et al., 2021
4358_AV	10	zyp1_male	1.94	1072941	E-MTAB-9593	Capilla-Perez et al., 2021
4358_AW	6	zyp1_male	2.09	1185906	E-MTAB-9593	Capilla-Perez et al., 2021
4358_AX	7	zyp1_male	1.72	1043776	E-MTAB-9593	Capilla-Perez et al., 2021
4358_AY	9	zyp1_male	2.02	1149198	E-MTAB-9593	Capilla-Perez et al., 2021
4358_AZ	10	zyp1_male	1.98	1055844	E-MTAB-9593	Capilla-Perez et al., 2021
4358_B	9	zyp1_male	1.77	1085304	E-MTAB-9593	Capilla-Perez et al., 2021
4358_BA	4	zyp1_male	2.15	1169671	E-MTAB-9593	Capilla-Perez et al., 2021
4358_BB	8	zyp1_male	1.8	952997	E-MTAB-9593	Capilla-Perez et al., 2021
4358_BC	5	zyp1_male	2.06	1146618	E-MTAB-9593	Capilla-Perez et al., 2021
4358_BD	7	zyp1_male	1.79	1071351	E-MTAB-9593	Capilla-Perez et al., 2021
4358_BE	8	zyp1_male	1.66	1019382	E-MTAB-9593	Capilla-Perez et al., 2021
4358_BF	5	zyp1_male	1.7	960504	E-MTAB-9593	Capilla-Perez et al., 2021
4358_BG	8	zyp1_male	2.01	1191449	E-MTAB-9593	Capilla-Perez et al., 2021
4358_BH	10	zyp1_male	2.07	1092351	E-MTAB-9593	Capilla-Perez et al., 2021
4358_BI	10	zyp1_male	2.23	1158361	E-MTAB-9593	Capilla-Perez et al., 2021
4358_BJ	5	zyp1_male	1.84	1061000	E-MTAB-9593	Capilla-Perez et al., 2021
4358_BK	7	zyp1_male	2.17	1181029	E-MTAB-9593	Capilla-Perez et al., 2021
4358_BL	8	zyp1_male	1.98	1085776	E-MTAB-9593	Capilla-Perez et al., 2021
4358_BM	7	zyp1_male	2.05	1058266	E-MTAB-9593	Capilla-Perez et al., 2021
4358_BN	7	zyp1_male	1.76	1068197	E-MTAB-9593	Capilla-Perez et al., 2021
4358_BO	8	zyp1_male	2.11	1081658	E-MTAB-9593	Capilla-Perez et al., 2021
4358_BP	5	zyp1_male	1.94	1097211	E-MTAB-9593	Capilla-Perez et al., 2021
4358_BQ	7	zyp1_male	1.91	1067214	E-MTAB-9593	Capilla-Perez et al., 2021
4358_BR	3	zyp1_male	1.9	1057914	E-MTAB-9593	Capilla-Perez et al., 2021
4358_BS	4	zyp1_male	1.75	1057234	E-MTAB-9593	Capilla-Perez et al., 2021
4358_BT	4	zyp1_male	1.77	1067052	E-MTAB-9593	Capilla-Perez et al., 2021
4358_BU	7	zyp1_male	1.93	1076660	E-MTAB-9593	Capilla-Perez et al., 2021
4358_BV	6	zyp1_male	1.81	1060572	E-MTAB-9593	Capilla-Perez et al., 2021
4358_BW	5	zyp1_male	1.95	1073242	E-MTAB-9593	Capilla-Perez et al., 2021
4358_BX	8	zyp1_male	1.96	1084139	E-MTAB-9593	Capilla-Perez et al., 2021
4358_BY	3	zyp1_male	2.17	1073147	E-MTAB-9593	Capilla-Perez et al., 2021
4358_BZ	11	zyp1_male	2.16	1096279	E-MTAB-9593	Capilla-Perez et al., 2021
4358_C	6	zyp1_male	1.92	1090820	E-MTAB-9593	Capilla-Perez et al., 2021
4358_CA	1	zyp1_male	2.14	1182621	E-MTAB-9593	Capilla-Perez et al., 2021
4358_CB	9	zyp1_male	1.98	1054506	E-MTAB-9593	Capilla-Perez et al., 2021
4358_CC	8	zyp1_male	1.79	1062326	E-MTAB-9593	Capilla-Perez et al., 2021
4358_CD	6	zyp1_male	2.13	1145496	E-MTAB-9593	Capilla-Perez et al., 2021
4358_CE	8	zyp1_male	1.85	1077343	E-MTAB-9593	Capilla-Perez et al., 2021
4358_CF	9	zyp1_male	2.03	1169397	E-MTAB-9593	Capilla-Perez et al., 2021
4358_CG	6	zyp1_male	2	1076457	E-MTAB-9593	Capilla-Perez et al., 2021
4358_CH	7	zyp1_male	2.01	1092401	E-MTAB-9593	Capilla-Perez et al., 2021
4358_CI	8	zyp1_male	2.02	1051829	E-MTAB-9593	Capilla-Perez et al., 2021
4358_CJ	2	zyp1_male	1.89	1096763	E-MTAB-9593	Capilla-Perez et al., 2021
4358_CK	5	zyp1_male	2	1084616	E-MTAB-9593	Capilla-Perez et al., 2021
4358_CL	10	zyp1_male	1.88	1095140	E-MTAB-9593	Capilla-Perez et al., 2021
4358_CM	7	zyp1_male	1.93	1089955	E-MTAB-9593	Capilla-Perez et al., 2021
4358_CN	3	zyp1_male	2.07	1069729	E-MTAB-9593	Capilla-Perez et al., 2021
4358_CO	10	zyp1_male	2.06	1090385	E-MTAB-9593	Capilla-Perez et al., 2021
4358_CP	5	zyp1_male	1.83	1097715	E-MTAB-9593	Capilla-Perez et al., 2021
4358_CQ	7	zyp1_male	2.13	1093205	E-MTAB-9593	Capilla-Perez et al., 2021
4358_D	7	zyp1_male	2.08	1096512	E-MTAB-9593	Capilla-Perez et al., 2021
4358_E	8	zyp1_male	1.79	1060103	E-MTAB-9593	Capilla-Perez et al., 2021
4358_F	7	zyp1_male	1.93	1097712	E-MTAB-9593	Capilla-Perez et al., 2021
4358_G	8	zyp1_male	1.81	1096097	E-MTAB-9593	Capilla-Perez et al., 2021
4358_H	8	zyp1_male	1.72	1076333	E-MTAB-9593	Capilla-Perez et al., 2021
4358_I	7	zyp1_male	1.73	1061341	E-MTAB-9593	Capilla-Perez et al., 2021
4358_J	7	zyp1_male	1.91	1087698	E-MTAB-9593	Capilla-Perez et al., 2021
4358_K	4	zyp1_male	1.91	1165584	E-MTAB-9593	Capilla-Perez et al., 2021
4358_L	8	zyp1_male	1.76	1079035	E-MTAB-9593	Capilla-Perez et al., 2021
4358_M	6	zyp1_male	2.27	1178920	E-MTAB-9593	Capilla-Perez et al., 2021
4358_N	10	zyp1_male	1.82	1087568	E-MTAB-9593	Capilla-Perez et al., 2021
4358_O	8	zyp1_male	2.3	1186564	E-MTAB-9593	Capilla-Perez et al., 2021
4358_P	6	zyp1_male	1.87	1073487	E-MTAB-9593	Capilla-Perez et al., 2021
4358_Q	7	zyp1_male	1.97	1197421	E-MTAB-9593	Capilla-Perez et al., 2021
4358_R	8	zyp1_male	1.88	1129108	E-MTAB-9593	Capilla-Perez et al., 2021
4358_S	7	zyp1_male	1.81	1054096	E-MTAB-9593	Capilla-Perez et al., 2021
4358_T	10	zyp1_male	2.23	1180728	E-MTAB-9593	Capilla-Perez et al., 2021
4358_U	10	zyp1_male	1.87	1108577	E-MTAB-9593	Capilla-Perez et al., 2021
4358_V	6	zyp1_male	1.73	1000344	E-MTAB-9593	Capilla-Perez et al., 2021
4358_W	8	zyp1_male	1.94	1110247	E-MTAB-9593	Capilla-Perez et al., 2021
4358_X	4	zyp1_male	1.84	1054876	E-MTAB-9593	Capilla-Perez et al., 2021
4358_Y	8	zyp1_male	1.74	1067204	E-MTAB-9593	Capilla-Perez et al., 2021
4358_Z	7	zyp1_male	1.93	1134696	E-MTAB-9593	Capilla-Perez et al., 2021
4718_A	10	zyp1_female	1.08	689671	E-MTAB-9593	Capilla-Perez et al., 2021
4718_AA	5	zyp1_female	1.31	784617	E-MTAB-9593	Capilla-Perez et al., 2021
4718_AC	13	zyp1_female	1.35	840175	E-MTAB-9593	Capilla-Perez et al., 2021
4718_AD	3	zyp1_female	1.3	836654	E-MTAB-9593	Capilla-Perez et al., 2021
4718_AE	7	zyp1_female	1.45	963605	E-MTAB-9593	Capilla-Perez et al., 2021
4718_AF	6	zyp1_female	1.2	811371	E-MTAB-9593	Capilla-Perez et al., 2021
4718_AG	4	zyp1_female	1.96	1156549	E-MTAB-9593	Capilla-Perez et al., 2021
4718_AH	3	zyp1_female	1.41	900648	E-MTAB-9593	Capilla-Perez et al., 2021
4718_AI	14	zyp1_female	1.76	1133412	E-MTAB-9593	Capilla-Perez et al., 2021
4718_AJ	5	zyp1_female	1.56	1006182	E-MTAB-9593	Capilla-Perez et al., 2021
4718_AK	4	zyp1_female	1.48	1024520	E-MTAB-9593	Capilla-Perez et al., 2021
4718_AL	7	zyp1_female	1.68	1081602	E-MTAB-9593	Capilla-Perez et al., 2021
4718_AM	7	zyp1_female	1.93	1187957	E-MTAB-9593	Capilla-Perez et al., 2021
4718_AN	3	zyp1_female	1.71	1105578	E-MTAB-9593	Capilla-Perez et al., 2021
4718_AO	7	zyp1_female	1.57	1020083	E-MTAB-9593	Capilla-Perez et al., 2021
4718_AP	9	zyp1_female	1.19	796499	E-MTAB-9593	Capilla-Perez et al., 2021
4718_AQ	14	zyp1_female	1.23	786363	E-MTAB-9593	Capilla-Perez et al., 2021
4718_AR	20	zyp1_female	1.18	744140	E-MTAB-9593	Capilla-Perez et al., 2021
4718_AS	5	zyp1_female	1.35	791521	E-MTAB-9593	Capilla-Perez et al., 2021
4718_AT	6	zyp1_female	1.15	736270	E-MTAB-9593	Capilla-Perez et al., 2021
4718_AU	6	zyp1_female	1.66	1022397	E-MTAB-9593	Capilla-Perez et al., 2021
4718_AV	6	zyp1_female	1.72	1107361	E-MTAB-9593	Capilla-Perez et al., 2021
4718_AW	7	zyp1_female	1.19	758519	E-MTAB-9593	Capilla-Perez et al., 2021
4718_AX	6	zyp1_female	1.01	641997	E-MTAB-9593	Capilla-Perez et al., 2021
4718_AY	9	zyp1_female	1.23	711369	E-MTAB-9593	Capilla-Perez et al., 2021
4718_AZ	3	zyp1_female	1.17	728062	E-MTAB-9593	Capilla-Perez et al., 2021
4718_B	9	zyp1_female	1.18	773048	E-MTAB-9593	Capilla-Perez et al., 2021
4718_BA	13	zyp1_female	1.12	702564	E-MTAB-9593	Capilla-Perez et al., 2021
4718_BB	7	zyp1_female	1.31	806337	E-MTAB-9593	Capilla-Perez et al., 2021
4718_BC	8	zyp1_female	1.17	745252	E-MTAB-9593	Capilla-Perez et al., 2021
4718_BD	8	zyp1_female	1.1	725246	E-MTAB-9593	Capilla-Perez et al., 2021
4718_BE	7	zyp1_female	1.15	739750	E-MTAB-9593	Capilla-Perez et al., 2021
4718_BF	7	zyp1_female	1.29	815624	E-MTAB-9593	Capilla-Perez et al., 2021
4718_BG	10	zyp1_female	1.2	776773	E-MTAB-9593	Capilla-Perez et al., 2021
4718_BH	9	zyp1_female	1.22	739024	E-MTAB-9593	Capilla-Perez et al., 2021
4718_BI	6	zyp1_female	1.26	784708	E-MTAB-9593	Capilla-Perez et al., 2021
4718_BJ	7	zyp1_female	0.94	660129	E-MTAB-9593	Capilla-Perez et al., 2021
4718_BK	6	zyp1_female	1.32	896123	E-MTAB-9593	Capilla-Perez et al., 2021
4718_BL	14	zyp1_female	0.99	678938	E-MTAB-9593	Capilla-Perez et al., 2021
4718_BM	5	zyp1_female	1.48	963735	E-MTAB-9593	Capilla-Perez et al., 2021
4718_BN	6	zyp1_female	1.37	867787	E-MTAB-9593	Capilla-Perez et al., 2021
4718_BO	7	zyp1_female	1.69	1094860	E-MTAB-9593	Capilla-Perez et al., 2021
4718_BP	4	zyp1_female	1.59	925319	E-MTAB-9593	Capilla-Perez et al., 2021
4718_BQ	9	zyp1_female	1.52	899020	E-MTAB-9593	Capilla-Perez et al., 2021
4718_BR	5	zyp1_female	1.46	1013978	E-MTAB-9593	Capilla-Perez et al., 2021
4718_BS	4	zyp1_female	1.65	995230	E-MTAB-9593	Capilla-Perez et al., 2021
4718_BT	11	zyp1_female	1.33	861175	E-MTAB-9593	Capilla-Perez et al., 2021
4718_BU	6	zyp1_female	1.64	1018297	E-MTAB-9593	Capilla-Perez et al., 2021
4718_BV	5	zyp1_female	1.26	786161	E-MTAB-9593	Capilla-Perez et al., 2021
4718_BW	8	zyp1_female	1.56	968680	E-MTAB-9593	Capilla-Perez et al., 2021
4718_BX	7	zyp1_female	1.12	703821	E-MTAB-9593	Capilla-Perez et al., 2021
4718_BY	7	zyp1_female	1.14	766094	E-MTAB-9593	Capilla-Perez et al., 2021
4718_BZ	8	zyp1_female	1.39	877628	E-MTAB-9593	Capilla-Perez et al., 2021
4718_C	2	zyp1_female	1.25	811788	E-MTAB-9593	Capilla-Perez et al., 2021
4718_CA	5	zyp1_female	1.34	861501	E-MTAB-9593	Capilla-Perez et al., 2021
4718_CB	9	zyp1_female	1.29	883468	E-MTAB-9593	Capilla-Perez et al., 2021
4718_CC	6	zyp1_female	1.53	976760	E-MTAB-9593	Capilla-Perez et al., 2021
4718_CD	11	zyp1_female	1.26	795869	E-MTAB-9593	Capilla-Perez et al., 2021
4718_CE	13	zyp1_female	1.4	892769	E-MTAB-9593	Capilla-Perez et al., 2021
4718_CF	7	zyp1_female	1.38	829295	E-MTAB-9593	Capilla-Perez et al., 2021
4718_CG	9	zyp1_female	1.45	855786	E-MTAB-9593	Capilla-Perez et al., 2021
4718_CH	7	zyp1_female	1.53	959835	E-MTAB-9593	Capilla-Perez et al., 2021
4718_CI	6	zyp1_female	1.42	944028	E-MTAB-9593	Capilla-Perez et al., 2021
4718_CJ	13	zyp1_female	1.32	849236	E-MTAB-9593	Capilla-Perez et al., 2021
4718_CK	7	zyp1_female	1.3	821607	E-MTAB-9593	Capilla-Perez et al., 2021
4718_CL	0	zyp1_female	0.96	643936	E-MTAB-9593	Capilla-Perez et al., 2021
4718_CM	4	zyp1_female	1.17	754423	E-MTAB-9593	Capilla-Perez et al., 2021
4718_CN	3	zyp1_female	1.16	709535	E-MTAB-9593	Capilla-Perez et al., 2021
4718_CO	10	zyp1_female	1.02	608997	E-MTAB-9593	Capilla-Perez et al., 2021
4718_CP	9	zyp1_female	1.17	759440	E-MTAB-9593	Capilla-Perez et al., 2021
4718_D	8	zyp1_female	1.25	815955	E-MTAB-9593	Capilla-Perez et al., 2021
4718_E	6	zyp1_female	1.29	867909	E-MTAB-9593	Capilla-Perez et al., 2021
4718_F	4	zyp1_female	1.3	921648	E-MTAB-9593	Capilla-Perez et al., 2021
4718_G	6	zyp1_female	1.28	825549	E-MTAB-9593	Capilla-Perez et al., 2021
4718_H	5	zyp1_female	1.28	809724	E-MTAB-9593	Capilla-Perez et al., 2021
4718_I	4	zyp1_female	1.34	883576	E-MTAB-9593	Capilla-Perez et al., 2021
4718_J	4	zyp1_female	1.2	786279	E-MTAB-9593	Capilla-Perez et al., 2021
4718_K	4	zyp1_female	1.08	740361	E-MTAB-9593	Capilla-Perez et al., 2021
4718_L	3	zyp1_female	1.2	730574	E-MTAB-9593	Capilla-Perez et al., 2021
4718_M	4	zyp1_female	1.15	773460	E-MTAB-9593	Capilla-Perez et al., 2021
4718_N	7	zyp1_female	1.35	911433	E-MTAB-9593	Capilla-Perez et al., 2021
4718_O	2	zyp1_female	1.37	849787	E-MTAB-9593	Capilla-Perez et al., 2021
4718_P	7	zyp1_female	1.47	979872	E-MTAB-9593	Capilla-Perez et al., 2021
4718_Q	12	zyp1_female	1.32	877051	E-MTAB-9593	Capilla-Perez et al., 2021
4718_R	8	zyp1_female	1.13	749858	E-MTAB-9593	Capilla-Perez et al., 2021
4718_S	9	zyp1_female	1.3	853239	E-MTAB-9593	Capilla-Perez et al., 2021
4718_T	4	zyp1_female	1.66	1001712	E-MTAB-9593	Capilla-Perez et al., 2021
4718_U	13	zyp1_female	1.3	905040	E-MTAB-9593	Capilla-Perez et al., 2021
4718_V	5	zyp1_female	1.47	922957	E-MTAB-9593	Capilla-Perez et al., 2021
4718_W	7	zyp1_female	1.44	935683	E-MTAB-9593	Capilla-Perez et al., 2021
4718_X	7	zyp1_female	1.15	702300	E-MTAB-9593	Capilla-Perez et al., 2021
4718_Y	8	zyp1_female	1.47	961288	E-MTAB-9593	Capilla-Perez et al., 2021
4718_Z	5	zyp1_female	1.26	801017	E-MTAB-9593	Capilla-Perez et al., 2021
4720_A	4	zyp1_female	1.13	753936	E-MTAB-9593	Capilla-Perez et al., 2021
4720_AA	10	zyp1_male	1.04	672721	E-MTAB-9593	Capilla-Perez et al., 2021
4720_AB	5	zyp1_male	1.26	797337	E-MTAB-9593	Capilla-Perez et al., 2021
4720_AC	8	zyp1_male	1.02	655835	E-MTAB-9593	Capilla-Perez et al., 2021
4720_AD	7	zyp1_male	1.16	749282	E-MTAB-9593	Capilla-Perez et al., 2021
4720_AE	7	zyp1_male	1	654266	E-MTAB-9593	Capilla-Perez et al., 2021
4720_AF	4	zyp1_male	0.99	646670	E-MTAB-9593	Capilla-Perez et al., 2021
4720_AG	7	zyp1_male	0.55	340706	E-MTAB-9593	Capilla-Perez et al., 2021
4720_AH	4	zyp1_male	0.4	251625	E-MTAB-9593	Capilla-Perez et al., 2021
4720_AI	9	zyp1_male	0.63	360599	E-MTAB-9593	Capilla-Perez et al., 2021
4720_AJ	5	zyp1_male	0.41	248220	E-MTAB-9593	Capilla-Perez et al., 2021
4720_AK	7	zyp1_male	0.41	262446	E-MTAB-9593	Capilla-Perez et al., 2021
4720_AL	6	zyp1_male	0.45	290674	E-MTAB-9593	Capilla-Perez et al., 2021
4720_AM	7	zyp1_male	0.58	365201	E-MTAB-9593	Capilla-Perez et al., 2021
4720_AN	7	zyp1_male	0.64	398003	E-MTAB-9593	Capilla-Perez et al., 2021
4720_AO	8	zyp1_male	1.15	744509	E-MTAB-9593	Capilla-Perez et al., 2021
4720_AP	8	zyp1_male	0.78	496059	E-MTAB-9593	Capilla-Perez et al., 2021
4720_AQ	8	zyp1_male	1.19	732662	E-MTAB-9593	Capilla-Perez et al., 2021
4720_AR	11	zyp1_male	1.02	609413	E-MTAB-9593	Capilla-Perez et al., 2021
4720_AS	10	zyp1_male	1.29	822316	E-MTAB-9593	Capilla-Perez et al., 2021
4720_AT	5	zyp1_male	1.13	708730	E-MTAB-9593	Capilla-Perez et al., 2021
4720_AU	9	zyp1_male	1.22	755630	E-MTAB-9593	Capilla-Perez et al., 2021
4720_AV	5	zyp1_male	1.15	758216	E-MTAB-9593	Capilla-Perez et al., 2021
4720_AW	8	zyp1_male	0.92	625495	E-MTAB-9593	Capilla-Perez et al., 2021
4720_AX	8	zyp1_male	0.98	636021	E-MTAB-9593	Capilla-Perez et al., 2021
4720_AY	8	zyp1_male	0.86	576255	E-MTAB-9593	Capilla-Perez et al., 2021
4720_AZ	7	zyp1_male	0.76	470028	E-MTAB-9593	Capilla-Perez et al., 2021
4720_B	9	zyp1_female	0.96	648850	E-MTAB-9593	Capilla-Perez et al., 2021
4720_BA	9	zyp1_male	0.84	547619	E-MTAB-9593	Capilla-Perez et al., 2021
4720_BB	10	zyp1_male	1.02	600937	E-MTAB-9593	Capilla-Perez et al., 2021
4720_BC	7	zyp1_male	1.14	674400	E-MTAB-9593	Capilla-Perez et al., 2021
4720_BD	3	zyp1_male	1.07	678841	E-MTAB-9593	Capilla-Perez et al., 2021
4720_BE	9	zyp1_male	1.3	833627	E-MTAB-9593	Capilla-Perez et al., 2021
4720_BF	7	zyp1_male	1.08	719778	E-MTAB-9593	Capilla-Perez et al., 2021
4720_BH	8	zyp1_male	1.16	728130	E-MTAB-9593	Capilla-Perez et al., 2021
4720_BI	6	zyp1_male	1.35	848246	E-MTAB-9593	Capilla-Perez et al., 2021
4720_BJ	5	zyp1_male	1.16	767495	E-MTAB-9593	Capilla-Perez et al., 2021
4720_BK	5	zyp1_male	1.29	767993	E-MTAB-9593	Capilla-Perez et al., 2021
4720_BL	8	zyp1_male	1.29	865737	E-MTAB-9593	Capilla-Perez et al., 2021
4720_BM	4	zyp1_male	1.33	868417	E-MTAB-9593	Capilla-Perez et al., 2021
4720_BN	7	zyp1_male	0.95	596240	E-MTAB-9593	Capilla-Perez et al., 2021
4720_BO	9	zyp1_male	1.24	783350	E-MTAB-9593	Capilla-Perez et al., 2021
4720_BP	7	zyp1_male	0.95	596897	E-MTAB-9593	Capilla-Perez et al., 2021
4720_BQ	9	zyp1_male	1.06	674593	E-MTAB-9593	Capilla-Perez et al., 2021
4720_BR	5	zyp1_male	1.29	826224	E-MTAB-9593	Capilla-Perez et al., 2021
4720_BS	6	zyp1_male	1.09	684598	E-MTAB-9593	Capilla-Perez et al., 2021
4720_BT	7	zyp1_male	0.82	499802	E-MTAB-9593	Capilla-Perez et al., 2021
4720_BU	4	zyp1_male	1.34	907264	E-MTAB-9593	Capilla-Perez et al., 2021
4720_BV	9	zyp1_male	1.46	945130	E-MTAB-9593	Capilla-Perez et al., 2021
4720_BW	7	zyp1_male	1.6	953270	E-MTAB-9593	Capilla-Perez et al., 2021
4720_BX	10	zyp1_male	1.42	895441	E-MTAB-9593	Capilla-Perez et al., 2021
4720_BY	4	zyp1_male	1.61	1053705	E-MTAB-9593	Capilla-Perez et al., 2021
4720_BZ	8	zyp1_male	1.58	1017114	E-MTAB-9593	Capilla-Perez et al., 2021
4720_C	7	zyp1_female	0.89	569607	E-MTAB-9593	Capilla-Perez et al., 2021
4720_CA	6	zyp1_male	1.43	937805	E-MTAB-9593	Capilla-Perez et al., 2021
4720_CB	4	zyp1_male	1.46	934951	E-MTAB-9593	Capilla-Perez et al., 2021
4720_CC	8	zyp1_male	1.39	900490	E-MTAB-9593	Capilla-Perez et al., 2021
4720_CD	8	zyp1_male	1.17	746436	E-MTAB-9593	Capilla-Perez et al., 2021
4720_CE	5	zyp1_male	1.21	797688	E-MTAB-9593	Capilla-Perez et al., 2021
4720_CF	5	zyp1_male	1.32	769542	E-MTAB-9593	Capilla-Perez et al., 2021
4720_CG	10	zyp1_male	1.32	825296	E-MTAB-9593	Capilla-Perez et al., 2021
4720_CH	8	zyp1_male	1.25	798222	E-MTAB-9593	Capilla-Perez et al., 2021
4720_CI	11	zyp1_male	1.52	935697	E-MTAB-9593	Capilla-Perez et al., 2021
4720_CJ	7	zyp1_male	1.5	971785	E-MTAB-9593	Capilla-Perez et al., 2021
4720_CK	4	zyp1_male	1.26	865811	E-MTAB-9593	Capilla-Perez et al., 2021
4720_CL	8	zyp1_male	1.05	714860	E-MTAB-9593	Capilla-Perez et al., 2021
4720_CM	5	zyp1_male	0.97	655589	E-MTAB-9593	Capilla-Perez et al., 2021
4720_CN	10	zyp1_male	1.02	658189	E-MTAB-9593	Capilla-Perez et al., 2021
4720_CO	11	zyp1_male	1.11	714966	E-MTAB-9593	Capilla-Perez et al., 2021
4720_CP	10	zyp1_male	0.92	592770	E-MTAB-9593	Capilla-Perez et al., 2021
4720_D	5	zyp1_female	0.8	547304	E-MTAB-9593	Capilla-Perez et al., 2021
4720_E	10	zyp1_female	1.26	800819	E-MTAB-9593	Capilla-Perez et al., 2021
4720_F	3	zyp1_female	1.15	743715	E-MTAB-9593	Capilla-Perez et al., 2021
4720_G	8	zyp1_female	1.29	767358	E-MTAB-9593	Capilla-Perez et al., 2021
4720_H	7	zyp1_female	1.26	770290	E-MTAB-9593	Capilla-Perez et al., 2021
4720_I	5	zyp1_female	1.29	826407	E-MTAB-9593	Capilla-Perez et al., 2021
4720_J	4	zyp1_male	1.14	746902	E-MTAB-9593	Capilla-Perez et al., 2021
4720_K	3	zyp1_male	1.26	840344	E-MTAB-9593	Capilla-Perez et al., 2021
4720_L	9	zyp1_male	1.23	766658	E-MTAB-9593	Capilla-Perez et al., 2021
4720_M	8	zyp1_male	1.11	720180	E-MTAB-9593	Capilla-Perez et al., 2021
4720_N	5	zyp1_male	1.24	857933	E-MTAB-9593	Capilla-Perez et al., 2021
4720_O	0	zyp1_male	1.39	898237	E-MTAB-9593	Capilla-Perez et al., 2021
4720_P	7	zyp1_male	1.17	858704	E-MTAB-9593	Capilla-Perez et al., 2021
4720_Q	4	zyp1_male	1.54	951945	E-MTAB-9593	Capilla-Perez et al., 2021
4720_R	6	zyp1_male	1.45	875950	E-MTAB-9593	Capilla-Perez et al., 2021
4720_S	6	zyp1_male	1.3	813489	E-MTAB-9593	Capilla-Perez et al., 2021
4720_T	6	zyp1_male	1.42	897200	E-MTAB-9593	Capilla-Perez et al., 2021
4720_U	8	zyp1_male	1.66	985051	E-MTAB-9593	Capilla-Perez et al., 2021
4720_V	9	zyp1_male	1.31	843272	E-MTAB-9593	Capilla-Perez et al., 2021
4720_W	8	zyp1_male	1.46	950187	E-MTAB-9593	Capilla-Perez et al., 2021
4720_X	9	zyp1_male	1.71	1164224	E-MTAB-9593	Capilla-Perez et al., 2021
4720_Y	2	zyp1_male	1.33	848798	E-MTAB-9593	Capilla-Perez et al., 2021
4720_Z	10	zyp1_male	1.16	747549	E-MTAB-9593	Capilla-Perez et al., 2021
4723_AG	8	zyp1_female	1.11	721128	E-MTAB-9593	Capilla-Perez et al., 2021
4723_AH	7	zyp1_female	1.17	772838	E-MTAB-9593	Capilla-Perez et al., 2021
4723_AI	9	zyp1_female	1.26	828601	E-MTAB-9593	Capilla-Perez et al., 2021
4723_AJ	5	zyp1_female	0.77	445212	E-MTAB-9593	Capilla-Perez et al., 2021
4723_AK	6	zyp1_female	1.02	659293	E-MTAB-9593	Capilla-Perez et al., 2021
4723_AL	4	zyp1_female	0.87	561100	E-MTAB-9593	Capilla-Perez et al., 2021
4723_AM	7	zyp1_female	1.05	694748	E-MTAB-9593	Capilla-Perez et al., 2021
4723_AN	6	zyp1_female	0.93	610556	E-MTAB-9593	Capilla-Perez et al., 2021
4723_AO	6	zyp1_female	1.31	885163	E-MTAB-9593	Capilla-Perez et al., 2021
4723_AP	4	zyp1_female	1.19	715052	E-MTAB-9593	Capilla-Perez et al., 2021
4723_AQ	5	zyp1_female	1.5	904139	E-MTAB-9593	Capilla-Perez et al., 2021
4723_AR	6	zyp1_female	1.44	796543	E-MTAB-9593	Capilla-Perez et al., 2021
4723_AS	5	zyp1_female	1.81	1114644	E-MTAB-9593	Capilla-Perez et al., 2021
4723_AT	7	zyp1_female	1.2	787467	E-MTAB-9593	Capilla-Perez et al., 2021
4723_AU	3	zyp1_female	1.3	855498	E-MTAB-9593	Capilla-Perez et al., 2021
4723_AV	7	zyp1_female	1.39	911927	E-MTAB-9593	Capilla-Perez et al., 2021
4723_AW	7	zyp1_female	1.19	751494	E-MTAB-9593	Capilla-Perez et al., 2021
4723_AX	4	zyp1_female	1.4	844438	E-MTAB-9593	Capilla-Perez et al., 2021
4723_AY	8	zyp1_female	1.42	869130	E-MTAB-9593	Capilla-Perez et al., 2021
4723_AZ	3	zyp1_female	1.31	816833	E-MTAB-9593	Capilla-Perez et al., 2021
4723_BA	7	zyp1_female	1.4	857094	E-MTAB-9593	Capilla-Perez et al., 2021
4723_BB	4	zyp1_female	1.78	1060621	E-MTAB-9593	Capilla-Perez et al., 2021
4723_BC	6	zyp1_female	1.48	961118	E-MTAB-9593	Capilla-Perez et al., 2021
4723_BD	11	zyp1_female	1.49	966561	E-MTAB-9593	Capilla-Perez et al., 2021
4723_BE	7	zyp1_female	1.59	1029318	E-MTAB-9593	Capilla-Perez et al., 2021
4723_BF	10	zyp1_female	1.56	1024641	E-MTAB-9593	Capilla-Perez et al., 2021
4723_BG	9	zyp1_female	1.13	696973	E-MTAB-9593	Capilla-Perez et al., 2021
5177_A	9	zyp1_female	1.3	787317	E-MTAB-11696	Durand et al., 2022
5177_AA	5	zyp1_female	1.19	816035	E-MTAB-11696	Durand et al., 2022
5177_AB	10	zyp1_female	1.53	913482	E-MTAB-11696	Durand et al., 2022
5177_AC	11	zyp1_female	1.28	814282	E-MTAB-11696	Durand et al., 2022
5177_AD	11	zyp1_female	1.91	1067762	E-MTAB-11696	Durand et al., 2022
5177_AE	14	zyp1_female	1.29	839951	E-MTAB-11696	Durand et al., 2022
5177_AF	6	zyp1_female	1.28	793359	E-MTAB-11696	Durand et al., 2022
5177_AG	6	zyp1_female	1.77	1038866	E-MTAB-11696	Durand et al., 2022
5177_AH	7	zyp1_female	1.57	1085819	E-MTAB-11696	Durand et al., 2022
5177_AI	9	zyp1_female	1.49	1032918	E-MTAB-11696	Durand et al., 2022
5177_AJ	9	zyp1_female	1.22	807133	E-MTAB-11696	Durand et al., 2022
5177_AK	6	zyp1_female	1.64	1007490	E-MTAB-11696	Durand et al., 2022
5177_AL	5	zyp1_female	1.81	1066286	E-MTAB-11696	Durand et al., 2022
5177_AM	5	zyp1_female	1.5	1005044	E-MTAB-11696	Durand et al., 2022
5177_AN	5	zyp1_female	1.53	1067806	E-MTAB-11696	Durand et al., 2022
5177_AO	8	zyp1_female	1.22	822188	E-MTAB-11696	Durand et al., 2022
5177_AP	7	zyp1_female	1.24	801476	E-MTAB-11696	Durand et al., 2022
5177_AQ	4	zyp1_female	1.33	885234	E-MTAB-11696	Durand et al., 2022
5177_AR	9	zyp1_female	1.4	829310	E-MTAB-11696	Durand et al., 2022
5177_AS	7	zyp1_female	1.42	958736	E-MTAB-11696	Durand et al., 2022
5177_AT	8	zyp1_female	1.87	1062435	E-MTAB-11696	Durand et al., 2022
5177_AU	5	zyp1_female	1.82	1095105	E-MTAB-11696	Durand et al., 2022
5177_AV	4	zyp1_female	1.47	853948	E-MTAB-11696	Durand et al., 2022
5177_AW	8	zyp1_male	1.27	891851	E-MTAB-11696	Durand et al., 2022
5177_AX	6	zyp1_male	1.17	750420	E-MTAB-11696	Durand et al., 2022
5177_AY	6	zyp1_male	1.38	851611	E-MTAB-11696	Durand et al., 2022
5177_AZ	10	zyp1_male	1.58	1055946	E-MTAB-11696	Durand et al., 2022
5177_B	2	zyp1_female	1.25	791250	E-MTAB-11696	Durand et al., 2022
5177_BA	14	zyp1_male	1.32	906408	E-MTAB-11696	Durand et al., 2022
5177_BB	4	zyp1_male	1.42	817891	E-MTAB-11696	Durand et al., 2022
5177_BC	7	zyp1_male	1.36	877294	E-MTAB-11696	Durand et al., 2022
5177_BD	5	zyp1_male	1.64	1101567	E-MTAB-11696	Durand et al., 2022
5177_BE	8	zyp1_male	1.42	797202	E-MTAB-11696	Durand et al., 2022
5177_BF	4	zyp1_male	1.21	826152	E-MTAB-11696	Durand et al., 2022
5177_BG	7	zyp1_male	1.26	750030	E-MTAB-11696	Durand et al., 2022
5177_BH	12	zyp1_male	1.15	806724	E-MTAB-11696	Durand et al., 2022
5177_BI	3	zyp1_male	1.16	802798	E-MTAB-11696	Durand et al., 2022
5177_BJ	6	zyp1_male	1.83	1087779	E-MTAB-11696	Durand et al., 2022
5177_BK	7	zyp1_male	1.7	1095909	E-MTAB-11696	Durand et al., 2022
5177_BL	8	zyp1_male	1.13	785007	E-MTAB-11696	Durand et al., 2022
5177_BM	5	zyp1_male	1.23	893483	E-MTAB-11696	Durand et al., 2022
5177_BN	9	zyp1_male	1.45	856853	E-MTAB-11696	Durand et al., 2022
5177_BO	10	zyp1_male	1.8	976397	E-MTAB-11696	Durand et al., 2022
5177_BP	9	zyp1_male	1.12	782029	E-MTAB-11696	Durand et al., 2022
5177_BQ	6	zyp1_male	1.44	805502	E-MTAB-11696	Durand et al., 2022
5177_BR	9	zyp1_male	1.21	824557	E-MTAB-11696	Durand et al., 2022
5177_BS	8	zyp1_male	1.33	825214	E-MTAB-11696	Durand et al., 2022
5177_BT	9	zyp1_male	1.18	857911	E-MTAB-11696	Durand et al., 2022
5177_BU	6	zyp1_male	1.5	1053172	E-MTAB-11696	Durand et al., 2022
5177_BV	12	zyp1_male	1.46	1074398	E-MTAB-11696	Durand et al., 2022
5177_BW	8	zyp1_male	1.29	914643	E-MTAB-11696	Durand et al., 2022
5177_BX	7	zyp1_male	1.11	763282	E-MTAB-11696	Durand et al., 2022
5177_BY	5	zyp1_male	1.53	858219	E-MTAB-11696	Durand et al., 2022
5177_BZ	8	zyp1_male	1.35	803031	E-MTAB-11696	Durand et al., 2022
5177_C	9	zyp1_female	1.88	1123820	E-MTAB-11696	Durand et al., 2022
5177_CA	3	zyp1_male	1.22	829523	E-MTAB-11696	Durand et al., 2022
5177_CB	6	zyp1_male	1.38	928550	E-MTAB-11696	Durand et al., 2022
5177_CC	9	zyp1_male	1.75	1016009	E-MTAB-11696	Durand et al., 2022
5177_CD	5	zyp1_male	1.74	995964	E-MTAB-11696	Durand et al., 2022
5177_CE	4	zyp1_male	1.42	908141	E-MTAB-11696	Durand et al., 2022
5177_CF	7	zyp1_male	1.19	795274	E-MTAB-11696	Durand et al., 2022
5177_CG	11	zyp1_male	1.62	974695	E-MTAB-11696	Durand et al., 2022
5177_CH	8	zyp1_male	1.26	846157	E-MTAB-11696	Durand et al., 2022
5177_CI	5	zyp1_male	1.45	927227	E-MTAB-11696	Durand et al., 2022
5177_CJ	4	zyp1_male	1.55	1030043	E-MTAB-11696	Durand et al., 2022
5177_CK	12	zyp1_male	2.04	1151015	E-MTAB-11696	Durand et al., 2022
5177_CL	4	zyp1_male	1.46	971648	E-MTAB-11696	Durand et al., 2022
5177_CM	7	zyp1_male	1.67	956761	E-MTAB-11696	Durand et al., 2022
5177_CN	9	zyp1_male	1.63	925324	E-MTAB-11696	Durand et al., 2022
5177_CO	8	zyp1_male	1.29	902893	E-MTAB-11696	Durand et al., 2022
5177_CP	4	zyp1_male	1.92	1111774	E-MTAB-11696	Durand et al., 2022
5177_CQ	9	zyp1_male	1.36	964612	E-MTAB-11696	Durand et al., 2022
5177_D	9	zyp1_female	1.74	1127873	E-MTAB-11696	Durand et al., 2022
5177_E	10	zyp1_female	1.31	821457	E-MTAB-11696	Durand et al., 2022
5177_F	7	zyp1_female	1.66	1082407	E-MTAB-11696	Durand et al., 2022
5177_G	6	zyp1_female	1.19	772830	E-MTAB-11696	Durand et al., 2022
5177_H	6	zyp1_female	1.5	873893	E-MTAB-11696	Durand et al., 2022
5177_I	8	zyp1_female	1.47	966167	E-MTAB-11696	Durand et al., 2022
5177_J	8	zyp1_female	1.58	1000975	E-MTAB-11696	Durand et al., 2022
5177_K	9	zyp1_female	1.66	1065854	E-MTAB-11696	Durand et al., 2022
5177_L	8	zyp1_female	1.59	1068494	E-MTAB-11696	Durand et al., 2022
5177_M	8	zyp1_female	1.31	830422	E-MTAB-11696	Durand et al., 2022
5177_N	9	zyp1_female	1.71	1125913	E-MTAB-11696	Durand et al., 2022
5177_O	7	zyp1_female	1.65	1066265	E-MTAB-11696	Durand et al., 2022
5177_P	10	zyp1_female	1.71	1139717	E-MTAB-11696	Durand et al., 2022
5177_Q	6	zyp1_female	1.26	770476	E-MTAB-11696	Durand et al., 2022
5177_R	8	zyp1_female	1.28	826261	E-MTAB-11696	Durand et al., 2022
5177_S	7	zyp1_female	1.45	890813	E-MTAB-11696	Durand et al., 2022
5177_T	5	zyp1_female	1.22	766701	E-MTAB-11696	Durand et al., 2022
5177_U	15	zyp1_female	1.22	801249	E-MTAB-11696	Durand et al., 2022
5177_V	13	zyp1_female	1.73	1086380	E-MTAB-11696	Durand et al., 2022
5177_W	6	zyp1_female	1.22	790082	E-MTAB-11696	Durand et al., 2022
5177_X	5	zyp1_female	1.22	828385	E-MTAB-11696	Durand et al., 2022
5177_Y	7	zyp1_female	1.32	818991	E-MTAB-11696	Durand et al., 2022
5177_Z	4	zyp1_female	1.95	1103557	E-MTAB-11696	Durand et al., 2022
5180_A	18	zyp1_hei10_female	1.63	984232	E-MTAB-11696	Durand et al., 2022
5180_AA	14	zyp1_hei10_female	1.16	847696	E-MTAB-11696	Durand et al., 2022
5180_AB	23	zyp1_hei10_female	1.42	924843	E-MTAB-11696	Durand et al., 2022
5180_AC	34	zyp1_hei10_female	1.07	702415	E-MTAB-11696	Durand et al., 2022
5180_AD	11	zyp1_hei10_female	1.06	713465	E-MTAB-11696	Durand et al., 2022
5180_AE	18	zyp1_hei10_female	1.72	1038560	E-MTAB-11696	Durand et al., 2022
5180_AF	22	zyp1_hei10_female	1.02	770384	E-MTAB-11696	Durand et al., 2022
5180_AG	16	zyp1_hei10_female	0.93	710449	E-MTAB-11696	Durand et al., 2022
5180_AH	12	zyp1_hei10_female	1.72	1020189	E-MTAB-11696	Durand et al., 2022
5180_AI	15	zyp1_hei10_female	0.98	706285	E-MTAB-11696	Durand et al., 2022
5180_AJ	19	zyp1_hei10_female	1.01	733319	E-MTAB-11696	Durand et al., 2022
5180_AK	20	zyp1_hei10_female	1.07	734810	E-MTAB-11696	Durand et al., 2022
5180_AL	31	zyp1_hei10_female	1.15	828762	E-MTAB-11696	Durand et al., 2022
5180_AM	21	zyp1_hei10_female	1.54	1041988	E-MTAB-11696	Durand et al., 2022
5180_AN	15	zyp1_hei10_female	0.95	721796	E-MTAB-11696	Durand et al., 2022
5180_AO	23	zyp1_hei10_female	1.02	746477	E-MTAB-11696	Durand et al., 2022
5180_AP	29	zyp1_hei10_female	1.42	986603	E-MTAB-11696	Durand et al., 2022
5180_AQ	19	zyp1_hei10_female	1.51	1045853	E-MTAB-11696	Durand et al., 2022
5180_AR	16	zyp1_hei10_female	1.06	762802	E-MTAB-11696	Durand et al., 2022
5180_AS	23	zyp1_hei10_female	1.05	725426	E-MTAB-11696	Durand et al., 2022
5180_AT	19	zyp1_hei10_female	1.07	788651	E-MTAB-11696	Durand et al., 2022
5180_AU	32	zyp1_hei10_female	1.42	1026419	E-MTAB-11696	Durand et al., 2022
5180_AV	21	zyp1_hei10_female	1.01	782415	E-MTAB-11696	Durand et al., 2022
5180_AW	18	zyp1_hei10_female	1.27	920461	E-MTAB-11696	Durand et al., 2022
5180_AX	14	zyp1_hei10_female	1.15	835293	E-MTAB-11696	Durand et al., 2022
5180_AY	18	zyp1_hei10_female	1.43	965134	E-MTAB-11696	Durand et al., 2022
5180_AZ	40	zyp1_hei10_female	1.14	748115	E-MTAB-11696	Durand et al., 2022
5180_B	21	zyp1_hei10_female	1.33	960835	E-MTAB-11696	Durand et al., 2022
5180_BA	17	zyp1_hei10_female	1.29	884371	E-MTAB-11696	Durand et al., 2022
5180_BB	35	zyp1_hei10_female	1.04	755466	E-MTAB-11696	Durand et al., 2022
5180_BC	27	zyp1_hei10_female	1.03	748730	E-MTAB-11696	Durand et al., 2022
5180_BD	11	zyp1_hei10_female	1.3	989196	E-MTAB-11696	Durand et al., 2022
5180_BE	18	zyp1_hei10_female	1.12	729803	E-MTAB-11696	Durand et al., 2022
5180_BF	29	zyp1_hei10_female	1.07	715165	E-MTAB-11696	Durand et al., 2022
5180_BG	18	zyp1_hei10_female	1.15	813424	E-MTAB-11696	Durand et al., 2022
5180_BH	15	zyp1_hei10_female	1.42	993256	E-MTAB-11696	Durand et al., 2022
5180_BI	18	zyp1_hei10_female	1.53	962969	E-MTAB-11696	Durand et al., 2022
5180_BJ	17	zyp1_hei10_female	1.51	1015444	E-MTAB-11696	Durand et al., 2022
5180_BK	16	zyp1_hei10_female	1.01	725550	E-MTAB-11696	Durand et al., 2022
5180_BL	25	zyp1_hei10_female	0.9	720064	E-MTAB-11696	Durand et al., 2022
5180_BM	16	zyp1_hei10_female	1.16	788930	E-MTAB-11696	Durand et al., 2022
5180_BN	22	zyp1_hei10_female	1.04	723897	E-MTAB-11696	Durand et al., 2022
5180_BO	25	zyp1_hei10_female	1.55	1071362	E-MTAB-11696	Durand et al., 2022
5180_BP	11	zyp1_hei10_female	1.82	1152390	E-MTAB-11696	Durand et al., 2022
5180_BQ	19	zyp1_hei10_female	1.27	753525	E-MTAB-11696	Durand et al., 2022
5180_BR	18	zyp1_hei10_female	1.42	975044	E-MTAB-11696	Durand et al., 2022
5180_BS	15	zyp1_hei10_female	1.2	901618	E-MTAB-11696	Durand et al., 2022
5180_BT	18	zyp1_hei10_female	1.2	837234	E-MTAB-11696	Durand et al., 2022
5180_BU	18	zyp1_hei10_female	1.35	839894	E-MTAB-11696	Durand et al., 2022
5180_BV	20	zyp1_hei10_female	1.52	941408	E-MTAB-11696	Durand et al., 2022
5180_BW	36	zyp1_hei10_female	1.49	1045601	E-MTAB-11696	Durand et al., 2022
5180_BX	21	zyp1_hei10_female	1.43	970056	E-MTAB-11696	Durand et al., 2022
5180_BY	20	zyp1_hei10_female	1.52	938255	E-MTAB-11696	Durand et al., 2022
5180_BZ	41	zyp1_hei10_female	1.07	743536	E-MTAB-11696	Durand et al., 2022
5180_C	20	zyp1_hei10_female	1.08	710076	E-MTAB-11696	Durand et al., 2022
5180_CA	21	zyp1_hei10_female	1.38	940008	E-MTAB-11696	Durand et al., 2022
5180_CB	12	zyp1_hei10_female	1.58	948736	E-MTAB-11696	Durand et al., 2022
5180_CC	12	zyp1_hei10_female	1.14	804498	E-MTAB-11696	Durand et al., 2022
5180_CD	21	zyp1_hei10_female	1.51	939950	E-MTAB-11696	Durand et al., 2022
5180_CE	24	zyp1_hei10_female	1.11	737857	E-MTAB-11696	Durand et al., 2022
5180_CF	15	zyp1_hei10_female	1.54	965082	E-MTAB-11696	Durand et al., 2022
5180_CG	24	zyp1_hei10_female	1.05	772143	E-MTAB-11696	Durand et al., 2022
5180_CH	27	zyp1_hei10_female	1.23	922759	E-MTAB-11696	Durand et al., 2022
5180_CI	19	zyp1_hei10_female	1.35	973007	E-MTAB-11696	Durand et al., 2022
5180_CJ	27	zyp1_hei10_female	1.22	933600	E-MTAB-11696	Durand et al., 2022
5180_CK	11	zyp1_hei10_female	1.06	771913	E-MTAB-11696	Durand et al., 2022
5180_CL	12	zyp1_hei10_female	1.43	929818	E-MTAB-11696	Durand et al., 2022
5180_CM	9	zyp1_hei10_female	1.32	952671	E-MTAB-11696	Durand et al., 2022
5180_CN	34	zyp1_hei10_female	1.37	947699	E-MTAB-11696	Durand et al., 2022
5180_CO	17	zyp1_hei10_female	1.07	791310	E-MTAB-11696	Durand et al., 2022
5180_CP	18	zyp1_hei10_female	1.35	997213	E-MTAB-11696	Durand et al., 2022
5180_CQ	14	zyp1_hei10_female	1.63	1023892	E-MTAB-11696	Durand et al., 2022
5180_D	15	zyp1_hei10_female	1.43	1044359	E-MTAB-11696	Durand et al., 2022
5180_E	18	zyp1_hei10_female	1.4	985884	E-MTAB-11696	Durand et al., 2022
5180_F	14	zyp1_hei10_female	1.24	940417	E-MTAB-11696	Durand et al., 2022
5180_G	20	zyp1_hei10_female	1.44	1044875	E-MTAB-11696	Durand et al., 2022
5180_H	16	zyp1_hei10_female	1.29	994809	E-MTAB-11696	Durand et al., 2022
5180_I	23	zyp1_hei10_female	1.24	859525	E-MTAB-11696	Durand et al., 2022
5180_J	12	zyp1_hei10_female	1.24	897952	E-MTAB-11696	Durand et al., 2022
5180_K	20	zyp1_hei10_female	0.99	800845	E-MTAB-11696	Durand et al., 2022
5180_L	12	zyp1_hei10_female	1.82	1104230	E-MTAB-11696	Durand et al., 2022
5180_M	12	zyp1_hei10_female	1.03	749799	E-MTAB-11696	Durand et al., 2022
5180_N	24	zyp1_hei10_female	1.5	1009049	E-MTAB-11696	Durand et al., 2022
5180_O	18	zyp1_hei10_female	1.41	1034809	E-MTAB-11696	Durand et al., 2022
5180_P	21	zyp1_hei10_female	0.96	722942	E-MTAB-11696	Durand et al., 2022
5180_Q	21	zyp1_hei10_female	1.67	963625	E-MTAB-11696	Durand et al., 2022
5180_R	15	zyp1_hei10_female	1.74	1007516	E-MTAB-11696	Durand et al., 2022
5180_S	17	zyp1_hei10_female	1.54	976223	E-MTAB-11696	Durand et al., 2022
5180_T	24	zyp1_hei10_female	1.53	969861	E-MTAB-11696	Durand et al., 2022
5180_U	21	zyp1_hei10_female	1.54	1025358	E-MTAB-11696	Durand et al., 2022
5180_V	23	zyp1_hei10_female	1.47	1056166	E-MTAB-11696	Durand et al., 2022
5180_W	9	zyp1_hei10_female	1.57	983695	E-MTAB-11696	Durand et al., 2022
5180_X	22	zyp1_hei10_female	1.41	962413	E-MTAB-11696	Durand et al., 2022
5180_Y	13	zyp1_hei10_female	1.24	861903	E-MTAB-11696	Durand et al., 2022
5180_Z	12	zyp1_hei10_female	0.98	707581	E-MTAB-11696	Durand et al., 2022
5181_A	25	zyp1_hei10_female	1.58	971119	E-MTAB-11696	Durand et al., 2022
5181_AA	30	zyp1_hei10_female	1.03	730352	E-MTAB-11696	Durand et al., 2022
5181_AB	24	zyp1_hei10_female	1.45	1046203	E-MTAB-11696	Durand et al., 2022
5181_AC	13	zyp1_hei10_female	1.53	1006854	E-MTAB-11696	Durand et al., 2022
5181_AD	10	zyp1_hei10_female	1.65	1036431	E-MTAB-11696	Durand et al., 2022
5181_AE	13	zyp1_hei10_female	1.48	997755	E-MTAB-11696	Durand et al., 2022
5181_AF	24	zyp1_hei10_female	0.9	706853	E-MTAB-11696	Durand et al., 2022
5181_AG	26	zyp1_hei10_female	1.16	820448	E-MTAB-11696	Durand et al., 2022
5181_AH	14	zyp1_hei10_female	1.56	1088097	E-MTAB-11696	Durand et al., 2022
5181_AI	19	zyp1_hei10_female	1.03	718618	E-MTAB-11696	Durand et al., 2022
5181_AJ	19	zyp1_hei10_female	1.53	1124112	E-MTAB-11696	Durand et al., 2022
5181_AK	14	zyp1_hei10_female	1.52	1016246	E-MTAB-11696	Durand et al., 2022
5181_AL	20	zyp1_hei10_female	0.97	703504	E-MTAB-11696	Durand et al., 2022
5181_AM	20	zyp1_hei10_female	1.51	1041191	E-MTAB-11696	Durand et al., 2022
5181_AN	16	zyp1_hei10_female	1.61	1026106	E-MTAB-11696	Durand et al., 2022
5181_AO	16	zyp1_hei10_female	1.23	812929	E-MTAB-11696	Durand et al., 2022
5181_AP	26	zyp1_hei10_female	1.05	729691	E-MTAB-11696	Durand et al., 2022
5181_AQ	19	zyp1_hei10_female	1.56	1075273	E-MTAB-11696	Durand et al., 2022
5181_AR	18	zyp1_hei10_female	1.07	729754	E-MTAB-11696	Durand et al., 2022
5181_AS	27	zyp1_hei10_female	1.43	922002	E-MTAB-11696	Durand et al., 2022
5181_AT	6	zyp1_hei10_female	1.48	942306	E-MTAB-11696	Durand et al., 2022
5181_AU	16	zyp1_hei10_female	1.51	965070	E-MTAB-11696	Durand et al., 2022
5181_AV	23	zyp1_hei10_female	1.08	749028	E-MTAB-11696	Durand et al., 2022
5181_AW	16	zyp1_hei10_male	1.3	907083	E-MTAB-11696	Durand et al., 2022
5181_AX	16	zyp1_hei10_male	1.55	1028909	E-MTAB-11696	Durand et al., 2022
5181_AY	12	zyp1_hei10_male	1.07	756441	E-MTAB-11696	Durand et al., 2022
5181_AZ	13	zyp1_hei10_male	1.18	843115	E-MTAB-11696	Durand et al., 2022
5181_B	18	zyp1_hei10_female	1.42	976495	E-MTAB-11696	Durand et al., 2022
5181_BA	15	zyp1_hei10_male	1.27	781360	E-MTAB-11696	Durand et al., 2022
5181_BB	15	zyp1_hei10_male	1.7	1030901	E-MTAB-11696	Durand et al., 2022
5181_BC	12	zyp1_hei10_male	1.34	986141	E-MTAB-11696	Durand et al., 2022
5181_BD	13	zyp1_hei10_male	1.01	732548	E-MTAB-11696	Durand et al., 2022
5181_BF	14	zyp1_hei10_male	1.43	936620	E-MTAB-11696	Durand et al., 2022
5181_BG	14	zyp1_hei10_male	0.97	754838	E-MTAB-11696	Durand et al., 2022
5181_BH	15	zyp1_hei10_male	1.11	728890	E-MTAB-11696	Durand et al., 2022
5181_BI	20	zyp1_hei10_male	1.28	907558	E-MTAB-11696	Durand et al., 2022
5181_BJ	16	zyp1_hei10_male	1.12	751723	E-MTAB-11696	Durand et al., 2022
5181_BK	9	zyp1_hei10_male	1.47	1099625	E-MTAB-11696	Durand et al., 2022
5181_BL	14	zyp1_hei10_male	1.44	1020380	E-MTAB-11696	Durand et al., 2022
5181_BM	16	zyp1_hei10_male	1.16	822388	E-MTAB-11696	Durand et al., 2022
5181_BN	13	zyp1_hei10_male	1.48	1064334	E-MTAB-11696	Durand et al., 2022
5181_BO	20	zyp1_hei10_male	1.75	1114497	E-MTAB-11696	Durand et al., 2022
5181_BP	10	zyp1_hei10_male	1.03	716317	E-MTAB-11696	Durand et al., 2022
5181_BQ	19	zyp1_hei10_male	1.48	1021636	E-MTAB-11696	Durand et al., 2022
5181_BR	24	zyp1_hei10_male	1.46	1014682	E-MTAB-11696	Durand et al., 2022
5181_BS	6	zyp1_hei10_male	1.41	1012637	E-MTAB-11696	Durand et al., 2022
5181_BT	16	zyp1_hei10_male	1.65	1019218	E-MTAB-11696	Durand et al., 2022
5181_BU	12	zyp1_hei10_male	1.07	798925	E-MTAB-11696	Durand et al., 2022
5181_BV	22	zyp1_hei10_male	1.5	1029129	E-MTAB-11696	Durand et al., 2022
5181_BW	17	zyp1_hei10_male	1.63	1024267	E-MTAB-11696	Durand et al., 2022
5181_BX	9	zyp1_hei10_male	1.13	816856	E-MTAB-11696	Durand et al., 2022
5181_BY	13	zyp1_hei10_male	1.53	1012332	E-MTAB-11696	Durand et al., 2022
5181_BZ	18	zyp1_hei10_male	1.81	1087735	E-MTAB-11696	Durand et al., 2022
5181_C	31	zyp1_hei10_female	1.69	1024132	E-MTAB-11696	Durand et al., 2022
5181_CA	29	zyp1_hei10_male	1.39	965449	E-MTAB-11696	Durand et al., 2022
5181_CB	13	zyp1_hei10_male	1.6	1047178	E-MTAB-11696	Durand et al., 2022
5181_CC	11	zyp1_hei10_male	1.36	961485	E-MTAB-11696	Durand et al., 2022
5181_CD	9	zyp1_hei10_male	1.38	956072	E-MTAB-11696	Durand et al., 2022
5181_CE	16	zyp1_hei10_male	1.41	976055	E-MTAB-11696	Durand et al., 2022
5181_CF	21	zyp1_hei10_male	1.53	964391	E-MTAB-11696	Durand et al., 2022
5181_CG	9	zyp1_hei10_male	1.25	786360	E-MTAB-11696	Durand et al., 2022
5181_CH	17	zyp1_hei10_male	1.5	1025865	E-MTAB-11696	Durand et al., 2022
5181_CI	19	zyp1_hei10_male	1.72	1129770	E-MTAB-11696	Durand et al., 2022
5181_CJ	12	zyp1_hei10_male	1.31	986713	E-MTAB-11696	Durand et al., 2022
5181_CK	20	zyp1_hei10_male	1.37	1008739	E-MTAB-11696	Durand et al., 2022
5181_CL	15	zyp1_hei10_male	1.15	803238	E-MTAB-11696	Durand et al., 2022
5181_CM	13	zyp1_hei10_male	1.09	765611	E-MTAB-11696	Durand et al., 2022
5181_CN	5	zyp1_hei10_male	1.17	794049	E-MTAB-11696	Durand et al., 2022
5181_CO	19	zyp1_hei10_male	1.27	899154	E-MTAB-11696	Durand et al., 2022
5181_CP	18	zyp1_hei10_male	1.01	742640	E-MTAB-11696	Durand et al., 2022
5181_CQ	25	zyp1_hei10_male	0.91	655481	E-MTAB-11696	Durand et al., 2022
5181_D	16	zyp1_hei10_female	1.69	978219	E-MTAB-11696	Durand et al., 2022
5181_E	27	zyp1_hei10_female	1.29	885056	E-MTAB-11696	Durand et al., 2022
5181_F	17	zyp1_hei10_female	1.28	932180	E-MTAB-11696	Durand et al., 2022
5181_H	13	zyp1_hei10_female	1.33	866031	E-MTAB-11696	Durand et al., 2022
5181_I	20	zyp1_hei10_female	1.14	831001	E-MTAB-11696	Durand et al., 2022
5181_J	17	zyp1_hei10_female	1.74	1112418	E-MTAB-11696	Durand et al., 2022
5181_K	22	zyp1_hei10_female	1.62	1141661	E-MTAB-11696	Durand et al., 2022
5181_L	18	zyp1_hei10_female	1.48	1065434	E-MTAB-11696	Durand et al., 2022
5181_M	16	zyp1_hei10_female	1.33	970773	E-MTAB-11696	Durand et al., 2022
5181_N	19	zyp1_hei10_female	0.98	707995	E-MTAB-11696	Durand et al., 2022
5181_O	27	zyp1_hei10_female	1.57	1053170	E-MTAB-11696	Durand et al., 2022
5181_P	13	zyp1_hei10_female	1.47	1039144	E-MTAB-11696	Durand et al., 2022
5181_Q	14	zyp1_hei10_female	1.49	1017554	E-MTAB-11696	Durand et al., 2022
5181_R	26	zyp1_hei10_female	1.4	943320	E-MTAB-11696	Durand et al., 2022
5181_S	24	zyp1_hei10_female	1.56	1049276	E-MTAB-11696	Durand et al., 2022
5181_T	22	zyp1_hei10_female	1.56	995882	E-MTAB-11696	Durand et al., 2022
5181_U	13	zyp1_hei10_female	1.48	985062	E-MTAB-11696	Durand et al., 2022
5181_V	13	zyp1_hei10_female	1.43	1031361	E-MTAB-11696	Durand et al., 2022
5181_W	12	zyp1_hei10_female	1.7	972038	E-MTAB-11696	Durand et al., 2022
5181_X	20	zyp1_hei10_female	1.34	920313	E-MTAB-11696	Durand et al., 2022
5181_Y	34	zyp1_hei10_female	1.27	874204	E-MTAB-11696	Durand et al., 2022
5181_Z	23	zyp1_hei10_female	0.95	719187	E-MTAB-11696	Durand et al., 2022
5182_A	19	zyp1_hei10_male	1.66	1153712	E-MTAB-11696	Durand et al., 2022
5182_AA	23	zyp1_hei10_male	1.64	1047975	E-MTAB-11696	Durand et al., 2022
5182_AB	14	zyp1_hei10_male	1.5	1121619	E-MTAB-11696	Durand et al., 2022
5182_AC	13	zyp1_hei10_male	1.63	1023487	E-MTAB-11696	Durand et al., 2022
5182_AD	18	zyp1_hei10_male	1.62	1173930	E-MTAB-11696	Durand et al., 2022
5182_AE	17	zyp1_hei10_male	1.65	1133646	E-MTAB-11696	Durand et al., 2022
5182_AF	9	zyp1_hei10_male	1.9	1182841	E-MTAB-11696	Durand et al., 2022
5182_AG	10	zyp1_hei10_male	1.67	1105492	E-MTAB-11696	Durand et al., 2022
5182_AH	8	zyp1_hei10_male	1.73	1094919	E-MTAB-11696	Durand et al., 2022
5182_AI	13	zyp1_hei10_male	1.62	1144029	E-MTAB-11696	Durand et al., 2022
5182_AJ	13	zyp1_hei10_male	1.88	1125065	E-MTAB-11696	Durand et al., 2022
5182_AK	19	zyp1_hei10_male	1.54	1100122	E-MTAB-11696	Durand et al., 2022
5182_AL	17	zyp1_hei10_male	1.65	1170291	E-MTAB-11696	Durand et al., 2022
5182_AM	18	zyp1_hei10_male	1.98	1146858	E-MTAB-11696	Durand et al., 2022
5182_AN	18	zyp1_hei10_male	0.9	708782	E-MTAB-11696	Durand et al., 2022
5182_AO	16	zyp1_hei10_male	1.34	955691	E-MTAB-11696	Durand et al., 2022
5182_AP	16	zyp1_hei10_male	1.31	953618	E-MTAB-11696	Durand et al., 2022
5182_AQ	12	zyp1_hei10_male	1.58	1083608	E-MTAB-11696	Durand et al., 2022
5182_AR	13	zyp1_hei10_male	1.47	1068888	E-MTAB-11696	Durand et al., 2022
5182_AS	11	zyp1_hei10_male	1.61	1127692	E-MTAB-11696	Durand et al., 2022
5182_AT	18	zyp1_hei10_male	1.46	968541	E-MTAB-11696	Durand et al., 2022
5182_AU	9	zyp1_hei10_male	1.55	1069526	E-MTAB-11696	Durand et al., 2022
5182_AV	17	zyp1_hei10_male	1.41	978718	E-MTAB-11696	Durand et al., 2022
5182_AW	16	zyp1_hei10_male	1.05	713050	E-MTAB-11696	Durand et al., 2022
5182_AX	14	zyp1_hei10_male	1.37	1067696	E-MTAB-11696	Durand et al., 2022
5182_AY	16	zyp1_hei10_male	0.95	716023	E-MTAB-11696	Durand et al., 2022
5182_AZ	14	zyp1_hei10_male	1.61	1054759	E-MTAB-11696	Durand et al., 2022
5182_B	10	zyp1_hei10_male	1.67	1028722	E-MTAB-11696	Durand et al., 2022
5182_BA	16	zyp1_hei10_male	1.36	885711	E-MTAB-11696	Durand et al., 2022
5182_BB	10	zyp1_hei10_male	0.96	741870	E-MTAB-11696	Durand et al., 2022
5182_BC	16	zyp1_hei10_male	1.49	1070962	E-MTAB-11696	Durand et al., 2022
5182_BD	14	zyp1_hei10_male	1.02	788782	E-MTAB-11696	Durand et al., 2022
5182_BE	17	zyp1_hei10_male	1.63	1089910	E-MTAB-11696	Durand et al., 2022
5182_BF	5	zyp1_hei10_male	0.98	736138	E-MTAB-11696	Durand et al., 2022
5182_BG	8	zyp1_hei10_male	1.67	1057982	E-MTAB-11696	Durand et al., 2022
5182_BH	15	zyp1_hei10_male	1.62	1023070	E-MTAB-11696	Durand et al., 2022
5182_BI	15	zyp1_hei10_male	1.03	719592	E-MTAB-11696	Durand et al., 2022
5182_BJ	4	zyp1_hei10_male	1	771292	E-MTAB-11696	Durand et al., 2022
5182_BK	15	zyp1_hei10_male	1.55	1155062	E-MTAB-11696	Durand et al., 2022
5182_BL	17	zyp1_hei10_male	1.55	1059870	E-MTAB-11696	Durand et al., 2022
5182_BM	15	zyp1_hei10_male	1.32	920599	E-MTAB-11696	Durand et al., 2022
5182_BN	6	zyp1_hei10_male	1.2	779367	E-MTAB-11696	Durand et al., 2022
5182_BO	16	zyp1_hei10_male	0.96	752929	E-MTAB-11696	Durand et al., 2022
5182_BP	17	zyp1_hei10_male	1.01	711690	E-MTAB-11696	Durand et al., 2022
5182_BQ	12	zyp1_hei10_male	1.43	1064058	E-MTAB-11696	Durand et al., 2022
5182_BR	11	zyp1_hei10_male	0.89	728519	E-MTAB-11696	Durand et al., 2022
5182_BS	14	zyp1_hei10_male	1.5	1026925	E-MTAB-11696	Durand et al., 2022
5182_BT	17	zyp1_hei10_male	1.16	801955	E-MTAB-11696	Durand et al., 2022
5182_BU	22	zyp1_hei10_male	1.6	1005700	E-MTAB-11696	Durand et al., 2022
5182_BV	18	zyp1_hei10_male	0.96	737330	E-MTAB-11696	Durand et al., 2022
5182_BW	17	zyp1_hei10_male	1.45	1063603	E-MTAB-11696	Durand et al., 2022
5182_BX	11	zyp1_hei10_male	1.46	1045762	E-MTAB-11696	Durand et al., 2022
5182_BY	15	zyp1_hei10_male	1.48	1085792	E-MTAB-11696	Durand et al., 2022
5182_BZ	16	zyp1_hei10_male	1.67	1011977	E-MTAB-11696	Durand et al., 2022
5182_C	19	zyp1_hei10_male	1.53	1114663	E-MTAB-11696	Durand et al., 2022
5182_CA	24	zyp1_hei10_male	1.5	1100857	E-MTAB-11696	Durand et al., 2022
5182_CB	15	zyp1_hei10_male	1.38	1002444	E-MTAB-11696	Durand et al., 2022
5182_CC	14	zyp1_hei10_male	1.08	766976	E-MTAB-11696	Durand et al., 2022
5182_CD	16	zyp1_hei10_male	1.44	963939	E-MTAB-11696	Durand et al., 2022
5182_CE	10	zyp1_hei10_male	1.6	1096641	E-MTAB-11696	Durand et al., 2022
5182_CF	11	zyp1_hei10_male	1.4	1028382	E-MTAB-11696	Durand et al., 2022
5182_CG	8	zyp1_hei10_male	0.98	736622	E-MTAB-11696	Durand et al., 2022
5182_CH	15	zyp1_hei10_male	1.49	1112375	E-MTAB-11696	Durand et al., 2022
5182_CI	12	zyp1_hei10_male	1.52	1153692	E-MTAB-11696	Durand et al., 2022
5182_CJ	8	zyp1_hei10_male	1.09	853172	E-MTAB-11696	Durand et al., 2022
5182_CN	21	zyp1_hei10_male	1.37	908833	E-MTAB-11696	Durand et al., 2022
5182_CO	16	zyp1_hei10_male	1.33	997969	E-MTAB-11696	Durand et al., 2022
5182_CP	21	zyp1_hei10_male	1.11	832967	E-MTAB-11696	Durand et al., 2022
5182_CQ	16	zyp1_hei10_male	1.18	897545	E-MTAB-11696	Durand et al., 2022
5182_D	18	zyp1_hei10_male	1.64	1128595	E-MTAB-11696	Durand et al., 2022
5182_E	15	zyp1_hei10_male	1.71	1172299	E-MTAB-11696	Durand et al., 2022
5182_F	10	zyp1_hei10_male	1.91	1186007	E-MTAB-11696	Durand et al., 2022
5182_G	20	zyp1_hei10_male	1.65	1106151	E-MTAB-11696	Durand et al., 2022
5182_H	20	zyp1_hei10_male	1.73	1165085	E-MTAB-11696	Durand et al., 2022
5182_I	13	zyp1_hei10_male	1.73	1144688	E-MTAB-11696	Durand et al., 2022
5182_J	15	zyp1_hei10_male	1.68	1134047	E-MTAB-11696	Durand et al., 2022
5182_K	14	zyp1_hei10_male	1.65	1129604	E-MTAB-11696	Durand et al., 2022
5182_L	13	zyp1_hei10_male	1.96	1171185	E-MTAB-11696	Durand et al., 2022
5182_M	20	zyp1_hei10_male	1.68	1144049	E-MTAB-11696	Durand et al., 2022
5182_N	17	zyp1_hei10_male	1.48	1140213	E-MTAB-11696	Durand et al., 2022
5182_O	18	zyp1_hei10_male	1.48	1100380	E-MTAB-11696	Durand et al., 2022
5182_P	16	zyp1_hei10_male	1.8	1144379	E-MTAB-11696	Durand et al., 2022
5182_Q	8	zyp1_hei10_male	1.63	1149897	E-MTAB-11696	Durand et al., 2022
5182_R	5	zyp1_hei10_male	1.38	978382	E-MTAB-11696	Durand et al., 2022
5182_S	9	zyp1_hei10_male	1.72	1174683	E-MTAB-11696	Durand et al., 2022
5182_T	14	zyp1_hei10_male	1.57	1114048	E-MTAB-11696	Durand et al., 2022
5182_U	11	zyp1_hei10_male	1.86	1174126	E-MTAB-11696	Durand et al., 2022
5182_V	15	zyp1_hei10_male	1.31	1015808	E-MTAB-11696	Durand et al., 2022
5182_W	23	zyp1_hei10_male	1.59	1081669	E-MTAB-11696	Durand et al., 2022
5182_X	13	zyp1_hei10_male	1.51	1172854	E-MTAB-11696	Durand et al., 2022
5182_Y	13	zyp1_hei10_male	1.27	879365	E-MTAB-11696	Durand et al., 2022
5182_Z	13	zyp1_hei10_male	1.57	1083412	E-MTAB-11696	Durand et al., 2022
5183_A	8	hei10_female	1.6	1075253	E-MTAB-11696	Durand et al., 2022
5183_AA	3	hei10_female	1.66	1038470	E-MTAB-11696	Durand et al., 2022
5183_AB	6	hei10_female	1.37	989510	E-MTAB-11696	Durand et al., 2022
5183_AC	5	hei10_female	1.52	995662	E-MTAB-11696	Durand et al., 2022
5183_AD	10	hei10_female	1.26	905024	E-MTAB-11696	Durand et al., 2022
5183_AE	5	hei10_female	1.24	901876	E-MTAB-11696	Durand et al., 2022
5183_AF	10	hei10_female	1.41	1031520	E-MTAB-11696	Durand et al., 2022
5183_AG	5	hei10_female	1.11	808241	E-MTAB-11696	Durand et al., 2022
5183_AH	7	hei10_female	1.39	986462	E-MTAB-11696	Durand et al., 2022
5183_AI	7	hei10_female	1.49	980625	E-MTAB-11696	Durand et al., 2022
5183_AJ	7	hei10_female	1.79	1074602	E-MTAB-11696	Durand et al., 2022
5183_AK	4	hei10_female	1.09	801202	E-MTAB-11696	Durand et al., 2022
5183_AL	9	hei10_female	1.57	995019	E-MTAB-11696	Durand et al., 2022
5183_AM	10	hei10_female	1.01	739326	E-MTAB-11696	Durand et al., 2022
5183_AN	5	hei10_female	1.39	985670	E-MTAB-11696	Durand et al., 2022
5183_AO	4	hei10_female	1.26	923787	E-MTAB-11696	Durand et al., 2022
5183_AP	8	hei10_female	1.3	982113	E-MTAB-11696	Durand et al., 2022
5183_AQ	6	hei10_female	1.53	923500	E-MTAB-11696	Durand et al., 2022
5183_AR	4	hei10_female	0.98	706858	E-MTAB-11696	Durand et al., 2022
5183_AS	6	hei10_female	1.4	922790	E-MTAB-11696	Durand et al., 2022
5183_AT	7	hei10_female	1.5	972345	E-MTAB-11696	Durand et al., 2022
5183_AU	3	hei10_female	1.47	1018843	E-MTAB-11696	Durand et al., 2022
5183_AV	5	hei10_female	1.38	971677	E-MTAB-11696	Durand et al., 2022
5183_AW	9	hei10_female	0.96	725855	E-MTAB-11696	Durand et al., 2022
5183_AX	9	hei10_female	1.05	731865	E-MTAB-11696	Durand et al., 2022
5183_AY	7	hei10_female	1.12	927458	E-MTAB-11696	Durand et al., 2022
5183_AZ	3	hei10_female	1.6	1051960	E-MTAB-11696	Durand et al., 2022
5183_B	6	hei10_female	1.63	1060558	E-MTAB-11696	Durand et al., 2022
5183_BA	8	hei10_female	1.44	1089918	E-MTAB-11696	Durand et al., 2022
5183_BB	7	hei10_female	1.44	965260	E-MTAB-11696	Durand et al., 2022
5183_BC	6	hei10_female	1.46	1051059	E-MTAB-11696	Durand et al., 2022
5183_BD	5	hei10_female	1.37	1007888	E-MTAB-11696	Durand et al., 2022
5183_BE	7	hei10_female	1.42	931472	E-MTAB-11696	Durand et al., 2022
5183_BF	9	hei10_female	1.19	936687	E-MTAB-11696	Durand et al., 2022
5183_BG	11	hei10_female	1.49	928951	E-MTAB-11696	Durand et al., 2022
5183_BH	5	hei10_female	1.54	987372	E-MTAB-11696	Durand et al., 2022
5183_BI	4	hei10_female	1.41	995366	E-MTAB-11696	Durand et al., 2022
5183_BJ	2	hei10_female	1.13	870963	E-MTAB-11696	Durand et al., 2022
5183_BK	7	hei10_female	1.45	925916	E-MTAB-11696	Durand et al., 2022
5183_BL	3	hei10_female	1.3	947340	E-MTAB-11696	Durand et al., 2022
5183_BM	8	hei10_female	1.02	731221	E-MTAB-11696	Durand et al., 2022
5183_BN	4	hei10_female	1.22	738389	E-MTAB-11696	Durand et al., 2022
5183_BO	4	hei10_female	1.49	1073810	E-MTAB-11696	Durand et al., 2022
5183_BP	7	hei10_female	1.51	1050905	E-MTAB-11696	Durand et al., 2022
5183_BQ	8	hei10_female	1.3	931877	E-MTAB-11696	Durand et al., 2022
5183_BR	5	hei10_female	0.89	710501	E-MTAB-11696	Durand et al., 2022
5183_BS	8	hei10_female	1.48	1069841	E-MTAB-11696	Durand et al., 2022
5183_BT	13	hei10_female	0.97	757076	E-MTAB-11696	Durand et al., 2022
5183_BU	3	hei10_female	1.31	927729	E-MTAB-11696	Durand et al., 2022
5183_BV	5	hei10_female	1.07	743964	E-MTAB-11696	Durand et al., 2022
5183_BW	6	hei10_female	0.94	944535	E-MTAB-11696	Durand et al., 2022
5183_BX	8	hei10_female	1.41	1041892	E-MTAB-11696	Durand et al., 2022
5183_BY	4	hei10_female	1.28	934227	E-MTAB-11696	Durand et al., 2022
5183_BZ	9	hei10_female	1.49	1005532	E-MTAB-11696	Durand et al., 2022
5183_C	7	hei10_female	1.51	1059137	E-MTAB-11696	Durand et al., 2022
5183_CA	10	hei10_female	1.33	938284	E-MTAB-11696	Durand et al., 2022
5183_CB	8	hei10_female	1.23	897247	E-MTAB-11696	Durand et al., 2022
5183_CC	6	hei10_female	1.01	737713	E-MTAB-11696	Durand et al., 2022
5183_CD	7	hei10_female	1.35	992954	E-MTAB-11696	Durand et al., 2022
5183_CE	7	hei10_female	0.73	768162	E-MTAB-11696	Durand et al., 2022
5183_CF	6	hei10_female	1.57	1048757	E-MTAB-11696	Durand et al., 2022
5183_CG	10	hei10_female	1.29	925893	E-MTAB-11696	Durand et al., 2022
5183_CH	6	hei10_female	0.96	737259	E-MTAB-11696	Durand et al., 2022
5183_CI	7	hei10_female	1.36	967675	E-MTAB-11696	Durand et al., 2022
5183_CJ	4	hei10_female	0.93	702004	E-MTAB-11696	Durand et al., 2022
5183_CK	6	hei10_female	1.34	955267	E-MTAB-11696	Durand et al., 2022
5183_CL	6	hei10_female	1.51	1130204	E-MTAB-11696	Durand et al., 2022
5183_CM	7	hei10_female	0.88	908568	E-MTAB-11696	Durand et al., 2022
5183_CN	5	hei10_female	1.16	965402	E-MTAB-11696	Durand et al., 2022
5183_CO	7	hei10_female	1.31	994824	E-MTAB-11696	Durand et al., 2022
5183_CP	6	hei10_female	1.16	909132	E-MTAB-11696	Durand et al., 2022
5183_CQ	6	hei10_female	1.2	886840	E-MTAB-11696	Durand et al., 2022
5183_D	8	hei10_female	1.78	1017555	E-MTAB-11696	Durand et al., 2022
5183_E	6	hei10_female	1.43	976542	E-MTAB-11696	Durand et al., 2022
5183_F	7	hei10_female	1.53	1064802	E-MTAB-11696	Durand et al., 2022
5183_G	3	hei10_female	1.58	1055081	E-MTAB-11696	Durand et al., 2022
5183_H	7	hei10_female	1.64	1105026	E-MTAB-11696	Durand et al., 2022
5183_I	3	hei10_female	1.45	976042	E-MTAB-11696	Durand et al., 2022
5183_J	3	hei10_female	1.49	950306	E-MTAB-11696	Durand et al., 2022
5183_K	4	hei10_female	1.45	976209	E-MTAB-11696	Durand et al., 2022
5183_L	3	hei10_female	1.39	950842	E-MTAB-11696	Durand et al., 2022
5183_M	4	hei10_female	1.38	999203	E-MTAB-11696	Durand et al., 2022
5183_N	2	hei10_female	1.35	978969	E-MTAB-11696	Durand et al., 2022
5183_O	8	hei10_female	1.41	962434	E-MTAB-11696	Durand et al., 2022
5183_P	7	hei10_female	1.51	991035	E-MTAB-11696	Durand et al., 2022
5183_Q	3	hei10_female	1	740576	E-MTAB-11696	Durand et al., 2022
5183_R	7	hei10_female	1.31	927124	E-MTAB-11696	Durand et al., 2022
5183_S	5	hei10_female	1.52	1070469	E-MTAB-11696	Durand et al., 2022
5183_T	3	hei10_female	1.61	1056107	E-MTAB-11696	Durand et al., 2022
5183_U	6	hei10_female	1.57	976077	E-MTAB-11696	Durand et al., 2022
5183_V	5	hei10_female	0.94	729367	E-MTAB-11696	Durand et al., 2022
5183_W	5	hei10_female	1.81	1062055	E-MTAB-11696	Durand et al., 2022
5183_X	6	hei10_female	1.05	784094	E-MTAB-11696	Durand et al., 2022
5183_Y	4	hei10_female	0.9	728362	E-MTAB-11696	Durand et al., 2022
5183_Z	3	hei10_female	1.44	1105537	E-MTAB-11696	Durand et al., 2022
5184_A	5	hei10_female	1.37	1001819	E-MTAB-11696	Durand et al., 2022
5184_AA	4	hei10_female	1.31	965489	E-MTAB-11696	Durand et al., 2022
5184_AB	7	hei10_female	1.68	1153188	E-MTAB-11696	Durand et al., 2022
5184_AC	6	hei10_female	1.58	1014296	E-MTAB-11696	Durand et al., 2022
5184_AD	6	hei10_female	1.05	739984	E-MTAB-11696	Durand et al., 2022
5184_AE	8	hei10_female	1.71	1050558	E-MTAB-11696	Durand et al., 2022
5184_AF	6	hei10_female	1.42	1013725	E-MTAB-11696	Durand et al., 2022
5184_AG	8	hei10_female	1.22	828211	E-MTAB-11696	Durand et al., 2022
5184_AH	10	hei10_female	1.39	998269	E-MTAB-11696	Durand et al., 2022
5184_AI	6	hei10_female	1.31	988967	E-MTAB-11696	Durand et al., 2022
5184_AJ	6	hei10_female	1.7	991906	E-MTAB-11696	Durand et al., 2022
5184_AK	8	hei10_female	1.46	960220	E-MTAB-11696	Durand et al., 2022
5184_AL	5	hei10_female	1.4	973709	E-MTAB-11696	Durand et al., 2022
5184_AM	6	hei10_female	1.62	1147714	E-MTAB-11696	Durand et al., 2022
5184_AN	9	hei10_female	1.3	954806	E-MTAB-11696	Durand et al., 2022
5184_AO	4	hei10_female	1.12	817417	E-MTAB-11696	Durand et al., 2022
5184_AP	6	hei10_female	1.09	841077	E-MTAB-11696	Durand et al., 2022
5184_AQ	11	hei10_female	1.67	1072135	E-MTAB-11696	Durand et al., 2022
5184_AR	7	hei10_female	1.14	752607	E-MTAB-11696	Durand et al., 2022
5184_AS	10	hei10_female	1.03	722298	E-MTAB-11696	Durand et al., 2022
5184_AT	9	hei10_female	1.05	709159	E-MTAB-11696	Durand et al., 2022
5184_AU	7	hei10_female	1.67	1036285	E-MTAB-11696	Durand et al., 2022
5184_AV	7	hei10_female	1.09	803572	E-MTAB-11696	Durand et al., 2022
5184_AW	9	hei10_male	1.31	920262	E-MTAB-11696	Durand et al., 2022
5184_AX	10	hei10_male	1.49	1015769	E-MTAB-11696	Durand et al., 2022
5184_AY	8	hei10_male	1.34	1096928	E-MTAB-11696	Durand et al., 2022
5184_AZ	14	hei10_male	1.29	741091	E-MTAB-11696	Durand et al., 2022
5184_B	9	hei10_female	1.48	1029187	E-MTAB-11696	Durand et al., 2022
5184_BA	12	hei10_male	1.11	818010	E-MTAB-11696	Durand et al., 2022
5184_BB	9	hei10_male	1.02	717145	E-MTAB-11696	Durand et al., 2022
5184_BC	9	hei10_male	1.14	754587	E-MTAB-11696	Durand et al., 2022
5184_BD	12	hei10_male	1.02	731258	E-MTAB-11696	Durand et al., 2022
5184_BE	11	hei10_male	1.03	769794	E-MTAB-11696	Durand et al., 2022
5184_BF	8	hei10_male	1.23	774196	E-MTAB-11696	Durand et al., 2022
5184_BG	9	hei10_male	1.15	861018	E-MTAB-11696	Durand et al., 2022
5184_BH	5	hei10_male	0.95	718049	E-MTAB-11696	Durand et al., 2022
5184_BI	8	hei10_male	0.98	728247	E-MTAB-11696	Durand et al., 2022
5184_BJ	11	hei10_male	1.2	728145	E-MTAB-11696	Durand et al., 2022
5184_BK	10	hei10_male	1.15	771646	E-MTAB-11696	Durand et al., 2022
5184_BL	9	hei10_male	1.15	802501	E-MTAB-11696	Durand et al., 2022
5184_BM	11	hei10_male	1.42	933608	E-MTAB-11696	Durand et al., 2022
5184_BN	7	hei10_male	1.3	988409	E-MTAB-11696	Durand et al., 2022
5184_BO	10	hei10_male	1.18	746428	E-MTAB-11696	Durand et al., 2022
5184_BP	8	hei10_male	0.98	724210	E-MTAB-11696	Durand et al., 2022
5184_BQ	7	hei10_male	1.04	763270	E-MTAB-11696	Durand et al., 2022
5184_BR	8	hei10_male	1.1	756680	E-MTAB-11696	Durand et al., 2022
5184_BS	14	hei10_male	1.16	885304	E-MTAB-11696	Durand et al., 2022
5184_BT	7	hei10_male	1.52	999974	E-MTAB-11696	Durand et al., 2022
5184_BU	12	hei10_male	1.63	1193602	E-MTAB-11696	Durand et al., 2022
5184_BV	7	hei10_male	1.13	885742	E-MTAB-11696	Durand et al., 2022
5184_BW	12	hei10_male	1.07	850497	E-MTAB-11696	Durand et al., 2022
5184_BX	12	hei10_male	1.57	982400	E-MTAB-11696	Durand et al., 2022
5184_BY	9	hei10_male	1.35	1043428	E-MTAB-11696	Durand et al., 2022
5184_BZ	6	hei10_male	0.9	700967	E-MTAB-11696	Durand et al., 2022
5184_C	5	hei10_female	1.53	1027143	E-MTAB-11696	Durand et al., 2022
5184_CA	11	hei10_male	1.39	1029987	E-MTAB-11696	Durand et al., 2022
5184_CB	12	hei10_male	1.41	1070785	E-MTAB-11696	Durand et al., 2022
5184_CC	7	hei10_male	1.21	890010	E-MTAB-11696	Durand et al., 2022
5184_CD	10	hei10_male	0.99	776823	E-MTAB-11696	Durand et al., 2022
5184_CE	15	hei10_male	0.96	761755	E-MTAB-11696	Durand et al., 2022
5184_CF	14	hei10_male	1.06	706964	E-MTAB-11696	Durand et al., 2022
5184_CG	12	hei10_male	1.28	897880	E-MTAB-11696	Durand et al., 2022
5184_CH	6	hei10_male	0.99	741860	E-MTAB-11696	Durand et al., 2022
5184_CI	9	hei10_male	1.07	804410	E-MTAB-11696	Durand et al., 2022
5184_CJ	7	hei10_male	1.11	869072	E-MTAB-11696	Durand et al., 2022
5184_CK	11	hei10_male	1.69	1153051	E-MTAB-11696	Durand et al., 2022
5184_CL	16	hei10_male	1.2	752689	E-MTAB-11696	Durand et al., 2022
5184_CM	7	hei10_male	1.51	1096025	E-MTAB-11696	Durand et al., 2022
5184_CN	10	hei10_male	1.38	1053090	E-MTAB-11696	Durand et al., 2022
5184_CO	10	hei10_male	1.08	771569	E-MTAB-11696	Durand et al., 2022
5184_CP	6	hei10_male	1.37	961192	E-MTAB-11696	Durand et al., 2022
5184_CQ	8	hei10_male	1.48	1072454	E-MTAB-11696	Durand et al., 2022
5184_D	6	hei10_female	1.56	1026797	E-MTAB-11696	Durand et al., 2022
5184_E	6	hei10_female	1.49	1022962	E-MTAB-11696	Durand et al., 2022
5184_F	4	hei10_female	1.81	1124416	E-MTAB-11696	Durand et al., 2022
5184_G	10	hei10_female	1.43	1024820	E-MTAB-11696	Durand et al., 2022
5184_H	5	hei10_female	0.95	715507	E-MTAB-11696	Durand et al., 2022
5184_I	6	hei10_female	1.57	1005581	E-MTAB-11696	Durand et al., 2022
5184_J	8	hei10_female	1.61	1006644	E-MTAB-11696	Durand et al., 2022
5184_K	9	hei10_female	1.56	967023	E-MTAB-11696	Durand et al., 2022
5184_L	0	hei10_female	1.71	1059034	E-MTAB-11696	Durand et al., 2022
5184_M	6	hei10_female	1.71	1065655	E-MTAB-11696	Durand et al., 2022
5184_N	9	hei10_female	1.53	1002248	E-MTAB-11696	Durand et al., 2022
5184_O	9	hei10_female	1.61	1056175	E-MTAB-11696	Durand et al., 2022
5184_P	5	hei10_female	1.22	919218	E-MTAB-11696	Durand et al., 2022
5184_Q	3	hei10_female	1.34	1033948	E-MTAB-11696	Durand et al., 2022
5184_R	7	hei10_female	1.45	983568	E-MTAB-11696	Durand et al., 2022
5184_S	8	hei10_female	1.45	1014641	E-MTAB-11696	Durand et al., 2022
5184_T	7	hei10_female	1.65	1021319	E-MTAB-11696	Durand et al., 2022
5184_U	9	hei10_female	1.61	1012864	E-MTAB-11696	Durand et al., 2022
5184_V	5	hei10_female	1.41	893911	E-MTAB-11696	Durand et al., 2022
5184_W	4	hei10_female	1.01	708023	E-MTAB-11696	Durand et al., 2022
5184_X	5	hei10_female	1.63	1114570	E-MTAB-11696	Durand et al., 2022
5184_Y	11	hei10_female	1.43	1002350	E-MTAB-11696	Durand et al., 2022
5184_Z	8	hei10_female	1.61	1093532	E-MTAB-11696	Durand et al., 2022
5185_A	10	hei10_male	1.58	1160320	E-MTAB-11696	Durand et al., 2022
5185_AA	9	hei10_male	1.07	752846	E-MTAB-11696	Durand et al., 2022
5185_AB	9	hei10_male	1.58	1092109	E-MTAB-11696	Durand et al., 2022
5185_AC	11	hei10_male	1.7	1154137	E-MTAB-11696	Durand et al., 2022
5185_AD	11	hei10_male	1.68	1056730	E-MTAB-11696	Durand et al., 2022
5185_AE	9	hei10_male	1.56	1027525	E-MTAB-11696	Durand et al., 2022
5185_AF	9	hei10_male	1.59	1163708	E-MTAB-11696	Durand et al., 2022
5185_AG	9	hei10_male	1.08	752918	E-MTAB-11696	Durand et al., 2022
5185_AH	9	hei10_male	0.92	714354	E-MTAB-11696	Durand et al., 2022
5185_AI	10	hei10_male	1.15	776290	E-MTAB-11696	Durand et al., 2022
5185_AJ	13	hei10_male	1.16	738252	E-MTAB-11696	Durand et al., 2022
5185_AK	13	hei10_male	1.09	725448	E-MTAB-11696	Durand et al., 2022
5185_AL	10	hei10_male	1.66	1089309	E-MTAB-11696	Durand et al., 2022
5185_AM	10	hei10_male	1.08	770000	E-MTAB-11696	Durand et al., 2022
5185_AN	10	hei10_male	1.39	997587	E-MTAB-11696	Durand et al., 2022
5185_AO	13	hei10_male	1.55	1152360	E-MTAB-11696	Durand et al., 2022
5185_AP	9	hei10_male	1.01	793838	E-MTAB-11696	Durand et al., 2022
5185_AQ	8	hei10_male	1.55	1045154	E-MTAB-11696	Durand et al., 2022
5185_AR	8	hei10_male	1.29	806488	E-MTAB-11696	Durand et al., 2022
5185_AS	7	hei10_male	1.78	1198617	E-MTAB-11696	Durand et al., 2022
5185_AT	8	hei10_male	1.57	1030782	E-MTAB-11696	Durand et al., 2022
5185_AU	4	hei10_male	1.09	733786	E-MTAB-11696	Durand et al., 2022
5185_AV	13	hei10_male	1.45	1010059	E-MTAB-11696	Durand et al., 2022
5185_AW	8	hei10_male	1.04	744237	E-MTAB-11696	Durand et al., 2022
5185_AX	9	hei10_male	1.13	733897	E-MTAB-11696	Durand et al., 2022
5185_AY	11	hei10_male	1.01	746830	E-MTAB-11696	Durand et al., 2022
5185_AZ	10	hei10_male	0.99	775240	E-MTAB-11696	Durand et al., 2022
5185_B	10	hei10_male	1.58	980477	E-MTAB-11696	Durand et al., 2022
5185_BA	10	hei10_male	0.99	737035	E-MTAB-11696	Durand et al., 2022
5185_BB	9	hei10_male	1.54	1022492	E-MTAB-11696	Durand et al., 2022
5185_BC	8	hei10_male	1.27	1003418	E-MTAB-11696	Durand et al., 2022
5185_BD	5	hei10_male	1.5	1067611	E-MTAB-11696	Durand et al., 2022
5185_BE	11	hei10_male	1.08	814755	E-MTAB-11696	Durand et al., 2022
5185_BF	11	hei10_male	1.06	754051	E-MTAB-11696	Durand et al., 2022
5185_BG	14	hei10_male	1.14	881593	E-MTAB-11696	Durand et al., 2022
5185_BH	9	hei10_male	1.01	770719	E-MTAB-11696	Durand et al., 2022
5185_BI	13	hei10_male	0.89	734006	E-MTAB-11696	Durand et al., 2022
5185_BJ	15	hei10_male	0.98	776609	E-MTAB-11696	Durand et al., 2022
5185_BK	11	hei10_male	1.46	1050122	E-MTAB-11696	Durand et al., 2022
5185_BL	9	hei10_male	1.16	918341	E-MTAB-11696	Durand et al., 2022
5185_BM	9	hei10_male	1.55	1022181	E-MTAB-11696	Durand et al., 2022
5185_BN	9	hei10_male	1.25	893536	E-MTAB-11696	Durand et al., 2022
5185_BO	11	hei10_male	1.41	935099	E-MTAB-11696	Durand et al., 2022
5185_BP	9	hei10_male	0.95	760480	E-MTAB-11696	Durand et al., 2022
5185_BQ	11	hei10_male	1.41	1006396	E-MTAB-11696	Durand et al., 2022
5185_BR	7	hei10_male	1.52	1031463	E-MTAB-11696	Durand et al., 2022
5185_BS	11	hei10_male	1.79	1138474	E-MTAB-11696	Durand et al., 2022
5185_BT	12	hei10_male	1.3	1004343	E-MTAB-11696	Durand et al., 2022
5185_BU	9	hei10_male	1.19	842837	E-MTAB-11696	Durand et al., 2022
5185_BV	12	hei10_male	1.2	771947	E-MTAB-11696	Durand et al., 2022
5185_BW	10	hei10_male	1.01	803189	E-MTAB-11696	Durand et al., 2022
5185_BX	7	hei10_male	0.94	748838	E-MTAB-11696	Durand et al., 2022
5185_BY	8	hei10_male	1.03	803332	E-MTAB-11696	Durand et al., 2022
5185_BZ	6	hei10_male	0.96	768659	E-MTAB-11696	Durand et al., 2022
5185_C	13	hei10_male	1.64	1091012	E-MTAB-11696	Durand et al., 2022
5185_CA	11	hei10_male	1.45	1077086	E-MTAB-11696	Durand et al., 2022
5185_CB	12	hei10_male	1.29	857517	E-MTAB-11696	Durand et al., 2022
5185_CC	10	hei10_male	1.17	790512	E-MTAB-11696	Durand et al., 2022
5185_CD	7	hei10_male	1.22	868208	E-MTAB-11696	Durand et al., 2022
5185_CE	9	hei10_male	1.52	964714	E-MTAB-11696	Durand et al., 2022
5185_CF	11	hei10_male	0.82	706609	E-MTAB-11696	Durand et al., 2022
5185_CG	7	hei10_male	0.91	753529	E-MTAB-11696	Durand et al., 2022
5185_CH	9	hei10_male	1.04	741550	E-MTAB-11696	Durand et al., 2022
5185_CI	9	hei10_male	1.57	1133643	E-MTAB-11696	Durand et al., 2022
5185_CJ	10	hei10_male	1.6	1198561	E-MTAB-11696	Durand et al., 2022
5185_CK	6	hei10_male	0.88	719400	E-MTAB-11696	Durand et al., 2022
5185_CL	13	hei10_male	1.25	847721	E-MTAB-11696	Durand et al., 2022
5185_CM	12	hei10_male	1.18	916062	E-MTAB-11696	Durand et al., 2022
5185_CN	9	hei10_male	1.64	1094533	E-MTAB-11696	Durand et al., 2022
5185_CO	16	hei10_male	1.48	1073860	E-MTAB-11696	Durand et al., 2022
5185_CP	8	hei10_male	1.11	896826	E-MTAB-11696	Durand et al., 2022
5185_CQ	6	hei10_male	1.61	1217044	E-MTAB-11696	Durand et al., 2022
5185_D	12	hei10_male	1.47	1077284	E-MTAB-11696	Durand et al., 2022
5185_E	10	hei10_male	1.36	1046087	E-MTAB-11696	Durand et al., 2022
5185_F	8	hei10_male	1.75	1087509	E-MTAB-11696	Durand et al., 2022
5185_G	13	hei10_male	1.61	1156662	E-MTAB-11696	Durand et al., 2022
5185_H	12	hei10_male	1.53	1090813	E-MTAB-11696	Durand et al., 2022
5185_I	9	hei10_female	1.42	1038217	E-MTAB-11696	Durand et al., 2022
5185_J	8	hei10_male	1.57	1006382	E-MTAB-11696	Durand et al., 2022
5185_K	15	hei10_male	1.63	1068495	E-MTAB-11696	Durand et al., 2022
5185_L	10	hei10_male	1.8	1073192	E-MTAB-11696	Durand et al., 2022
5185_M	14	hei10_male	1.61	1156197	E-MTAB-11696	Durand et al., 2022
5185_N	10	hei10_male	1.46	1066265	E-MTAB-11696	Durand et al., 2022
5185_O	7	hei10_male	1.52	1099666	E-MTAB-11696	Durand et al., 2022
5185_P	12	hei10_male	1.44	1055432	E-MTAB-11696	Durand et al., 2022
5185_Q	8	hei10_male	1.04	815062	E-MTAB-11696	Durand et al., 2022
5185_R	8	hei10_male	1.04	718806	E-MTAB-11696	Durand et al., 2022
5185_S	15	hei10_male	1.65	1004529	E-MTAB-11696	Durand et al., 2022
5185_T	12	hei10_male	0.98	704247	E-MTAB-11696	Durand et al., 2022
5185_U	13	hei10_male	1.58	1012947	E-MTAB-11696	Durand et al., 2022
5185_V	12	hei10_male	1.44	1024026	E-MTAB-11696	Durand et al., 2022
5185_W	12	hei10_male	1.68	1030964	E-MTAB-11696	Durand et al., 2022
5185_X	9	hei10_male	1.49	1085939	E-MTAB-11696	Durand et al., 2022
5185_Y	12	hei10_male	1.55	1140965	E-MTAB-11696	Durand et al., 2022
5185_Z	9	hei10_male	1.54	1119705	E-MTAB-11696	Durand et al., 2022
5296_A	55	zyp1_recq4_female	4.33	2433105	E-MTAB-14430	This study
5296_AA	32	zyp1_recq4_female	1.51	785512	E-MTAB-14430	This study
5296_AB	62	zyp1_recq4_female	3.67	1953683	E-MTAB-14430	This study
5296_AC	44	zyp1_recq4_female	3.4	1873581	E-MTAB-14430	This study
5296_AD	25	zyp1_recq4_female	1.5	833261	E-MTAB-14430	This study
5296_AE	32	zyp1_recq4_female	1.29	732408	E-MTAB-14430	This study
5296_AF	22	zyp1_recq4_female	1.27	717654	E-MTAB-14430	This study
5296_AG	43	zyp1_recq4_female	5.15	2748646	E-MTAB-14430	This study
5296_AH	49	zyp1_recq4_female	4.29	2466370	E-MTAB-14430	This study
5296_AI	28	zyp1_recq4_female	1.13	834717	E-MTAB-14430	This study
5296_AJ	24	zyp1_recq4_female	1.19	708901	E-MTAB-14430	This study
5296_AK	50	zyp1_recq4_female	4.62	2772664	E-MTAB-14430	This study
5296_AL	25	zyp1_recq4_female	1.2	699206	E-MTAB-14430	This study
5296_AM	66	zyp1_recq4_female	3.64	2161596	E-MTAB-14430	This study
5296_AN	49	zyp1_recq4_female	4.24	2611432	E-MTAB-14430	This study
5296_AO	71	zyp1_recq4_female	3.68	2471494	E-MTAB-14430	This study
5296_AP	22	zyp1_recq4_female	1.2	700591	E-MTAB-14430	This study
5296_AQ	23	zyp1_recq4_female	1.48	766957	E-MTAB-14430	This study
5296_AR	42	zyp1_recq4_female	4.65	2575363	E-MTAB-14430	This study
5296_AS	22	zyp1_recq4_female	1.48	810795	E-MTAB-14430	This study
5296_AT	28	zyp1_recq4_female	1.15	603030	E-MTAB-14430	This study
5296_AU	42	zyp1_recq4_female	4.1	2254612	E-MTAB-14430	This study
5296_AV	33	zyp1_recq4_female	4.43	2753391	E-MTAB-14430	This study
5296_AW	32	zyp1_recq4_female	1.57	901750	E-MTAB-14430	This study
5296_AX	33	zyp1_recq4_female	1.64	876687	E-MTAB-14430	This study
5296_AY	12	zyp1_recq4_female	1.38	728886	E-MTAB-14430	This study
5296_AZ	34	zyp1_recq4_female	1.31	683809	E-MTAB-14430	This study
5296_B	30	zyp1_recq4_female	1.22	634902	E-MTAB-14430	This study
5296_BA	26	zyp1_recq4_female	1.17	659275	E-MTAB-14430	This study
5296_BB	33	zyp1_recq4_female	1.28	684413	E-MTAB-14430	This study
5296_BC	35	zyp1_recq4_female	4.35	2490238	E-MTAB-14430	This study
5296_BD	40	zyp1_recq4_female	4.68	2690297	E-MTAB-14430	This study
5296_BE	38	zyp1_recq4_female	6.81	3859943	E-MTAB-14430	This study
5296_BF	34	zyp1_recq4_female	1.23	807103	E-MTAB-14430	This study
5296_BG	57	zyp1_recq4_female	4.72	2922863	E-MTAB-14430	This study
5296_BH	35	zyp1_recq4_female	4.16	2259550	E-MTAB-14430	This study
5296_BI	19	zyp1_recq4_female	1.59	841293	E-MTAB-14430	This study
5296_BJ	35	zyp1_recq4_female	4.47	2512162	E-MTAB-14430	This study
5296_BK	36	zyp1_recq4_female	5.02	2900877	E-MTAB-14430	This study
5296_BL	36	zyp1_recq4_female	4.38	2347295	E-MTAB-14430	This study
5296_BM	22	zyp1_recq4_female	1.2	833701	E-MTAB-14430	This study
5296_BN	42	zyp1_recq4_female	3.07	2155816	E-MTAB-14430	This study
5296_BO	28	zyp1_recq4_female	1.53	852208	E-MTAB-14430	This study
5296_BP	46	zyp1_recq4_female	3.68	2299272	E-MTAB-14430	This study
5296_BQ	34	zyp1_recq4_female	1.45	827867	E-MTAB-14430	This study
5296_BR	39	zyp1_recq4_female	4.19	2337512	E-MTAB-14430	This study
5296_BS	37	zyp1_recq4_female	4.61	2611304	E-MTAB-14430	This study
5296_BT	28	zyp1_recq4_female	1.21	757050	E-MTAB-14430	This study
5296_BU	34	zyp1_recq4_female	1.67	860401	E-MTAB-14430	This study
5296_BV	21	zyp1_recq4_female	1.51	927690	E-MTAB-14430	This study
5296_BW	33	zyp1_recq4_female	1.44	858427	E-MTAB-14430	This study
5296_BX	35	zyp1_recq4_female	3.35	2123830	E-MTAB-14430	This study
5296_BY	45	zyp1_recq4_female	3.64	2294061	E-MTAB-14430	This study
5296_BZ	53	zyp1_recq4_female	3.74	2419133	E-MTAB-14430	This study
5296_C	19	zyp1_recq4_female	1.59	826083	E-MTAB-14430	This study
5296_CA	41	zyp1_recq4_female	3.79	2542394	E-MTAB-14430	This study
5296_CB	30	zyp1_recq4_female	1.17	741824	E-MTAB-14430	This study
5296_CC	35	zyp1_recq4_female	1.23	818758	E-MTAB-14430	This study
5296_CD	54	zyp1_recq4_female	5.35	3240958	E-MTAB-14430	This study
5296_CF	33	zyp1_recq4_female	1.08	580348	E-MTAB-14430	This study
5296_CG	26	zyp1_recq4_female	1.34	701902	E-MTAB-14430	This study
5296_CH	24	zyp1_recq4_female	1.11	588509	E-MTAB-14430	This study
5296_CI	29	zyp1_recq4_female	1.35	694744	E-MTAB-14430	This study
5296_CJ	24	zyp1_recq4_female	0.98	593773	E-MTAB-14430	This study
5296_CK	40	zyp1_recq4_female	4.85	3407148	E-MTAB-14430	This study
5296_CL	30	zyp1_recq4_female	1.45	857128	E-MTAB-14430	This study
5296_CM	26	zyp1_recq4_female	1.09	577031	E-MTAB-14430	This study
5296_CO	44	zyp1_recq4_female	4.8	2934004	E-MTAB-14430	This study
5296_CP	35	zyp1_recq4_female	1.35	821844	E-MTAB-14430	This study
5296_CQ	9	zyp1_recq4_female	0.9	606848	E-MTAB-14430	This study
5296_D	46	zyp1_recq4_female	4.5	2455293	E-MTAB-14430	This study
5296_E	44	zyp1_recq4_female	4.73	2593448	E-MTAB-14430	This study
5296_F	32	zyp1_recq4_female	1.52	824173	E-MTAB-14430	This study
5296_G	56	zyp1_recq4_female	5.57	3008567	E-MTAB-14430	This study
5296_H	27	zyp1_recq4_female	1.42	735105	E-MTAB-14430	This study
5296_I	59	zyp1_recq4_female	6.54	3740454	E-MTAB-14430	This study
5296_J	13	zyp1_recq4_female	1.46	796223	E-MTAB-14430	This study
5296_K	30	zyp1_recq4_female	1.15	713087	E-MTAB-14430	This study
5296_L	44	zyp1_recq4_female	3.28	2085767	E-MTAB-14430	This study
5296_M	42	zyp1_recq4_female	3.37	1974643	E-MTAB-14430	This study
5296_N	44	zyp1_recq4_female	2.73	1724846	E-MTAB-14430	This study
5296_O	52	zyp1_recq4_female	3.24	1934634	E-MTAB-14430	This study
5296_P	28	zyp1_recq4_female	1.45	819057	E-MTAB-14430	This study
5296_Q	47	zyp1_recq4_female	3.67	2274979	E-MTAB-14430	This study
5296_R	48	zyp1_recq4_female	3.13	1739795	E-MTAB-14430	This study
5296_S	61	zyp1_recq4_female	3.47	1860513	E-MTAB-14430	This study
5296_T	73	zyp1_recq4_female	3.01	1633084	E-MTAB-14430	This study
5296_U	51	zyp1_recq4_female	3.97	2172171	E-MTAB-14430	This study
5296_V	39	zyp1_recq4_female	3.16	1717582	E-MTAB-14430	This study
5296_W	36	zyp1_recq4_female	3.98	2459088	E-MTAB-14430	This study
5296_X	42	zyp1_recq4_female	3.31	1796242	E-MTAB-14430	This study
5296_Y	12	zyp1_recq4_female	1.39	825637	E-MTAB-14430	This study
5296_Z	29	zyp1_recq4_female	1.09	658840	E-MTAB-14430	This study
5297_A	28	zyp1_recq4_male	1.24	827021	E-MTAB-14430	This study
5297_AA	26	zyp1_recq4_male	1.65	934448	E-MTAB-14430	This study
5297_AB	13	zyp1_recq4_male	1.41	835021	E-MTAB-14430	This study
5297_AC	21	zyp1_recq4_male	1.21	830792	E-MTAB-14430	This study
5297_AD	18	zyp1_recq4_male	1.3	833245	E-MTAB-14430	This study
5297_AE	32	zyp1_recq4_male	1.33	824481	E-MTAB-14430	This study
5297_AF	23	zyp1_recq4_male	1.34	823674	E-MTAB-14430	This study
5297_AG	13	zyp1_recq4_male	1.38	833065	E-MTAB-14430	This study
5297_AH	28	zyp1_recq4_male	1.37	847515	E-MTAB-14430	This study
5297_AI	30	zyp1_recq4_male	1.3	839254	E-MTAB-14430	This study
5297_AJ	18	zyp1_recq4_male	1.47	833706	E-MTAB-14430	This study
5297_AK	31	zyp1_recq4_male	1.33	830966	E-MTAB-14430	This study
5297_AL	26	zyp1_recq4_male	1.44	849139	E-MTAB-14430	This study
5297_AM	25	zyp1_recq4_male	1.43	834269	E-MTAB-14430	This study
5297_AN	17	zyp1_recq4_male	2.15	1461205	E-MTAB-14430	This study
5297_AO	26	zyp1_recq4_male	1.28	825662	E-MTAB-14430	This study
5297_AP	15	zyp1_recq4_male	1.37	831616	E-MTAB-14430	This study
5297_AQ	40	zyp1_recq4_male	3.08	1760559	E-MTAB-14430	This study
5297_AR	19	zyp1_recq4_male	1.45	828360	E-MTAB-14430	This study
5297_AS	15	zyp1_recq4_male	1.39	830953	E-MTAB-14430	This study
5297_AT	22	zyp1_recq4_male	1.46	820166	E-MTAB-14430	This study
5297_AU	21	zyp1_recq4_male	1.49	822226	E-MTAB-14430	This study
5297_AV	18	zyp1_recq4_male	1.47	766622	E-MTAB-14430	This study
5297_AW	12	zyp1_recq4_male	1.03	615782	E-MTAB-14430	This study
5297_AX	16	zyp1_recq4_male	1.1	643242	E-MTAB-14430	This study
5297_AY	28	zyp1_recq4_male	1.58	820869	E-MTAB-14430	This study
5297_AZ	22	zyp1_recq4_male	1.54	818104	E-MTAB-14430	This study
5297_B	27	zyp1_recq4_male	1.19	820541	E-MTAB-14430	This study
5297_BA	30	zyp1_recq4_male	1.62	832169	E-MTAB-14430	This study
5297_BB	19	zyp1_recq4_male	1.36	818681	E-MTAB-14430	This study
5297_BC	23	zyp1_recq4_male	1.43	832845	E-MTAB-14430	This study
5297_BD	22	zyp1_recq4_male	1.33	836004	E-MTAB-14430	This study
5297_BE	35	zyp1_recq4_male	1.33	820252	E-MTAB-14430	This study
5297_BF	20	zyp1_recq4_male	1.3	825689	E-MTAB-14430	This study
5297_BG	36	zyp1_recq4_male	3.57	2322332	E-MTAB-14430	This study
5297_BH	11	zyp1_recq4_male	1.56	829341	E-MTAB-14430	This study
5297_BI	19	zyp1_recq4_male	1.34	820855	E-MTAB-14430	This study
5297_BJ	14	zyp1_recq4_male	1.32	826087	E-MTAB-14430	This study
5297_BK	19	zyp1_recq4_male	1.33	821510	E-MTAB-14430	This study
5297_BL	13	zyp1_recq4_male	1.41	829567	E-MTAB-14430	This study
5297_BM	22	zyp1_recq4_male	0.97	611649	E-MTAB-14430	This study
5297_BN	13	zyp1_recq4_male	1.52	821976	E-MTAB-14430	This study
5297_BO	25	zyp1_recq4_male	1.26	812991	E-MTAB-14430	This study
5297_BP	19	zyp1_recq4_male	1.33	819529	E-MTAB-14430	This study
5297_BQ	23	zyp1_recq4_male	1.29	823140	E-MTAB-14430	This study
5297_BR	21	zyp1_recq4_male	1.49	929662	E-MTAB-14430	This study
5297_BS	26	zyp1_recq4_male	1.35	824532	E-MTAB-14430	This study
5297_BT	22	zyp1_recq4_male	1.33	823373	E-MTAB-14430	This study
5297_BU	20	zyp1_recq4_male	1.42	821533	E-MTAB-14430	This study
5297_BV	21	zyp1_recq4_male	0.97	587968	E-MTAB-14430	This study
5297_BW	8	zyp1_recq4_male	0.96	603652	E-MTAB-14430	This study
5297_BX	29	zyp1_recq4_male	1.31	817779	E-MTAB-14430	This study
5297_BY	24	zyp1_recq4_male	1.38	822546	E-MTAB-14430	This study
5297_BZ	32	zyp1_recq4_male	1.06	824535	E-MTAB-14430	This study
5297_C	24	zyp1_recq4_male	1.28	823010	E-MTAB-14430	This study
5297_CA	17	zyp1_recq4_male	1.38	829300	E-MTAB-14430	This study
5297_CB	16	zyp1_recq4_male	1.26	824284	E-MTAB-14430	This study
5297_CC	26	zyp1_recq4_male	1.22	823952	E-MTAB-14430	This study
5297_CD	24	zyp1_recq4_male	0.97	581249	E-MTAB-14430	This study
5297_CE	21	zyp1_recq4_male	1.08	618642	E-MTAB-14430	This study
5297_CF	14	zyp1_recq4_male	1.25	824903	E-MTAB-14430	This study
5297_CG	23	zyp1_recq4_male	0.94	602472	E-MTAB-14430	This study
5297_CH	30	zyp1_recq4_male	1.23	818347	E-MTAB-14430	This study
5297_CI	21	zyp1_recq4_male	1.37	821599	E-MTAB-14430	This study
5297_CJ	31	zyp1_recq4_male	1.31	820657	E-MTAB-14430	This study
5297_CK	17	zyp1_recq4_male	0.87	592513	E-MTAB-14430	This study
5297_CL	20	zyp1_recq4_male	1.16	819020	E-MTAB-14430	This study
5297_CM	14	zyp1_recq4_male	1.37	820365	E-MTAB-14430	This study
5297_CN	17	zyp1_recq4_male	2.73	1630436	E-MTAB-14430	This study
5297_CO	21	zyp1_recq4_male	1.36	824263	E-MTAB-14430	This study
5297_CP	15	zyp1_recq4_male	1.33	828806	E-MTAB-14430	This study
5297_CQ	20	zyp1_recq4_male	1.29	815175	E-MTAB-14430	This study
5297_D	25	zyp1_recq4_male	1.24	819002	E-MTAB-14430	This study
5297_E	17	zyp1_recq4_male	1.37	822590	E-MTAB-14430	This study
5297_F	12	zyp1_recq4_male	1.29	821190	E-MTAB-14430	This study
5297_G	26	zyp1_recq4_male	1.28	818085	E-MTAB-14430	This study
5297_H	25	zyp1_recq4_male	1.54	825543	E-MTAB-14430	This study
5297_I	36	zyp1_recq4_male	3.4	2060555	E-MTAB-14430	This study
5297_J	24	zyp1_recq4_male	1.33	840899	E-MTAB-14430	This study
5297_K	25	zyp1_recq4_male	1.27	838078	E-MTAB-14430	This study
5297_L	35	zyp1_recq4_male	1.45	841007	E-MTAB-14430	This study
5297_M	29	zyp1_recq4_male	1.25	831845	E-MTAB-14430	This study
5297_N	25	zyp1_recq4_male	1.38	829585	E-MTAB-14430	This study
5297_O	33	zyp1_recq4_male	1.43	830660	E-MTAB-14430	This study
5297_P	33	zyp1_recq4_male	1.32	824967	E-MTAB-14430	This study
5297_Q	15	zyp1_recq4_male	1.32	830258	E-MTAB-14430	This study
5297_R	27	zyp1_recq4_male	1.36	828242	E-MTAB-14430	This study
5297_S	39	zyp1_recq4_male	3.39	2146072	E-MTAB-14430	This study
5297_T	6	zyp1_recq4_male	1.22	830451	E-MTAB-14430	This study
5297_U	26	zyp1_recq4_male	1.35	832128	E-MTAB-14430	This study
5297_V	18	zyp1_recq4_male	1.47	831485	E-MTAB-14430	This study
5297_W	26	zyp1_recq4_male	1.37	832475	E-MTAB-14430	This study
5297_X	14	zyp1_recq4_male	1.32	836971	E-MTAB-14430	This study
5297_Y	19	zyp1_recq4_male	1.33	825324	E-MTAB-14430	This study
5297_Z	12	zyp1_recq4_male	1.54	821999	E-MTAB-14430	This study
5298_A	14	recq4_female	1.3	766896	E-MTAB-14425	This study
5298_AA	30	recq4_female	1.43	833996	E-MTAB-14425	This study
5298_AB	13	recq4_female	1.2	719986	E-MTAB-14425	This study
5298_AC	13	recq4_female	1.52	868977	E-MTAB-14425	This study
5298_AD	17	recq4_female	1.19	626435	E-MTAB-14425	This study
5298_AE	26	recq4_female	1.45	865944	E-MTAB-14425	This study
5298_AF	12	recq4_female	1.2	669430	E-MTAB-14425	This study
5298_AG	11	recq4_female	1.49	859067	E-MTAB-14425	This study
5298_AH	21	recq4_female	1.59	936053	E-MTAB-14425	This study
5298_AI	16	recq4_female	1.34	794416	E-MTAB-14425	This study
5298_AJ	28	recq4_female	1.13	587655	E-MTAB-14425	This study
5298_AK	21	recq4_female	1.43	849716	E-MTAB-14425	This study
5298_AL	14	recq4_female	1.46	816625	E-MTAB-14425	This study
5298_AM	11	recq4_female	1.5	853807	E-MTAB-14425	This study
5298_AN	10	recq4_female	1.21	718521	E-MTAB-14425	This study
5298_AO	26	recq4_female	1.42	845433	E-MTAB-14425	This study
5298_AP	21	recq4_female	1.28	762055	E-MTAB-14425	This study
5298_AQ	14	recq4_female	1.38	823094	E-MTAB-14425	This study
5298_AR	22	recq4_female	1.29	652577	E-MTAB-14425	This study
5298_AS	16	recq4_female	1.45	853791	E-MTAB-14425	This study
5298_AT	25	recq4_female	1.58	955121	E-MTAB-14425	This study
5298_AU	27	recq4_female	1.43	845133	E-MTAB-14425	This study
5298_AV	13	recq4_female	1.29	772217	E-MTAB-14425	This study
5298_AW	22	recq4_female	1.38	842896	E-MTAB-14425	This study
5298_AX	8	recq4_female	1.39	836479	E-MTAB-14425	This study
5298_AY	29	recq4_female	1.58	858146	E-MTAB-14425	This study
5298_AZ	15	recq4_female	1.66	898514	E-MTAB-14425	This study
5298_B	14	recq4_female	1.11	678088	E-MTAB-14425	This study
5298_BA	12	recq4_female	1.45	840512	E-MTAB-14425	This study
5298_BB	25	recq4_female	1.38	818637	E-MTAB-14425	This study
5298_BC	12	recq4_female	1.47	853563	E-MTAB-14425	This study
5298_BD	10	recq4_female	1.37	854123	E-MTAB-14425	This study
5298_BE	27	recq4_female	1.37	843261	E-MTAB-14425	This study
5298_BF	23	recq4_female	1.41	853883	E-MTAB-14425	This study
5298_BG	18	recq4_female	1.51	903891	E-MTAB-14425	This study
5298_BJ	13	recq4_female	1.48	835116	E-MTAB-14425	This study
5298_BK	19	recq4_female	1.39	842454	E-MTAB-14425	This study
5298_BL	9	recq4_female	1.42	847771	E-MTAB-14425	This study
5298_BM	7	recq4_female	1.67	866373	E-MTAB-14425	This study
5298_BN	10	recq4_female	1.44	867490	E-MTAB-14425	This study
5298_BO	20	recq4_female	1.49	898265	E-MTAB-14425	This study
5298_BP	29	recq4_female	1.65	947949	E-MTAB-14425	This study
5298_BQ	11	recq4_female	1.48	868642	E-MTAB-14425	This study
5298_BR	10	recq4_female	1.53	797072	E-MTAB-14425	This study
5298_BS	20	recq4_female	1.74	943952	E-MTAB-14425	This study
5298_BT	15	recq4_female	1.58	928905	E-MTAB-14425	This study
5298_BU	15	recq4_female	1.45	853732	E-MTAB-14425	This study
5298_BV	17	recq4_female	1.44	866335	E-MTAB-14425	This study
5298_BW	16	recq4_female	1.43	847693	E-MTAB-14425	This study
5298_BX	24	recq4_female	1.44	852736	E-MTAB-14425	This study
5298_BY	19	recq4_female	1.47	855738	E-MTAB-14425	This study
5298_BZ	6	recq4_female	1.57	937839	E-MTAB-14425	This study
5298_C	32	recq4_female	1.13	665302	E-MTAB-14425	This study
5298_CA	7	recq4_female	1.45	853154	E-MTAB-14425	This study
5298_CB	11	recq4_female	1.43	877041	E-MTAB-14425	This study
5298_CC	14	recq4_female	1.44	842690	E-MTAB-14425	This study
5298_CD	19	recq4_female	1.48	872045	E-MTAB-14425	This study
5298_CE	28	recq4_female	1.59	848297	E-MTAB-14425	This study
5298_CF	29	recq4_female	1.5	866004	E-MTAB-14425	This study
5298_CG	15	recq4_female	1.49	860246	E-MTAB-14425	This study
5298_CH	18	recq4_female	1.61	874865	E-MTAB-14425	This study
5298_CI	34	recq4_female	1.63	858198	E-MTAB-14425	This study
5298_CJ	18	recq4_female	1.53	881134	E-MTAB-14425	This study
5298_CK	16	recq4_female	1.38	866118	E-MTAB-14425	This study
5298_CL	14	recq4_female	1.43	846738	E-MTAB-14425	This study
5298_CM	29	recq4_female	1.46	871872	E-MTAB-14425	This study
5298_CN	23	recq4_female	1.43	842047	E-MTAB-14425	This study
5298_CO	7	recq4_female	1.49	862880	E-MTAB-14425	This study
5298_CP	12	recq4_female	1.44	863871	E-MTAB-14425	This study
5298_CQ	20	recq4_female	1.47	896656	E-MTAB-14425	This study
5298_D	25	recq4_female	1.3	800367	E-MTAB-14425	This study
5298_E	18	recq4_female	1.45	873561	E-MTAB-14425	This study
5298_F	14	recq4_female	1.36	819030	E-MTAB-14425	This study
5298_G	15	recq4_female	1.35	772907	E-MTAB-14425	This study
5298_H	21	recq4_female	1.16	739394	E-MTAB-14425	This study
5298_I	23	recq4_female	1.34	846737	E-MTAB-14425	This study
5298_J	8	recq4_female	1.37	781029	E-MTAB-14425	This study
5298_K	13	recq4_female	1.29	735890	E-MTAB-14425	This study
5298_L	11	recq4_female	0.95	588113	E-MTAB-14425	This study
5298_M	22	recq4_female	1.53	885147	E-MTAB-14425	This study
5298_N	27	recq4_female	0.97	582936	E-MTAB-14425	This study
5298_O	15	recq4_female	1.53	906994	E-MTAB-14425	This study
5298_P	27	recq4_female	1.52	847661	E-MTAB-14425	This study
5298_Q	10	recq4_female	1.39	853333	E-MTAB-14425	This study
5298_R	24	recq4_female	1.4	820212	E-MTAB-14425	This study
5298_S	25	recq4_female	1.1	640041	E-MTAB-14425	This study
5298_T	30	recq4_female	1.41	823609	E-MTAB-14425	This study
5298_U	6	recq4_female	1.46	866002	E-MTAB-14425	This study
5298_V	24	recq4_female	1.38	816837	E-MTAB-14425	This study
5298_W	8	recq4_female	1.61	942499	E-MTAB-14425	This study
5298_X	10	recq4_female	1.34	798907	E-MTAB-14425	This study
5298_Y	17	recq4_female	1.46	867511	E-MTAB-14425	This study
5298_Z	16	recq4_female	1.38	832409	E-MTAB-14425	This study
5299_A	13	recq4_female	1.24	957973	E-MTAB-14425	This study
5299_AA	15	recq4_male	1.36	842520	E-MTAB-14425	This study
5299_AB	21	recq4_male	1.33	863435	E-MTAB-14425	This study
5299_AC	13	recq4_male	1.45	850081	E-MTAB-14425	This study
5299_AD	19	recq4_male	1.28	759973	E-MTAB-14425	This study
5299_AE	9	recq4_male	1.29	757396	E-MTAB-14425	This study
5299_AF	13	recq4_male	1.14	692982	E-MTAB-14425	This study
5299_AG	9	recq4_male	1.37	912082	E-MTAB-14425	This study
5299_AH	11	recq4_male	1.38	853236	E-MTAB-14425	This study
5299_AI	19	recq4_male	1.67	883213	E-MTAB-14425	This study
5299_AJ	11	recq4_male	1.36	837818	E-MTAB-14425	This study
5299_AK	14	recq4_male	1.34	826702	E-MTAB-14425	This study
5299_AL	12	recq4_male	1.3	832828	E-MTAB-14425	This study
5299_AM	9	recq4_male	1.36	831287	E-MTAB-14425	This study
5299_AN	17	recq4_male	0.94	568186	E-MTAB-14425	This study
5299_AO	11	recq4_male	0.95	567497	E-MTAB-14425	This study
5299_AP	16	recq4_male	1.43	855122	E-MTAB-14425	This study
5299_AQ	12	recq4_male	1.7	925784	E-MTAB-14425	This study
5299_AR	9	recq4_male	1.28	815947	E-MTAB-14425	This study
5299_AS	5	recq4_male	1.24	711755	E-MTAB-14425	This study
5299_AT	9	recq4_male	1.71	915768	E-MTAB-14425	This study
5299_AU	19	recq4_male	1.28	829001	E-MTAB-14425	This study
5299_AV	12	recq4_male	1.15	618510	E-MTAB-14425	This study
5299_AW	14	recq4_male	1	620722	E-MTAB-14425	This study
5299_AX	35	recq4_male	1.36	841193	E-MTAB-14425	This study
5299_AY	15	recq4_male	1.3	817225	E-MTAB-14425	This study
5299_AZ	15	recq4_male	1.33	824871	E-MTAB-14425	This study
5299_B	13	recq4_female	1.4	878403	E-MTAB-14425	This study
5299_BA	11	recq4_male	1.4	773799	E-MTAB-14425	This study
5299_BB	9	recq4_male	1.56	813480	E-MTAB-14425	This study
5299_BC	17	recq4_male	1.35	834592	E-MTAB-14425	This study
5299_BD	19	recq4_male	1.33	813990	E-MTAB-14425	This study
5299_BE	15	recq4_male	1.18	725125	E-MTAB-14425	This study
5299_BF	12	recq4_male	1.29	767832	E-MTAB-14425	This study
5299_BG	13	recq4_male	1.26	757603	E-MTAB-14425	This study
5299_BH	11	recq4_male	1.36	815462	E-MTAB-14425	This study
5299_BI	23	recq4_male	1.53	905966	E-MTAB-14425	This study
5299_BK	8	recq4_male	1.35	865453	E-MTAB-14425	This study
5299_BL	16	recq4_male	1.23	746114	E-MTAB-14425	This study
5299_BM	15	recq4_male	0.92	574163	E-MTAB-14425	This study
5299_BN	5	recq4_male	1.29	832709	E-MTAB-14425	This study
5299_BO	13	recq4_male	1.49	878823	E-MTAB-14425	This study
5299_BP	14	recq4_male	1.37	824310	E-MTAB-14425	This study
5299_BQ	8	recq4_male	1.27	819919	E-MTAB-14425	This study
5299_BR	8	recq4_male	1.34	779385	E-MTAB-14425	This study
5299_BS	14	recq4_male	1.21	686686	E-MTAB-14425	This study
5299_BT	13	recq4_male	1.48	911484	E-MTAB-14425	This study
5299_BU	11	recq4_male	1.25	819405	E-MTAB-14425	This study
5299_BV	13	recq4_male	1.33	822686	E-MTAB-14425	This study
5299_BW	7	recq4_male	1.63	908223	E-MTAB-14425	This study
5299_BX	12	recq4_male	1.16	615530	E-MTAB-14425	This study
5299_BY	16	recq4_male	1.2	653688	E-MTAB-14425	This study
5299_BZ	12	recq4_male	1.4	817134	E-MTAB-14425	This study
5299_C	24	recq4_female	1.44	864682	E-MTAB-14425	This study
5299_CA	21	recq4_male	1.38	821050	E-MTAB-14425	This study
5299_CB	16	recq4_male	1.34	843125	E-MTAB-14425	This study
5299_CC	14	recq4_male	1.39	872308	E-MTAB-14425	This study
5299_CD	9	recq4_male	1.35	821179	E-MTAB-14425	This study
5299_CE	12	recq4_male	1.4	843461	E-MTAB-14425	This study
5299_CF	11	recq4_male	1.27	821621	E-MTAB-14425	This study
5299_CG	21	recq4_male	1.41	846396	E-MTAB-14425	This study
5299_CH	12	recq4_male	1.4	868119	E-MTAB-14425	This study
5299_CI	10	recq4_male	1.27	815220	E-MTAB-14425	This study
5299_CJ	23	recq4_male	1.33	859938	E-MTAB-14425	This study
5299_CK	15	recq4_male	1.35	863364	E-MTAB-14425	This study
5299_CL	21	recq4_male	1.21	874703	E-MTAB-14425	This study
5299_CM	25	recq4_male	1.21	842335	E-MTAB-14425	This study
5299_CN	13	recq4_male	1.36	852658	E-MTAB-14425	This study
5299_CO	13	recq4_male	1.35	889724	E-MTAB-14425	This study
5299_CP	13	recq4_male	1.42	922690	E-MTAB-14425	This study
5299_CQ	20	recq4_male	1.11	717074	E-MTAB-14425	This study
5299_D	9	recq4_female	0.95	579263	E-MTAB-14425	This study
5299_E	29	recq4_female	1.39	856841	E-MTAB-14425	This study
5299_F	7	recq4_female	1.4	848025	E-MTAB-14425	This study
5299_G	10	recq4_female	1.42	871771	E-MTAB-14425	This study
5299_H	18	recq4_female	1.31	869986	E-MTAB-14425	This study
5299_I	29	recq4_female	1.43	851057	E-MTAB-14425	This study
5299_J	11	recq4_female	1.55	849982	E-MTAB-14425	This study
5299_K	27	recq4_female	1.67	909513	E-MTAB-14425	This study
5299_L	19	recq4_female	1.02	622301	E-MTAB-14425	This study
5299_M	18	recq4_female	1.61	854687	E-MTAB-14425	This study
5299_N	8	recq4_female	1.4	849724	E-MTAB-14425	This study
5299_O	28	recq4_female	1.62	864269	E-MTAB-14425	This study
5299_P	8	recq4_female	1.09	650996	E-MTAB-14425	This study
5299_Q	9	recq4_female	1.38	844470	E-MTAB-14425	This study
5299_R	14	recq4_female	1.22	861156	E-MTAB-14425	This study
5299_S	34	recq4_female	1.48	878197	E-MTAB-14425	This study
5299_T	17	recq4_female	1.47	869227	E-MTAB-14425	This study
5299_U	16	recq4_female	1.62	857988	E-MTAB-14425	This study
5299_V	11	recq4_female	1.29	752114	E-MTAB-14425	This study
5299_W	10	recq4_female	1.48	874830	E-MTAB-14425	This study
5299_X	18	recq4_female	1.41	874608	E-MTAB-14425	This study
5299_Y	6	recq4_male	1.35	849467	E-MTAB-14425	This study
5299_Z	10	recq4_male	1.52	849614	E-MTAB-14425	This study
5400_A	27	zyp1_recq4_female	1.49	872135	E-MTAB-14430	This study
5400_AA	28	zyp1_recq4_female	0.85	530971	E-MTAB-14430	This study
5400_AB	20	zyp1_recq4_female	1.42	861156	E-MTAB-14430	This study
5400_AC	27	zyp1_recq4_female	1.22	791326	E-MTAB-14430	This study
5400_AD	19	zyp1_recq4_female	1.32	840276	E-MTAB-14430	This study
5400_AE	27	zyp1_recq4_female	1.19	751678	E-MTAB-14430	This study
5400_AF	29	zyp1_recq4_female	1.21	787961	E-MTAB-14430	This study
5400_AG	32	zyp1_recq4_female	0.87	556662	E-MTAB-14430	This study
5400_AH	76	zyp1_recq4_female	3.12	1689411	E-MTAB-14430	This study
5400_AI	26	zyp1_recq4_female	1.41	843645	E-MTAB-14430	This study
5400_AJ	32	zyp1_recq4_female	0.76	492013	E-MTAB-14430	This study
5400_AK	35	zyp1_recq4_female	0.83	527027	E-MTAB-14430	This study
5400_AL	30	zyp1_recq4_female	1.12	728124	E-MTAB-14430	This study
5400_AM	50	zyp1_recq4_female	2.53	1610711	E-MTAB-14430	This study
5400_AN	41	zyp1_recq4_female	2.53	1627673	E-MTAB-14430	This study
5400_AO	19	zyp1_recq4_female	1.37	858236	E-MTAB-14430	This study
5400_AQ	49	zyp1_recq4_female	3.94	2189825	E-MTAB-14430	This study
5400_AR	28	zyp1_recq4_female	1.3	798480	E-MTAB-14430	This study
5400_AS	42	zyp1_recq4_female	2.24	1314161	E-MTAB-14430	This study
5400_AT	46	zyp1_recq4_female	2.84	1836845	E-MTAB-14430	This study
5400_AU	55	zyp1_recq4_female	2.85	1777082	E-MTAB-14430	This study
5400_AV	39	zyp1_recq4_female	2.52	1541493	E-MTAB-14430	This study
5400_AW	31	zyp1_recq4_male	1.38	863435	E-MTAB-14430	This study
5400_AX	36	zyp1_recq4_male	4.23	2583040	E-MTAB-14430	This study
5400_AY	33	zyp1_recq4_male	1.39	843989	E-MTAB-14430	This study
5400_AZ	22	zyp1_recq4_male	1.4	858007	E-MTAB-14430	This study
5400_B	60	zyp1_recq4_female	2.49	1618196	E-MTAB-14430	This study
5400_BA	32	zyp1_recq4_male	1.6	859162	E-MTAB-14430	This study
5400_BB	26	zyp1_recq4_male	1.25	800658	E-MTAB-14430	This study
5400_BC	18	zyp1_recq4_male	1.43	777629	E-MTAB-14430	This study
5400_BD	34	zyp1_recq4_male	1.58	846739	E-MTAB-14430	This study
5400_BE	30	zyp1_recq4_male	1.35	846107	E-MTAB-14430	This study
5400_BF	20	zyp1_recq4_male	0.97	534206	E-MTAB-14430	This study
5400_BG	23	zyp1_recq4_male	1.42	856944	E-MTAB-14430	This study
5400_BH	31	zyp1_recq4_male	1.24	740182	E-MTAB-14430	This study
5400_BI	17	zyp1_recq4_male	1.54	864410	E-MTAB-14430	This study
5400_BJ	27	zyp1_recq4_male	0.96	587466	E-MTAB-14430	This study
5400_BK	44	zyp1_recq4_male	3.03	1783891	E-MTAB-14430	This study
5400_BL	27	zyp1_recq4_male	0.99	561091	E-MTAB-14430	This study
5400_BM	28	zyp1_recq4_male	1.39	864232	E-MTAB-14430	This study
5400_BN	37	zyp1_recq4_male	3.8	2320727	E-MTAB-14430	This study
5400_BO	41	zyp1_recq4_male	4.02	2466054	E-MTAB-14430	This study
5400_BP	43	zyp1_recq4_male	2.86	1543701	E-MTAB-14430	This study
5400_BQ	27	zyp1_recq4_male	1.4	846689	E-MTAB-14430	This study
5400_BR	8	zyp1_recq4_male	1.44	855305	E-MTAB-14430	This study
5400_BS	18	zyp1_recq4_male	1.63	873786	E-MTAB-14430	This study
5400_BT	25	zyp1_recq4_male	1.27	700089	E-MTAB-14430	This study
5400_BU	18	zyp1_recq4_male	1.44	855738	E-MTAB-14430	This study
5400_BV	29	zyp1_recq4_male	1.36	842139	E-MTAB-14430	This study
5400_BX	19	zyp1_recq4_male	1.2	733274	E-MTAB-14430	This study
5400_BY	19	zyp1_recq4_male	1.4	851057	E-MTAB-14430	This study
5400_BZ	21	zyp1_recq4_male	0.98	589337	E-MTAB-14430	This study
5400_C	27	zyp1_recq4_female	1.56	845133	E-MTAB-14430	This study
5400_CA	38	zyp1_recq4_male	2.92	1809926	E-MTAB-14430	This study
5400_CB	35	zyp1_recq4_male	1.19	768602	E-MTAB-14430	This study
5400_CC	26	zyp1_recq4_male	1.37	859068	E-MTAB-14430	This study
5400_CE	21	zyp1_recq4_male	1.28	848901	E-MTAB-14430	This study
5400_CF	24	zyp1_recq4_male	1.46	852453	E-MTAB-14430	This study
5400_CG	20	zyp1_recq4_male	1.49	878402	E-MTAB-14430	This study
5400_CH	28	zyp1_recq4_male	1.1	682970	E-MTAB-14430	This study
5400_CI	11	zyp1_recq4_male	1.42	878013	E-MTAB-14430	This study
5400_CJ	28	zyp1_recq4_male	0.93	591909	E-MTAB-14430	This study
5400_CK	31	zyp1_recq4_male	0.84	531296	E-MTAB-14430	This study
5400_CL	29	zyp1_recq4_male	1.34	846079	E-MTAB-14430	This study
5400_CM	39	zyp1_recq4_male	8.12	5358030	E-MTAB-14430	This study
5400_CN	46	zyp1_recq4_male	7.02	4343435	E-MTAB-14430	This study
5400_CO	10	zyp1_recq4_male	1.39	862880	E-MTAB-14430	This study
5400_CP	25	zyp1_recq4_male	1.18	635589	E-MTAB-14430	This study
5400_CQ	16	zyp1_recq4_male	1.35	842896	E-MTAB-14430	This study
5400_D	49	zyp1_recq4_female	3.34	1812886	E-MTAB-14430	This study
5400_E	44	zyp1_recq4_female	2.75	1774145	E-MTAB-14430	This study
5400_F	44	zyp1_recq4_female	3.12	1759085	E-MTAB-14430	This study
5400_G	32	zyp1_recq4_female	1.2	739916	E-MTAB-14430	This study
5400_H	43	zyp1_recq4_female	3.29	2127440	E-MTAB-14430	This study
5400_I	28	zyp1_recq4_female	1.57	855122	E-MTAB-14430	This study
5400_J	36	zyp1_recq4_female	3.89	2567130	E-MTAB-14430	This study
5400_K	27	zyp1_recq4_female	1.43	877872	E-MTAB-14430	This study
5400_L	22	zyp1_recq4_female	0.93	573836	E-MTAB-14430	This study
5400_M	17	zyp1_recq4_female	0.98	590365	E-MTAB-14430	This study
5400_N	31	zyp1_recq4_female	1.36	865944	E-MTAB-14430	This study
5400_O	46	zyp1_recq4_female	6.67	3601060	E-MTAB-14430	This study
5400_P	48	zyp1_recq4_female	3.34	2084394	E-MTAB-14430	This study
5400_Q	28	zyp1_recq4_female	1.38	874703	E-MTAB-14430	This study
5400_R	33	zyp1_recq4_female	1.36	870721	E-MTAB-14430	This study
5400_S	25	zyp1_recq4_female	1.28	795406	E-MTAB-14430	This study
5400_T	27	zyp1_recq4_female	1.23	760835	E-MTAB-14430	This study
5400_U	26	zyp1_recq4_female	1.36	846518	E-MTAB-14430	This study
5400_V	31	zyp1_recq4_female	1.38	869486	E-MTAB-14430	This study
5400_W	33	zyp1_recq4_female	1.1	706131	E-MTAB-14430	This study
5400_X	46	zyp1_recq4_female	4.17	2738013	E-MTAB-14430	This study
5400_Y	34	zyp1_recq4_female	1.4	872308	E-MTAB-14430	This study
5400_Z	36	zyp1_recq4_female	4.1	2326863	E-MTAB-14430	This study
5402_A	5	zyp1_male	1.4	834367	E-MTAB-14424	This study
5402_AA	4	zyp1_male	0.96	583722	E-MTAB-14424	This study
5402_AB	5	zyp1_male	1.44	837416	E-MTAB-14424	This study
5402_AE	5	zyp1_male	1.45	846615	E-MTAB-14424	This study
5402_AF	9	zyp1_male	1.41	849640	E-MTAB-14424	This study
5402_AG	3	zyp1_male	0.88	533169	E-MTAB-14424	This study
5402_AI	5	zyp1_male	1.36	825515	E-MTAB-14424	This study
5402_AJ	8	zyp1_male	1.4	821153	E-MTAB-14424	This study
5402_AK	8	zyp1_male	1.39	832475	E-MTAB-14424	This study
5402_AL	2	zyp1_male	1.43	831429	E-MTAB-14424	This study
5402_AN	4	zyp1_male	0.8	481018	E-MTAB-14424	This study
5402_AO	6	zyp1_male	1.32	801377	E-MTAB-14424	This study
5402_AP	9	zyp1_male	1.36	828056	E-MTAB-14424	This study
5402_AQ	8	zyp1_male	1.46	838297	E-MTAB-14424	This study
5402_AR	12	zyp1_male	1.28	826668	E-MTAB-14424	This study
5402_AS	5	zyp1_male	1.58	826141	E-MTAB-14424	This study
5402_AT	9	zyp1_male	1.55	830309	E-MTAB-14424	This study
5402_AV	8	zyp1_male	1.43	828831	E-MTAB-14424	This study
5402_AW	3	wt_female	1.38	881490	E-MTAB-14424	This study
5402_AX	4	wt_female	1.43	833292	E-MTAB-14424	This study
5402_AY	5	wt_female	1.51	835842	E-MTAB-14424	This study
5402_AZ	5	wt_female	1.38	845750	E-MTAB-14424	This study
5402_B	8	zyp1_male	1.38	837915	E-MTAB-14424	This study
5402_BA	5	wt_female	1.53	822925	E-MTAB-14424	This study
5402_BB	2	wt_female	1.56	829412	E-MTAB-14424	This study
5402_BC	3	wt_female	1.42	831322	E-MTAB-14424	This study
5402_BD	2	wt_female	1.37	836252	E-MTAB-14424	This study
5402_BE	4	wt_female	1.13	696512	E-MTAB-14424	This study
5402_BF	1	wt_female	1.49	850046	E-MTAB-14424	This study
5402_BG	2	wt_female	1.42	826579	E-MTAB-14424	This study
5402_BH	3	wt_female	1.32	824946	E-MTAB-14424	This study
5402_BI	3	wt_female	1.43	827458	E-MTAB-14424	This study
5402_BJ	4	wt_female	1.64	827886	E-MTAB-14424	This study
5402_BK	2	wt_female	1.44	842459	E-MTAB-14424	This study
5402_BL	3	wt_female	1.35	835888	E-MTAB-14424	This study
5402_BM	3	wt_female	1.58	826511	E-MTAB-14424	This study
5402_BN	4	wt_female	1.39	836792	E-MTAB-14424	This study
5402_BO	1	wt_female	1.44	838329	E-MTAB-14424	This study
5402_BP	6	wt_female	1.57	849758	E-MTAB-14424	This study
5402_BQ	2	wt_female	1.45	828508	E-MTAB-14424	This study
5402_BR	3	wt_female	1.34	833628	E-MTAB-14424	This study
5402_BS	3	wt_female	1.57	829976	E-MTAB-14424	This study
5402_BU	8	wt_male	1.36	840344	E-MTAB-14424	This study
5402_BV	5	wt_male	1.43	844893	E-MTAB-14424	This study
5402_BW	4	wt_male	1.43	830924	E-MTAB-14424	This study
5402_BX	7	wt_male	1.38	837917	E-MTAB-14424	This study
5402_BY	5	wt_male	1.61	834502	E-MTAB-14424	This study
5402_BZ	9	wt_male	1.59	828331	E-MTAB-14424	This study
5402_C	8	zyp1_male	1.42	832856	E-MTAB-14424	This study
5402_CA	6	wt_male	1.2	714573	E-MTAB-14424	This study
5402_CC	4	wt_male	1.33	848026	E-MTAB-14424	This study
5402_CD	5	wt_male	1.37	831386	E-MTAB-14424	This study
5402_CE	3	wt_male	1.02	609672	E-MTAB-14424	This study
5402_CF	1	wt_male	1.41	830602	E-MTAB-14424	This study
5402_CG	4	wt_male	1.37	838096	E-MTAB-14424	This study
5402_CH	3	wt_male	1.64	841295	E-MTAB-14424	This study
5402_CK	6	wt_male	1.48	851000	E-MTAB-14424	This study
5402_CL	4	wt_male	0.98	863373	E-MTAB-14424	This study
5402_CM	5	wt_male	0.67	545355	E-MTAB-14424	This study
5402_CN	5	wt_male	1.45	841247	E-MTAB-14424	This study
5402_CO	5	wt_male	1.1	642445	E-MTAB-14424	This study
5402_CP	3	wt_male	1.47	828289	E-MTAB-14424	This study
5402_D	6	zyp1_male	1.45	818055	E-MTAB-14424	This study
5402_E	7	zyp1_male	1.44	829812	E-MTAB-14424	This study
5402_F	4	zyp1_male	1.34	830365	E-MTAB-14424	This study
5402_G	9	zyp1_male	0.88	497857	E-MTAB-14424	This study
5402_H	6	zyp1_male	1.27	768031	E-MTAB-14424	This study
5402_I	6	zyp1_male	1.36	823585	E-MTAB-14424	This study
5402_J	5	zyp1_male	1.38	836634	E-MTAB-14424	This study
5402_K	6	zyp1_male	0.93	546905	E-MTAB-14424	This study
5402_L	8	zyp1_male	1.38	825822	E-MTAB-14424	This study
5402_N	6	zyp1_male	1.38	825510	E-MTAB-14424	This study
5402_O	5	zyp1_male	1.36	844471	E-MTAB-14424	This study
5402_P	5	zyp1_male	1.04	630680	E-MTAB-14424	This study
5402_Q	9	zyp1_male	1.47	856520	E-MTAB-14424	This study
5402_R	12	zyp1_male	1.32	821828	E-MTAB-14424	This study
5402_S	6	zyp1_male	1.39	830505	E-MTAB-14424	This study
5402_T	7	zyp1_male	1.46	855634	E-MTAB-14424	This study
5402_U	7	zyp1_male	1.37	851960	E-MTAB-14424	This study
5402_V	6	zyp1_male	1.55	832908	E-MTAB-14424	This study
5402_W	4	zyp1_male	1.4	829304	E-MTAB-14424	This study
5402_X	9	zyp1_male	0.85	515056	E-MTAB-14424	This study
5402_Y	9	zyp1_male	1.45	835142	E-MTAB-14424	This study
5402_Z	9	zyp1_male	1.39	830806	E-MTAB-14424	This study
5403_A	14	recq4_male	1.38	843461	E-MTAB-14425	This study
5403_AA	13	recq4_male	1.42	878196	E-MTAB-14425	This study
5403_AB	8	recq4_male	1.64	863871	E-MTAB-14425	This study
5403_AC	9	recq4_male	1.65	850642	E-MTAB-14425	This study
5403_AD	10	recq4_male	1.64	865658	E-MTAB-14425	This study
5403_AE	19	recq4_male	1.37	850081	E-MTAB-14425	This study
5403_AF	4	recq4_male	1.4	853732	E-MTAB-14425	This study
5403_AG	12	recq4_male	1.47	848136	E-MTAB-14425	This study
5403_AH	8	recq4_male	1.38	853334	E-MTAB-14425	This study
5403_AI	16	recq4_male	1.47	777150	E-MTAB-14425	This study
5403_AJ	17	recq4_male	1.56	879673	E-MTAB-14425	This study
5403_AK	17	recq4_male	1.63	850894	E-MTAB-14425	This study
5403_AL	17	recq4_male	1.65	875082	E-MTAB-14425	This study
5403_AM	22	recq4_male	1.29	785033	E-MTAB-14425	This study
5403_AN	9	recq4_male	1.41	866119	E-MTAB-14425	This study
5403_AO	12	recq4_male	1.46	877041	E-MTAB-14425	This study
5403_AP	11	recq4_male	1.6	867692	E-MTAB-14425	This study
5403_AQ	13	recq4_male	1.41	842748	E-MTAB-14425	This study
5403_AR	10	recq4_male	1.61	860133	E-MTAB-14425	This study
5403_AS	19	recq4_male	1.63	847207	E-MTAB-14425	This study
5403_AT	18	recq4_male	1.66	863364	E-MTAB-14425	This study
5403_AU	18	recq4_male	1.57	868119	E-MTAB-14425	This study
5403_AV	12	recq4_male	1.7	875220	E-MTAB-14425	This study
5403_AW	3	wt_female	1.65	866335	E-MTAB-14424	This study
5403_AX	4	wt_female	1.41	852658	E-MTAB-14424	This study
5403_AY	0	wt_female	1.46	868931	E-MTAB-14424	This study
5403_AZ	2	wt_female	1.67	866373	E-MTAB-14424	This study
5403_B	23	recq4_male	1.47	870804	E-MTAB-14425	This study
5403_BA	4	wt_female	1.59	853476	E-MTAB-14424	This study
5403_BB	4	wt_female	1.48	878823	E-MTAB-14424	This study
5403_BC	4	wt_female	1.63	866031	E-MTAB-14424	This study
5403_BD	2	wt_female	1.17	678128	E-MTAB-14424	This study
5403_BE	3	wt_female	1.29	857988	E-MTAB-14424	This study
5403_BF	3	wt_female	1.41	862248	E-MTAB-14424	This study
5403_BG	3	wt_female	1.41	868226	E-MTAB-14424	This study
5403_BH	3	wt_female	1.34	849724	E-MTAB-14424	This study
5403_BI	3	wt_female	1.57	840512	E-MTAB-14424	This study
5403_BJ	2	wt_female	1.31	853132	E-MTAB-14424	This study
5403_BK	3	wt_female	1.36	854122	E-MTAB-14424	This study
5403_BL	6	wt_female	1.48	866333	E-MTAB-14424	This study
5403_BM	3	wt_female	1.44	851000	E-MTAB-14424	This study
5403_BN	2	wt_female	1.66	861507	E-MTAB-14424	This study
5403_BO	3	wt_female	1.62	843902	E-MTAB-14424	This study
5403_BP	5	wt_female	1.37	862245	E-MTAB-14424	This study
5403_BQ	3	wt_female	1.66	844470	E-MTAB-14424	This study
5403_BR	1	wt_female	1.68	845433	E-MTAB-14424	This study
5403_BS	4	wt_female	1.49	848606	E-MTAB-14424	This study
5403_BT	3	wt_female	1.43	869986	E-MTAB-14424	This study
5403_BU	4	wt_male	1.48	852736	E-MTAB-14424	This study
5403_BV	6	wt_male	1.7	868642	E-MTAB-14424	This study
5403_BW	2	wt_male	1.66	859937	E-MTAB-14424	This study
5403_BX	2	wt_male	1.63	864763	E-MTAB-14424	This study
5403_BY	5	wt_male	1.59	854686	E-MTAB-14424	This study
5403_BZ	2	wt_male	1.5	848297	E-MTAB-14424	This study
5403_CA	3	wt_male	1.68	867734	E-MTAB-14424	This study
5403_CB	8	wt_male	1.47	864243	E-MTAB-14424	This study
5403_CC	5	wt_male	1.44	876357	E-MTAB-14424	This study
5403_CD	6	wt_male	1.58	842689	E-MTAB-14424	This study
5403_CE	5	wt_male	1.55	843261	E-MTAB-14424	This study
5403_CF	5	wt_male	1.46	872045	E-MTAB-14424	This study
5403_CG	2	wt_male	1.38	842336	E-MTAB-14424	This study
5403_CH	4	wt_male	1.47	853154	E-MTAB-14424	This study
5403_CI	5	wt_male	1.35	860246	E-MTAB-14424	This study
5403_CJ	5	wt_male	1.4	853395	E-MTAB-14424	This study
5403_CK	4	wt_male	1.67	868977	E-MTAB-14424	This study
5403_CL	4	wt_male	1.38	866004	E-MTAB-14424	This study
5403_CM	4	wt_male	1.59	848025	E-MTAB-14424	This study
5403_CN	3	wt_male	1.45	849467	E-MTAB-14424	This study
5403_CO	5	wt_male	1.52	856841	E-MTAB-14424	This study
5403_CP	3	wt_male	1.55	867489	E-MTAB-14424	This study
5403_CQ	6	wt_male	1.46	871872	E-MTAB-14424	This study
5403_E	11	recq4_male	1.44	855783	E-MTAB-14425	This study
5403_F	14	recq4_male	1.37	803685	E-MTAB-14425	This study
5403_G	20	recq4_male	1.27	844403	E-MTAB-14425	This study
5403_H	23	recq4_male	1.26	868285	E-MTAB-14425	This study
5403_I	20	recq4_male	1.41	866503	E-MTAB-14425	This study
5403_J	23	recq4_male	1.44	870643	E-MTAB-14425	This study
5403_K	18	recq4_male	1.56	800028	E-MTAB-14425	This study
5403_L	13	recq4_male	1.49	848776	E-MTAB-14425	This study
5403_M	22	recq4_male	1.48	867511	E-MTAB-14425	This study
5403_N	12	recq4_male	1.48	832741	E-MTAB-14425	This study
5403_O	18	recq4_male	1.47	847771	E-MTAB-14425	This study
5403_P	9	recq4_male	1.4	864269	E-MTAB-14425	This study
5403_Q	15	recq4_male	1.4	848404	E-MTAB-14425	This study
5403_R	20	recq4_male	1.19	719490	E-MTAB-14425	This study
5403_S	8	recq4_male	1.58	853883	E-MTAB-14425	This study
5403_T	9	recq4_male	1.53	853770	E-MTAB-14425	This study
5403_U	10	recq4_male	1.65	873129	E-MTAB-14425	This study
5403_V	9	recq4_male	1.61	851913	E-MTAB-14425	This study
5403_W	13	recq4_male	1.34	853642	E-MTAB-14425	This study
5403_X	14	recq4_male	1.37	780431	E-MTAB-14425	This study
5403_Y	13	recq4_male	1.38	843125	E-MTAB-14425	This study
5403_Z	15	recq4_male	1.39	862938	E-MTAB-14425	This study
5893_A	4	wt_female	1.22	727758	E-MTAB-14424	This study
5893_AA	4	wt_male	1.02	585543	E-MTAB-14424	This study
5893_AB	7	wt_male	1.22	702039	E-MTAB-14424	This study
5893_AC	5	wt_male	1.42	759929	E-MTAB-14424	This study
5893_AD	3	wt_male	1.55	872547	E-MTAB-14424	This study
5893_AE	6	wt_male	1.09	608069	E-MTAB-14424	This study
5893_AF	4	wt_male	1.17	642276	E-MTAB-14424	This study
5893_AG	5	wt_female	1.38	802401	E-MTAB-14424	This study
5893_AH	4	wt_female	1.33	752644	E-MTAB-14424	This study
5893_AI	2	wt_female	1.38	818767	E-MTAB-14424	This study
5893_AJ	4	wt_female	1.66	932622	E-MTAB-14424	This study
5893_AK	4	wt_female	1.53	862309	E-MTAB-14424	This study
5893_AL	2	wt_female	1.86	992037	E-MTAB-14424	This study
5893_AM	4	wt_female	1.12	679780	E-MTAB-14424	This study
5893_AN	2	wt_female	1.38	780886	E-MTAB-14424	This study
5893_AO	0	wt_female	1.1	647250	E-MTAB-14424	This study
5893_AP	4	wt_female	1.11	643631	E-MTAB-14424	This study
5893_AQ	4	wt_female	1.25	734949	E-MTAB-14424	This study
5893_AR	0	wt_female	1.07	607984	E-MTAB-14424	This study
5893_AS	4	wt_female	1.03	591246	E-MTAB-14424	This study
5893_AT	3	wt_female	1.09	621996	E-MTAB-14424	This study
5893_AU	2	wt_female	1.38	776254	E-MTAB-14424	This study
5893_AV	2	wt_female	1.21	671037	E-MTAB-14424	This study
5893_AW	6	wt_male	1.21	700870	E-MTAB-14424	This study
5893_AX	6	wt_male	1.24	738084	E-MTAB-14424	This study
5893_AY	6	wt_male	1.12	659092	E-MTAB-14424	This study
5893_AZ	5	wt_male	2.02	1187791	E-MTAB-14424	This study
5893_B	4	wt_female	1.08	624664	E-MTAB-14424	This study
5893_BA	7	wt_male	1.12	664559	E-MTAB-14424	This study
5893_BB	5	wt_male	1.01	596652	E-MTAB-14424	This study
5893_BC	3	wt_male	1.21	720596	E-MTAB-14424	This study
5893_BD	6	wt_male	1.39	802885	E-MTAB-14424	This study
5893_BE	5	wt_male	1.4	807866	E-MTAB-14424	This study
5893_BF	4	wt_male	1.26	753698	E-MTAB-14424	This study
5893_BG	3	wt_male	1.34	808749	E-MTAB-14424	This study
5893_BH	1	wt_male	1.28	748338	E-MTAB-14424	This study
5893_BI	6	wt_male	1.17	666127	E-MTAB-14424	This study
5893_BJ	9	wt_male	1.07	592725	E-MTAB-14424	This study
5893_BK	4	wt_male	1.54	876508	E-MTAB-14424	This study
5893_BL	6	wt_male	1.36	767207	E-MTAB-14424	This study
5893_BM	2	wt_female	1.31	757127	E-MTAB-14424	This study
5893_BN	2	wt_female	1.42	800324	E-MTAB-14424	This study
5893_BO	3	wt_female	1.24	734948	E-MTAB-14424	This study
5893_BP	2	wt_female	1.19	657176	E-MTAB-14424	This study
5893_BQ	1	wt_female	1.18	695112	E-MTAB-14424	This study
5893_BR	3	wt_female	1.14	644929	E-MTAB-14424	This study
5893_BS	5	wt_female	1.35	776638	E-MTAB-14424	This study
5893_BT	2	wt_female	1.15	659859	E-MTAB-14424	This study
5893_BU	2	wt_female	1.32	764439	E-MTAB-14424	This study
5893_BV	3	wt_female	1.08	638682	E-MTAB-14424	This study
5893_BW	4	wt_female	1.45	852548	E-MTAB-14424	This study
5893_BX	1	wt_female	1.36	766653	E-MTAB-14424	This study
5893_BY	1	wt_female	1.42	803143	E-MTAB-14424	This study
5893_BZ	6	wt_female	1.08	607417	E-MTAB-14424	This study
5893_C	4	wt_female	1	585308	E-MTAB-14424	This study
5893_CA	2	wt_female	1.64	941871	E-MTAB-14424	This study
5893_CB	5	wt_female	1.54	895153	E-MTAB-14424	This study
5893_CC	5	wt_male	1.14	650689	E-MTAB-14424	This study
5893_CD	4	wt_male	1.34	739599	E-MTAB-14424	This study
5893_CE	3	wt_male	1.32	738462	E-MTAB-14424	This study
5893_CF	6	wt_male	1.37	795168	E-MTAB-14424	This study
5893_CG	6	wt_male	1.06	573814	E-MTAB-14424	This study
5893_CH	6	wt_male	1.25	739208	E-MTAB-14424	This study
5893_CI	5	wt_male	1.63	944917	E-MTAB-14424	This study
5893_CJ	4	wt_male	1.78	992744	E-MTAB-14424	This study
5893_CK	6	wt_male	1.2	667295	E-MTAB-14424	This study
5893_CL	4	wt_male	1.21	688810	E-MTAB-14424	This study
5893_CM	5	wt_male	1.08	599377	E-MTAB-14424	This study
5893_CN	5	wt_male	1.34	782601	E-MTAB-14424	This study
5893_CO	6	wt_male	1.11	637873	E-MTAB-14424	This study
5893_CP	5	wt_male	1.33	776849	E-MTAB-14424	This study
5893_CQ	9	wt_male	2.16	1261585	E-MTAB-14424	This study
5893_D	1	wt_female	1.27	748363	E-MTAB-14424	This study
5893_E	6	wt_female	1.25	702654	E-MTAB-14424	This study
5893_F	2	wt_female	1.26	739057	E-MTAB-14424	This study
5893_G	1	wt_female	0.97	601384	E-MTAB-14424	This study
5893_H	3	wt_female	1.23	713239	E-MTAB-14424	This study
5893_I	3	wt_female	1.25	707939	E-MTAB-14424	This study
5893_J	3	wt_female	1.22	701703	E-MTAB-14424	This study
5893_K	5	wt_female	1.27	716319	E-MTAB-14424	This study
5893_L	2	wt_female	1.18	694375	E-MTAB-14424	This study
5893_M	3	wt_female	1.29	707030	E-MTAB-14424	This study
5893_N	5	wt_female	1.57	887995	E-MTAB-14424	This study
5893_O	5	wt_female	1.03	572800	E-MTAB-14424	This study
5893_P	3	wt_female	1.01	572152	E-MTAB-14424	This study
5893_Q	4	wt_male	1.24	707097	E-MTAB-14424	This study
5893_R	5	wt_male	1.29	757279	E-MTAB-14424	This study
5893_S	7	wt_male	1.24	761364	E-MTAB-14424	This study
5893_T	3	wt_male	1.25	752445	E-MTAB-14424	This study
5893_U	3	wt_male	1.39	722933	E-MTAB-14424	This study
5893_V	2	wt_male	1.42	822761	E-MTAB-14424	This study
5893_W	5	wt_male	1.09	629754	E-MTAB-14424	This study
5893_X	5	wt_male	1.05	619474	E-MTAB-14424	This study
5893_Y	2	wt_male	1.31	721474	E-MTAB-14424	This study
5893_Z	5	wt_male	1.29	742314	E-MTAB-14424	This study
5894_A	40	zyp1_recq4_female	2.92	1723898	E-MTAB-14430	This study
5894_AA	28	zyp1_recq4_male	1.34	772137	E-MTAB-14430	This study
5894_AB	20	zyp1_recq4_male	1.29	755325	E-MTAB-14430	This study
5894_AC	22	zyp1_recq4_male	1.08	619482	E-MTAB-14430	This study
5894_AD	13	zyp1_recq4_male	1.11	648988	E-MTAB-14430	This study
5894_AE	23	zyp1_recq4_male	1.02	568176	E-MTAB-14430	This study
5894_AF	30	zyp1_recq4_male	1.34	803309	E-MTAB-14430	This study
5894_AG	18	zyp1_recq4_female	1.34	846843	E-MTAB-14430	This study
5894_AH	43	zyp1_recq4_female	2.64	1612647	E-MTAB-14430	This study
5894_AI	26	zyp1_recq4_female	1.34	799452	E-MTAB-14430	This study
5894_AJ	48	zyp1_recq4_female	2.88	1738905	E-MTAB-14430	This study
5894_AK	35	zyp1_recq4_female	1.22	725700	E-MTAB-14430	This study
5894_AL	38	zyp1_recq4_female	2.54	1526078	E-MTAB-14430	This study
5894_AM	46	zyp1_recq4_female	3.52	2166460	E-MTAB-14430	This study
5894_AN	35	zyp1_recq4_female	1.23	734497	E-MTAB-14430	This study
5894_AO	57	zyp1_recq4_female	3.2	1950069	E-MTAB-14430	This study
5894_AP	43	zyp1_recq4_female	3.02	1923020	E-MTAB-14430	This study
5894_AQ	32	zyp1_recq4_female	1.11	695616	E-MTAB-14430	This study
5894_AR	23	zyp1_recq4_female	1.35	777241	E-MTAB-14430	This study
5894_AS	55	zyp1_recq4_female	3.03	1713092	E-MTAB-14430	This study
5894_AT	39	zyp1_recq4_female	2.97	1656229	E-MTAB-14430	This study
5894_AU	26	zyp1_recq4_female	1.16	673828	E-MTAB-14430	This study
5894_AV	17	zyp1_recq4_female	1.47	860845	E-MTAB-14430	This study
5894_AW	18	zyp1_recq4_male	1.37	856165	E-MTAB-14430	This study
5894_AX	21	zyp1_recq4_male	1.24	747061	E-MTAB-14430	This study
5894_AY	19	zyp1_recq4_male	1.26	768585	E-MTAB-14430	This study
5894_AZ	18	zyp1_recq4_male	1.17	695292	E-MTAB-14430	This study
5894_B	33	zyp1_recq4_female	1.54	958311	E-MTAB-14430	This study
5894_BA	23	zyp1_recq4_male	1.16	755834	E-MTAB-14430	This study
5894_BB	19	zyp1_recq4_male	1.08	627002	E-MTAB-14430	This study
5894_BC	20	zyp1_recq4_male	1.12	655463	E-MTAB-14430	This study
5894_BD	16	zyp1_recq4_male	1.4	856084	E-MTAB-14430	This study
5894_BE	14	zyp1_recq4_male	1.36	817131	E-MTAB-14430	This study
5894_BF	11	zyp1_recq4_male	0.99	626852	E-MTAB-14430	This study
5894_BG	24	zyp1_recq4_male	1.53	955667	E-MTAB-14430	This study
5894_BH	13	zyp1_recq4_male	1.06	618072	E-MTAB-14430	This study
5894_BI	19	zyp1_recq4_male	1.02	597831	E-MTAB-14430	This study
5894_BJ	26	zyp1_recq4_male	1.12	651400	E-MTAB-14430	This study
5894_BK	21	zyp1_recq4_male	1.37	812521	E-MTAB-14430	This study
5894_BL	18	zyp1_recq4_male	1.34	767997	E-MTAB-14430	This study
5894_BM	21	zyp1_recq4_female	1.29	835700	E-MTAB-14430	This study
5894_BN	15	zyp1_recq4_female	1.17	755827	E-MTAB-14430	This study
5894_BO	28	zyp1_recq4_female	1.34	830078	E-MTAB-14430	This study
5894_BP	16	zyp1_recq4_female	1.11	674644	E-MTAB-14430	This study
5894_BQ	36	zyp1_recq4_female	3.22	1968334	E-MTAB-14430	This study
5894_BR	38	zyp1_recq4_female	2.83	1804340	E-MTAB-14430	This study
5894_BS	38	zyp1_recq4_female	3.18	1957095	E-MTAB-14430	This study
5894_BT	21	zyp1_recq4_female	1.27	819800	E-MTAB-14430	This study
5894_BU	21	zyp1_recq4_female	1.33	808579	E-MTAB-14430	This study
5894_BV	15	zyp1_recq4_female	1.59	1032364	E-MTAB-14430	This study
5894_BW	12	zyp1_recq4_female	1.17	722824	E-MTAB-14430	This study
5894_BX	15	zyp1_recq4_female	1.62	993255	E-MTAB-14430	This study
5894_BY	19	zyp1_recq4_female	1.71	1009378	E-MTAB-14430	This study
5894_BZ	18	zyp1_recq4_female	1.12	638107	E-MTAB-14430	This study
5894_C	40	zyp1_recq4_female	3.29	810201	E-MTAB-14430	This study
5894_CA	23	zyp1_recq4_female	1.34	774586	E-MTAB-14430	This study
5894_CB	23	zyp1_recq4_female	1.34	790149	E-MTAB-14430	This study
5894_CC	22	zyp1_recq4_male	1.42	888624	E-MTAB-14430	This study
5894_CD	35	zyp1_recq4_male	1.42	959874	E-MTAB-14430	This study
5894_CE	21	zyp1_recq4_male	1.35	859301	E-MTAB-14430	This study
5894_CF	13	zyp1_recq4_male	1.07	650858	E-MTAB-14430	This study
5894_CG	25	zyp1_recq4_male	1.14	738997	E-MTAB-14430	This study
5894_CH	46	zyp1_recq4_male	3.17	2019198	E-MTAB-14430	This study
5894_CI	17	zyp1_recq4_male	2.29	1410658	E-MTAB-14430	This study
5894_CJ	24	zyp1_recq4_male	1.94	1170855	E-MTAB-14430	This study
5894_CL	20	zyp1_recq4_male	1.33	784252	E-MTAB-14430	This study
5894_CM	32	zyp1_recq4_male	1.25	808958	E-MTAB-14430	This study
5894_CN	19	zyp1_recq4_male	1.12	681588	E-MTAB-14430	This study
5894_CO	16	zyp1_recq4_male	1.05	597261	E-MTAB-14430	This study
5894_CP	37	zyp1_recq4_male	3.32	1913903	E-MTAB-14430	This study
5894_CQ	20	zyp1_recq4_male	1.14	646315	E-MTAB-14430	This study
5894_D	37	zyp1_recq4_female	2.85	1713623	E-MTAB-14430	This study
5894_E	19	zyp1_recq4_female	1.33	794351	E-MTAB-14430	This study
5894_F	35	zyp1_recq4_female	1.14	723266	E-MTAB-14430	This study
5894_G	42	zyp1_recq4_female	3.04	1799007	E-MTAB-14430	This study
5894_J	37	zyp1_recq4_female	2.79	1667035	E-MTAB-14430	This study
5894_K	31	zyp1_recq4_female	1.24	683944	E-MTAB-14430	This study
5894_L	26	zyp1_recq4_female	1.05	613170	E-MTAB-14430	This study
5894_M	28	zyp1_recq4_female	1.13	625731	E-MTAB-14430	This study
5894_N	41	zyp1_recq4_female	2.91	1750307	E-MTAB-14430	This study
5894_O	41	zyp1_recq4_female	3.22	1871776	E-MTAB-14430	This study
5894_P	15	zyp1_recq4_female	0.89	910985	E-MTAB-14430	This study
5894_Q	29	zyp1_recq4_male	1.26	725433	E-MTAB-14430	This study
5894_R	30	zyp1_recq4_male	0.96	614112	E-MTAB-14430	This study
5894_S	12	zyp1_recq4_male	1.2	768893	E-MTAB-14430	This study
5894_T	18	zyp1_recq4_male	1.4	823474	E-MTAB-14430	This study
5894_U	37	zyp1_recq4_male	2.85	1744300	E-MTAB-14430	This study
5894_V	25	zyp1_recq4_male	1.09	657833	E-MTAB-14430	This study
5894_W	35	zyp1_recq4_male	1.07	651518	E-MTAB-14430	This study
5894_X	27	zyp1_recq4_male	0.93	562783	E-MTAB-14430	This study
5894_Y	23	zyp1_recq4_male	1.28	782038	E-MTAB-14430	This study
5894_Z	21	zyp1_recq4_male	1.06	688292	E-MTAB-14430	This study
5895_A	7	hei10_female	1.87	1130476	E-MTAB-14424	This study
5895_AA	10	hei10_male	1.6	917732	E-MTAB-14424	This study
5895_AB	12	hei10_male	1.6	935029	E-MTAB-14424	This study
5895_AC	11	hei10_male	1.61	917241	E-MTAB-14424	This study
5895_AD	13	hei10_male	1.64	940286	E-MTAB-14424	This study
5895_AE	10	hei10_male	1.61	916959	E-MTAB-14424	This study
5895_AF	9	hei10_male	1.52	892482	E-MTAB-14424	This study
5895_AG	5	hei10_female	1.91	1117691	E-MTAB-14424	This study
5895_AH	6	hei10_female	1.89	1070746	E-MTAB-14424	This study
5895_AI	4	hei10_female	1.58	888163	E-MTAB-14424	This study
5895_AJ	5	hei10_female	2.02	1127120	E-MTAB-14424	This study
5895_AK	3	hei10_female	1.76	998183	E-MTAB-14424	This study
5895_AL	3	hei10_female	2.05	1177128	E-MTAB-14424	This study
5895_AM	11	hei10_female	1.46	896177	E-MTAB-14424	This study
5895_AN	7	hei10_female	1.71	1042856	E-MTAB-14424	This study
5895_AO	3	hei10_female	1.5	861538	E-MTAB-14424	This study
5895_AP	4	hei10_female	1.33	805605	E-MTAB-14424	This study
5895_AQ	6	hei10_female	1	583473	E-MTAB-14424	This study
5895_AR	8	hei10_female	1.69	991889	E-MTAB-14424	This study
5895_AS	6	hei10_female	1.66	968648	E-MTAB-14424	This study
5895_AT	5	hei10_female	1.39	814918	E-MTAB-14424	This study
5895_AU	4	hei10_female	1.69	1040356	E-MTAB-14424	This study
5895_AV	4	hei10_female	1.26	773543	E-MTAB-14424	This study
5895_AW	8	hei10_male	1.33	775514	E-MTAB-14424	This study
5895_AX	3	hei10_male	1.28	763406	E-MTAB-14424	This study
5895_AY	12	hei10_male	1.3	742426	E-MTAB-14424	This study
5895_AZ	15	hei10_male	1.71	924813	E-MTAB-14424	This study
5895_B	6	hei10_female	1.97	1111127	E-MTAB-14424	This study
5895_BA	4	hei10_male	1.64	941980	E-MTAB-14424	This study
5895_BB	5	hei10_male	1.37	767943	E-MTAB-14424	This study
5895_BC	12	hei10_male	1.28	732269	E-MTAB-14424	This study
5895_BD	9	hei10_male	1.26	754779	E-MTAB-14424	This study
5895_BE	9	hei10_male	1.03	575438	E-MTAB-14424	This study
5895_BF	8	hei10_male	1.31	734852	E-MTAB-14424	This study
5895_BG	10	hei10_male	1.31	737825	E-MTAB-14424	This study
5895_BH	14	hei10_male	1.48	781009	E-MTAB-14424	This study
5895_BI	7	hei10_male	1.29	747740	E-MTAB-14424	This study
5895_BJ	11	hei10_male	1.5	879783	E-MTAB-14424	This study
5895_BK	6	hei10_male	1.29	740012	E-MTAB-14424	This study
5895_BL	4	hei10_male	1.59	879247	E-MTAB-14424	This study
5895_BM	6	hei10_female	1.37	802099	E-MTAB-14424	This study
5895_BN	5	hei10_female	1.46	883454	E-MTAB-14424	This study
5895_BO	6	hei10_female	1.24	735646	E-MTAB-14424	This study
5895_BP	10	hei10_female	1.55	887899	E-MTAB-14424	This study
5895_BQ	7	hei10_female	1.27	740009	E-MTAB-14424	This study
5895_BR	10	hei10_female	1.41	900282	E-MTAB-14424	This study
5895_BS	7	hei10_female	3.21	1940008	E-MTAB-14424	This study
5895_BT	4	hei10_female	1.29	780007	E-MTAB-14424	This study
5895_BU	6	hei10_female	1.73	986188	E-MTAB-14424	This study
5895_BV	9	hei10_female	0.89	577626	E-MTAB-14424	This study
5895_BW	5	hei10_female	1.02	621404	E-MTAB-14424	This study
5895_BX	8	hei10_female	1.39	796405	E-MTAB-14424	This study
5895_BY	4	hei10_female	1.39	809113	E-MTAB-14424	This study
5895_BZ	8	hei10_female	1.27	769817	E-MTAB-14424	This study
5895_C	3	hei10_female	1.91	1093904	E-MTAB-14424	This study
5895_CA	7	hei10_female	0.99	578612	E-MTAB-14424	This study
5895_CB	6	hei10_female	1.24	749928	E-MTAB-14424	This study
5895_CC	8	hei10_male	1.12	645764	E-MTAB-14424	This study
5895_CD	11	hei10_male	1.08	654921	E-MTAB-14424	This study
5895_CE	9	hei10_male	1.41	834905	E-MTAB-14424	This study
5895_CF	15	hei10_male	1.25	766966	E-MTAB-14424	This study
5895_CH	8	hei10_male	1.27	773433	E-MTAB-14424	This study
5895_CI	13	hei10_male	1.48	895061	E-MTAB-14424	This study
5895_CJ	12	hei10_male	1.28	777106	E-MTAB-14424	This study
5895_CK	10	hei10_male	1.37	784159	E-MTAB-14424	This study
5895_CL	14	hei10_male	1.25	717546	E-MTAB-14424	This study
5895_CM	6	hei10_male	1.26	737149	E-MTAB-14424	This study
5895_CN	12	hei10_male	1.5	843542	E-MTAB-14424	This study
5895_CO	6	hei10_male	1.21	722914	E-MTAB-14424	This study
5895_CP	10	hei10_male	1.29	776496	E-MTAB-14424	This study
5895_CQ	9	hei10_male	1.23	721668	E-MTAB-14424	This study
5895_D	6	hei10_female	1.71	972914	E-MTAB-14424	This study
5895_E	5	hei10_female	1.74	997807	E-MTAB-14424	This study
5895_F	3	hei10_female	1.66	985062	E-MTAB-14424	This study
5895_G	3	hei10_female	1.53	900730	E-MTAB-14424	This study
5895_H	11	hei10_female	1.76	1013977	E-MTAB-14424	This study
5895_I	6	hei10_female	1.81	1021554	E-MTAB-14424	This study
5895_J	7	hei10_female	1.74	1027651	E-MTAB-14424	This study
5895_K	4	hei10_female	1.56	903698	E-MTAB-14424	This study
5895_L	7	hei10_female	1.86	1021438	E-MTAB-14424	This study
5895_M	7	hei10_female	1.87	1076697	E-MTAB-14424	This study
5895_N	5	hei10_female	1.81	1133180	E-MTAB-14424	This study
5895_O	9	hei10_female	1.64	944545	E-MTAB-14424	This study
5895_P	7	hei10_female	1.34	798675	E-MTAB-14424	This study
5895_Q	10	hei10_male	1.41	793720	E-MTAB-14424	This study
5895_R	9	hei10_male	1.55	956551	E-MTAB-14424	This study
5895_S	10	hei10_male	1.31	762208	E-MTAB-14424	This study
5895_T	10	hei10_male	1.86	1035323	E-MTAB-14424	This study
5895_U	13	hei10_male	1.67	961919	E-MTAB-14424	This study
5895_V	11	hei10_male	1.59	965874	E-MTAB-14424	This study
5895_W	10	hei10_male	1.31	777483	E-MTAB-14424	This study
5895_X	12	hei10_male	1.7	982126	E-MTAB-14424	This study
5895_Y	9	hei10_male	1.36	800363	E-MTAB-14424	This study
5895_Z	9	hei10_male	1.54	920070	E-MTAB-14424	This study
5896_A	24	recq4_hei10_female	1.09	642028	E-MTAB-14426	This study
5896_AA	17	recq4_hei10_female	1.2	716013	E-MTAB-14426	This study
5896_AB	36	recq4_hei10_female	2.91	1806349	E-MTAB-14426	This study
5896_AC	26	recq4_hei10_female	1.11	686571	E-MTAB-14426	This study
5896_AD	19	recq4_hei10_female	1.08	644059	E-MTAB-14426	This study
5896_AE	19	recq4_hei10_female	1.38	799620	E-MTAB-14426	This study
5896_AF	22	recq4_hei10_female	1.28	756160	E-MTAB-14426	This study
5896_AG	37	recq4_hei10_female	3.12	1695290	E-MTAB-14426	This study
5896_AH	18	recq4_hei10_female	1.19	686573	E-MTAB-14426	This study
5896_AI	20	recq4_hei10_female	1.65	952763	E-MTAB-14426	This study
5896_AJ	20	recq4_hei10_female	1.15	654413	E-MTAB-14426	This study
5896_AK	39	recq4_hei10_female	2.87	1771228	E-MTAB-14426	This study
[truncated: 1,630 more rows]
