# Supplementary material for: Maximizing meiotic crossover rates reveals the map of Crossover Potential
Source: Nat Commun. 2025 Jun 12;16:5306. doi: 10.1038/s41467-025-60663-y (PMC12162847; doi:10.1038/s41467-025-60663-y)
Supplement: Supplementary file 7 — Source data [file 41467_2025_60663_MOESM7_ESM.zip › Source_data_Figure2_HEI10 MLH1 counting - coller.xlsx]

## Sheet: Wild type-coller 
gender	Plant number	genotype	file name	MLH1	HEI10	MLH1-HEI10 co-foci	stage
female	220129-103	wild type-coller	JJ22029-coller-female 220129-103 zyp1recq4ab 3wt-HEI10-MLH1-REC8-PAK046 -PAK081-PAK036_[ii1_Series001_Lng_LVCC_Image_2	6	5	5	late pachytene
female	220129-103	wild type-coller	JJ22029-coller-female 220129-103 zyp1recq4ab 3wt-HEI10-MLH1-REC8-PAK046 -PAK081-PAK036_[ii3_Series002_Lng_LVCC_Image_4]	6	6	6	diakinesis
female	220129-103	wild type-coller	JJ22040 220129-103 zyp1recq4ab 3wt coller female-1-HEI10-MLH1-REC8-PAK046 -PAK081-PAK036_[ii9_Series005_Lng_LVCC_Image_10]	9	8	8	diplotene
female	220129-103	wild type-coller	JJ22040 220129-103 zyp1recq4ab 3wt coller female-1-HEI10-MLH1-REC8-PAK046 -PAK081-PAK036_[ii11_Series006_Lng_LVCC_Image_12]	7	7	7	diplotene
female	220129-103	wild type-coller	JJ22040 220129-103 zyp1recq4ab 3wt coller female-1-HEI10-MLH1-REC8-PAK046 -PAK081-PAK036_[ii17_Series009_Lng_LVCC_Image_18]	7	7	7	late diplotene
female	220129-103	wild type-coller	JJ22040 220129-103 zyp1recq4ab 3wt coller female-1-HEI10-MLH1-REC8-PAK046 -PAK081-PAK036_[ii19_Series010_Lng_LVCC_Image_20]	8	8	8	diplotene
female	220129-103	wild type-coller	JJ22040 220129-103 zyp1recq4ab 3wt coller female-1-HEI10-MLH1-REC8-PAK046 -PAK081-PAK036_[ii23_Series012_Lng_LVCC_Image_24]	7	7	6	diplotene
female	220129-103	wild type-coller	JJ22040 220129-103 zyp1recq4ab 3wt coller female-1-HEI10-MLH1-REC8-PAK046 -PAK081-PAK036_[ii25_Series013_Lng_LVCC_Image_26]	9	8	8	diplotene
female	220129-103	wild type-coller	JJ22040 220129-103 zyp1recq4ab 3wt coller female-1-HEI10-MLH1-REC8-PAK046 -PAK081-PAK036_[ii27_Series014_Lng_LVCC_Image_28]	6	6	6	diplotene
female	220129-103	wild type-coller	JJ22040 220129-103 zyp1recq4ab 3wt coller female-1-HEI10-MLH1-REC8-PAK046 -PAK081-PAK036_[ii29_Series015_Lng_LVCC_Image_30]	7	7	7	diplotene
female	220129-103	wild type-coller	JJ22040 220129-103 zyp1recq4ab 3wt coller female-1-HEI10-MLH1-REC8-PAK046 -PAK081-PAK036_[ii33_Series017_Lng_LVCC_Image_34]	8	8	8	diplotene
female	220129-103	wild type-coller	JJ22040 220129-103 zyp1recq4ab 3wt coller female-1-HEI10-MLH1-REC8-PAK046 -PAK081-PAK036_[ii35_Series018_Lng_LVCC_Image_36]	6	6	6	diplotene
			average	7.16667	6.91667	6.83333
			sum	86	83	82
gender	Plant number	genotype	file name	MLH1	HEI10	MLH1-HEI10 co-foci	stage
male	220129-120	wild type-coller	JJ22037 220129-120 zyp1rrecq4ab 3wt-coller-male-HEI10-MLH1-REC8-PAK046 -PAK081-PAK036_[ii37_Series019_Lng_LVCC_Image_38]	9	9	9	diplotene
male	220129-120	wild type-coller	JJ22037 220129-120 zyp1rrecq4ab 3wt-coller-male-HEI10-MLH1-REC8-PAK046 -PAK081-PAK036_[ii41_Series021_Lng_LVCC_Image_42]	12	9	9	diakinesis
male	220129-103	wild type-coller	JJ0038 220129-103 zyp1recq4ab 3wt-coller male-HEI10-MLH1-REC8-PAK046 -PAK081-PAK036_[ii1_Series001_Lng_LVCC_Image_2]	11	10	10	diplotene
male	220129-103	wild type-coller	JJ0038 220129-103 zyp1recq4ab 3wt-coller male-HEI10-MLH1-REC8-PAK046 -PAK081-PAK036_[ii3_Series002_Lng_LVCC_Image_4]	11	11	11	diplotene
male	220129-103	wild type-coller	JJ0038 220129-103 zyp1recq4ab 3wt-coller male-HEI10-MLH1-REC8-PAK046 -PAK081-PAK036_[ii5_Series003_Lng_LVCC_Image_6]	14	11	11	diplotene
male	220129-103	wild type-coller	JJ0038 220129-103 zyp1recq4ab 3wt-coller male-HEI10-MLH1-REC8-PAK046 -PAK081-PAK036_[ii7_Series004_Lng_LVCC_Image_8	11	10	10	diplotene
male	220129-103	wild type-coller	JJ0038 220129-103 zyp1recq4ab 3wt-coller male-HEI10-MLH1-REC8-PAK046 -PAK081-PAK036_[ii9_Series005_Lng_LVCC_Image_10]	12	12	12	diplotene
male	220129-103	wild type-coller	JJ0038 220129-103 zyp1recq4ab 3wt-coller male-HEI10-MLH1-REC8-PAK046 -PAK081-PAK036_[ii11_Series006_Lng_LVCC_Image_12]	10	10	10	diplotene
male	220129-103	wild type-coller	JJ0038 220129-103 zyp1recq4ab 3wt-coller male-HEI10-MLH1-REC8-PAK046 -PAK081-PAK036_[ii15_Series008_Lng_LVCC_Image_16]	11	11	11	diplotene
male	220129-103	wild type-coller	JJ0038 220129-103 zyp1recq4ab 3wt-coller male-HEI10-MLH1-REC8-PAK046 -PAK081-PAK036_[ii17_Series009_Lng_LVCC_Image_18]	12	12	12	diplotene
male	220129-103	wild type-coller	JJ0038 220129-103 zyp1recq4ab 3wt-coller male-HEI10-MLH1-REC8-PAK046 -PAK081-PAK036_[ii19_Series010_Lng_LVCC_Image_20]	11	10	10	diplotene
male	220129-103	wild type-coller	JJ0038 220129-103 zyp1recq4ab 3wt-coller male-HEI10-MLH1-REC8-PAK046 -PAK081-PAK036_[ii25_Series013_Lng_LVCC_Image_26]	12	12	12	diplotene
male	220129-103	wild type-coller	JJ0038 220129-103 zyp1recq4ab 3wt-coller male-HEI10-MLH1-REC8-PAK046 -PAK081-PAK036_[ii27_Series014_Lng_LVCC_Image_28]	13	12	12	diplotene
male	220129-103	wild type-coller	JJ0038 220129-103 zyp1recq4ab 3wt-coller male-HEI10-MLH1-REC8-PAK046 -PAK081-PAK036_[ii31_Series016_Lng_LVCC_Image_32]	13	13	13	diplotene
male	220129-103	wild type-coller	JJ0038 220129-103 zyp1recq4ab 3wt-coller male-HEI10-MLH1-REC8-PAK046 -PAK081-PAK036_[ii33_Series017_Lng_LVCC_Image_34]	10	10	10	diplotene
male	220129-103	wild type-coller	JJ0038 220129-103 zyp1recq4ab 3wt-coller male-HEI10-MLH1-REC8-PAK046 -PAK081-PAK036_[ii39_Series020_Lng_LVCC_Image_40]	11	11	11	diplotene
male	220129-103	wild type-coller	JJ0038 220129-103 zyp1recq4ab 3wt-coller male-HEI10-MLH1-REC8-PAK046 -PAK081-PAK036_[ii43_Series022_Lng_LVCC_Image_44]	9	9	9	diplotene
male	220129-103	wild type-coller	JJ0038 220129-103 zyp1recq4ab 3wt-coller male-HEI10-MLH1-REC8-PAK046 -PAK081-PAK036_[ii45_Series023_Lng_LVCC_Image_46]	8	8	8	diplotene
male	220129-103	wild type-coller	JJ0038 220129-103 zyp1recq4ab 3wt-coller male-HEI10-MLH1-REC8-PAK046 -PAK081-PAK036_[ii49_Series025_Lng_LVCC_Image_50]	11	11	11	diplotene
male	220129-103	wild type-coller	JJ0038 220129-103 zyp1recq4ab 3wt-coller male-HEI10-MLH1-REC8-PAK046 -PAK081-PAK036_[ii51_Series026_Lng_LVCC_Image_52]	11	11	11	diplotene
male	220129-103	wild type-coller	JJ0038 220129-103 zyp1recq4ab 3wt-coller male-HEI10-MLH1-REC8-PAK046 -PAK081-PAK036_[ii59_Series030_Lng_LVCC_Image_60]	9	9	9	diplotene
male	220129-103	wild type-coller	JJ22038-129-103 zyp1recq4ab 3wt coller male-HEI10-MLH1-REC8-PAK046 -PAK081-PAK036_[ii1_Series001_Lng_LVCC_Image_2]	11	11	11	diplotene
male	220129-103	wild type-coller	JJ22038-129-103 zyp1recq4ab 3wt coller male-HEI10-MLH1-REC8-PAK046 -PAK081-PAK036_[ii9_Series005_Lng_LVCC_Image_10]	8	8	8	diplotene
male	220129-103	wild type-coller	JJ22038-129-103 zyp1recq4ab 3wt coller male-HEI10-MLH1-REC8-PAK046 -PAK081-PAK036_[ii11_Series006_Lng_LVCC_Image_12]	9	9	9	diplotene
male	220129-103	wild type-coller	JJ22038-129-103 zyp1recq4ab 3wt coller male-HEI10-MLH1-REC8-PAK046 -PAK081-PAK036_[ii13_Series007_Lng_LVCC_Image_14]	10	10	10	diplotene
male	220129-103	wild type-coller	JJ22038-129-103 zyp1recq4ab 3wt coller male-HEI10-MLH1-REC8-PAK046 -PAK081-PAK036_[ii17_Series009_Lng_LVCC_Image_18]	11	11	11	diplotene
male	220129-103	wild type-coller	JJ22038-129-103 zyp1recq4ab 3wt coller male-HEI10-MLH1-REC8-PAK046 -PAK081-PAK036_[ii25_Series013_Lng_LVCC_Image_26]	10	10	10	diplotene
male	220129-103	wild type-coller	JJ22038-129-103 zyp1recq4ab 3wt coller male-HEI10-MLH1-REC8-PAK046 -PAK081-PAK036_[ii35_Series018_Lng_LVCC_Image_36]	10	10	10	diplotene
			average	10.7143	10.3571	10.3571
			sum	300	290	290

## Sheet: zyp1-coller
gender	Plant number	genotype	file name	MLH1	HEI10	MLH1-HEI10 co-foci	stage
female	220591-325	zyp1-coller	JJ22068 220591-325 zyp1-1+6 coller-female-HEI10-MLH1-REC8-PAK046 -PAK081-PAK036_[ii5_Series003_Lng_LVCC_Image_6]	9	9	9	diplo
female	220591-325	zyp1-coller	JJ22068 220591-325 zyp1-1+6 coller-female-HEI10-MLH1-REC8-PAK046 -PAK081-PAK036_[ii7_Series004_Lng_LVCC_Image_8]	15	15	15	diakinesis
female	220591-325	zyp1-coller	JJ22068 220591-325 zyp1-1+6 coller-female-HEI10-MLH1-REC8-PAK046 -PAK081-PAK036_[ii11_Series006_Lng_LVCC_Image_12]	15	15	15	diplotene
female	220591-325	zyp1-coller	JJ22068 220591-325 zyp1-1+6 coller-female-HEI10-MLH1-REC8-PAK046 -PAK081-PAK036_[ii13_Series007_Lng_LVCC_Image_14]	7	7	7	diplo
female	220591-325	zyp1-coller	JJ22068 220591-325 zyp1-1+6 coller-female-HEI10-MLH1-REC8-PAK046 -PAK081-PAK036_[ii19_Series010_Lng_LVCC_Image_20]	12	12	12	dia
female	220591-325	zyp1-coller	JJ22069 220591-325 zyp1-1+6 coller-female-HEI10-MLH1-REC8-PAK046 -PAK081-PAK036_[ii5_Series004_Lng_LVCC_Image_6]	18	18	18	diplotene
female	220591-325	zyp1-coller	JJ22069_220591-325_zyp1-1+6_coller-female-HEI10-MLH1-REC8-PAK046 -PAK081-PAK036__ii9_Series006_Lng_LVCC_Image_10__cr_1	15	12	12	diplo
female	220591-325	zyp1-coller	JJ22077 220591-325 zyp1-1+6 coller-female-HEI10-MLH1-REC8-PAK046 -PAK081-PAK036_[ii3_Series002_Lng_LVCC_Image_4]	12	12	12	diplo
female	220591-325	zyp1-coller	JJ22077 220591-325 zyp1-1+6 coller-female-HEI10-MLH1-REC8-PAK046 -PAK081-PAK036_[ii5_Series003_Lng_LVCC_Image_6]	11	11	11	diplo
female	220591-325	zyp1-coller	JJ22077 220591-325 zyp1-1+6 coller-female-HEI10-MLH1-REC8-PAK046 -PAK081-PAK036_[ii9_Series005_Lng_LVCC_Image_10]	14	14	14	diplo
female	220591-325	zyp1-coller	JJ22077_220591-325_zyp1-1+6_coller-female-HEI10-MLH1-REC8-PAK046 -PAK081-PAK036__ii11_Series006_Lng_LVCC_Image_12__c_0	14	14	14	diplo
female	220591-325	zyp1-coller	JJ22077_220591-325_zyp1-1+6_coller-female-HEI10-MLH1-REC8-PAK046 -PAK081-PAK036__ii13_Series007_Lng_LVCC_Image_14__c_0	8	8	8	diplo
			average	12.5	12.25	12.25
			sum	150	147	147
gender	Plant number	genotype	file name	MLH1	HEI10	MLH1-HEI10 co-foci	stage
male	220591-325	zyp1-coller	JJ22067 220591-325 zyp1-1+6 coller-male-HEI10-MLH1-REC8-PAK046 -PAK081-PAK036_[ii5_Series003_Lng_LVCC_Image_6]	11	11	11	diplo
male	220591-325	zyp1-coller	JJ22067 220591-325 zyp1-1+6 coller-male-HEI10-MLH1-REC8-PAK046 -PAK081-PAK036_[ii19_Series010_Lng_LVCC_Image_20]	11	11	11	diplo
male	220591-325	zyp1-coller	JJ22067 220591-325 zyp1-1+6 coller-male-HEI10-MLH1-REC8-PAK046 -PAK081-PAK036_[ii23_Series012_Lng_LVCC_Image_24]	11	11	11	diplo
male	220591-325	zyp1-coller	JJ22067 220591-325 zyp1-1+6 coller-male-HEI10-MLH1-REC8-PAK046 -PAK081-PAK036_[ii25_Series013_Lng_LVCC_Image_26]	14	14	14	diplo
male	220591-325	zyp1-coller	JJ22067 220591-325 zyp1-1+6 coller-male-HEI10-MLH1-REC8-PAK046 -PAK081-PAK036_[ii37_Series019_Lng_LVCC_Image_38]	15	14	14	diplo
male	220591-325	zyp1-coller	JJ22067 220591-325 zyp1-1+6 coller-male-HEI10-MLH1-REC8-PAK046 -PAK081-PAK036_[ii45_Series023_Lng_LVCC_Image_46]	10	10	10	diplo
male	220591-325	zyp1-coller	JJ22067 220591-325 zyp1-1+6 coller-male-HEI10-MLH1-REC8-PAK046 -PAK081-PAK036_[ii47_Series024_Lng_LVCC_Image_48]	12	12	12	diplo
male	220591-325	zyp1-coller	JJ22067 220591-325 zyp1-1+6 coller-male-HEI10-MLH1-REC8-PAK046 -PAK081-PAK036_[ii51_Series026_Lng_LVCC_Image_52]	14	14	14	diplo
male	220591-325	zyp1-coller	JJ22067 220591-325 zyp1-1+6 coller-male-HEI10-MLH1-REC8-PAK046 -PAK081-PAK036_[ii71_Series036_Lng_LVCC_Image_72]	15	15	15	diplo
male	220591-325	zyp1-coller	JJ22067 220591-325 zyp1-1+6 coller-male-HEI10-MLH1-REC8-PAK046 -PAK081-PAK036_[ii73_Series037_Lng_LVCC_Image_74]	14	14	14	diplo
male	220591-325	zyp1-coller	JJ22075 220591-325 zyp1-1+6 coller-male-HEI10-MLH1-REC8-PAK046 -PAK081-PAK036_[ii19_Series010_Lng_LVCC_Image_20]	11	11	11	diplo
male	220591-325	zyp1-coller	JJ22075 220591-325 zyp1-1+6 coller-male-HEI10-MLH1-REC8-PAK046 -PAK081-PAK036_[ii21_Series011_Lng_LVCC_Image_22]	11	11	11	diplo
male	220591-325	zyp1-coller	JJ22075 220591-325 zyp1-1+6 coller-male-HEI10-MLH1-REC8-PAK046 -PAK081-PAK036_[ii23_Series012_Lng_LVCC_Image_24]	11	11	11	diplo
male	220591-325	zyp1-coller	JJ22075 220591-325 zyp1-1+6 coller-male-HEI10-MLH1-REC8-PAK046 -PAK081-PAK036_[ii31_Series016_Lng_LVCC_Image_32]	14	13	13	diplo
male	220591-325	zyp1-coller	JJ22075 220591-325 zyp1-1+6 coller-male-HEI10-MLH1-REC8-PAK046 -PAK081-PAK036_[ii33_Series017_Lng_LVCC_Image_34]	14	14	14	diplo
male	220591-325	zyp1-coller	JJ22075 220591-325 zyp1-1+6 coller-male-HEI10-MLH1-REC8-PAK046 -PAK081-PAK036_[ii61_Series031_Lng_LVCC_Image_62]	13	13	13	diplo
male	220591-325	zyp1-coller	JJ22075 220591-325 zyp1-1+6 coller-male-HEI10-MLH1-REC8-PAK046 -PAK081-PAK036_[ii63_Series032_Lng_LVCC_Image_64]	13	13	13	diplo
male	220591-325	zyp1-coller	JJ22075 220591-325 zyp1-1+6 coller-male-HEI10-MLH1-REC8-PAK046 -PAK081-PAK036_[ii67_Series034_Lng_LVCC_Image_68]	12	12	12	diplo
male	220591-325	zyp1-coller	JJ22075 220591-325 zyp1-1+6 coller-male-HEI10-MLH1-REC8-PAK046 -PAK081-PAK036_[ii69_Series035_Lng_LVCC_Image_70]	13	13	13	diplo
male	220591-325	zyp1-coller	JJ22075 220591-325 zyp1-1+6 coller-male-HEI10-MLH1-REC8-PAK046 -PAK081-PAK036_[ii105_Series053_Lng_LVCC_Image_106]	12	12	12	diplo
male	220591-325	zyp1-coller	JJ22075 220591-325 zyp1-1+6 coller-male-HEI10-MLH1-REC8-PAK046 -PAK081-PAK036_[ii107_Series054_Lng_LVCC_Image_108]	13	13	13	diplo
male	220591-325	zyp1-coller	JJ22075 220591-325 zyp1-1+6 coller-male-HEI10-MLH1-REC8-PAK046 -PAK081-PAK036_[ii109_Series055_Lng_LVCC_Image_110]	11	11	11	diplo
male	220591-325	zyp1-coller	JJ22075 220591-325 zyp1-1+6 coller-male-HEI10-MLH1-REC8-PAK046 -PAK081-PAK036_[ii111_Series056_Lng_LVCC_Image_112]	14	14	14	diplo
male	220591-325	zyp1-coller	JJ22075 220591-325 zyp1-1+6 coller-male-HEI10-MLH1-REC8-PAK046 -PAK081-PAK036_[ii117_Series059_Lng_LVCC_Image_118]	16	16	16	diplo
male	220591-325	zyp1-coller	JJ22075 220591-325 zyp1-1+6 coller-male-HEI10-MLH1-REC8-PAK046 -PAK081-PAK036_[ii123_Series062_Lng_LVCC_Image_124]	13	13	13	diplo
male	220591-325	zyp1-coller	JJ22075 220591-325 zyp1-1+6 coller-male-HEI10-MLH1-REC8-PAK046 -PAK081-PAK036_[ii129_Series065_Lng_LVCC_Image_130]	14	14	14	diplo
male	220591-325	zyp1-coller	JJ22075 220591-325 zyp1-1+6 coller-male-HEI10-MLH1-REC8-PAK046 -PAK081-PAK036_[ii133_Series067_Lng_LVCC_Image_134]	12	12	12	diplo
			average	12.7407	12.6667	12.6667
			sum	344	342	342

## Sheet: HEI10oe-coller
gender	Plant number	genotype	file name	MLH1	HEI10	MLH1-HEI10 co-foci	stage
female	230001-59	HEI10oe- coller	JJ23004 230001-59-1 HEI10oe HZ-coller-female-HEI10-MLH1-REC8-PAK046 -PAK081-PAK036_[ii1_Series001_Lng_LVCC_Image_2]	12	12	12	dioplotene
female	230001-59	HEI10oe- coller	JJ23004 230001-59-1 HEI10oe HZ-coller-female-HEI10-MLH1-REC8-PAK046 -PAK081-PAK036_[ii3_Series002_Lng_LVCC_Image_4]	12	12	12	dioplotene
female	230001-59	HEI10oe- coller	JJ23004 230001-59-1 HEI10oe HZ-coller-female-HEI10-MLH1-REC8-PAK046 -PAK081-PAK036_[ii5_Series003_Lng_LVCC_Image_6]	12	12	12	dioplotene
female	230001-59	HEI10oe- coller	JJ23004 230001-59-1 HEI10oe HZ-coller-female-HEI10-MLH1-REC8-PAK046 -PAK081-PAK036_[ii7_Series004_Lng_LVCC_Image_8]	11	11	11	diakinesis
female	230001-59	HEI10oe- coller	JJ23004 230001-59-1 HEI10oe HZ-coller-female-HEI10-MLH1-REC8-PAK046 -PAK081-PAK036_[ii11_Series006_Lng_LVCC_Image_12]-1	11	11	11	diplo
female	230001-59	HEI10oe- coller	JJ23004 230001-59-1 HEI10oe HZ-coller-female-HEI10-MLH1-REC8-PAK046 -PAK081-PAK036_[ii13_Series007_Lng_LVCC_Image_14]-1	16	16	16	diplo
female	230001-59	HEI10oe- coller	JJ23004 230001-59-1 HEI10oe HZ-coller-female-HEI10-MLH1-REC8-PAK046 -PAK081-PAK036_[ii19_Series010_Lng_LVCC_Image_20]	12	12	12	diplo
female	230001-59	HEI10oe- coller	JJ23004 230001-59-1 HEI10oe HZ-coller-female-HEI10-MLH1-REC8-PAK046 -PAK081-PAK036_[ii23_Series012_Lng_LVCC_Image_24]	11	11	11	diplo
female	230001-59	HEI10oe- coller	JJ23004 230001-59-1 HEI10oe HZ-coller-female-HEI10-MLH1-REC8-PAK046 -PAK081-PAK036_[ii25_Series013_Lng_LVCC_Image_26]	11	9	9	diplo
female	230001-59	HEI10oe- coller	JJ23004 230001-59-1 HEI10oe HZ-coller-female-HEI10-MLH1-REC8-PAK046 -PAK081-PAK036_[ii29_Series015_Lng_LVCC_Image_30]	10	10	10	diplo
female	230001-59	HEI10oe- coller	JJ23004 230001-59-1 HEI10oe HZ-coller-female-HEI10-MLH1-REC8-PAK046 -PAK081-PAK036_[ii31_Series016_Lng_LVCC_Image_32]	15	15	15	diplo
female	230001-59	HEI10oe- coller	JJ23004 230001-59-3 HEI10oe HZ-coller-female-HEI10-MLH1-REC8-PAK046 -PAK081-PAK036_[ii1_Series001_Lng_LVCC_Image_2]	11	11	11	diplo
female	230001-59	HEI10oe- coller	JJ23004 230001-59-3 HEI10oe HZ-coller-female-HEI10-MLH1-REC8-PAK046 -PAK081-PAK036_[ii3_Series002_Lng_LVCC_Image_4]	14	14	14	diplo
female	230001-59	HEI10oe- coller	JJ23004 230001-59-3 HEI10oe HZ-coller-female-HEI10-MLH1-REC8-PAK046 -PAK081-PAK036_[ii7_Series004_Lng_LVCC_Image_8]	11	11	11	diakinesis
female	230001-59	HEI10oe- coller	JJ23004 230001-59-3 HEI10oe HZ-coller-female-HEI10-MLH1-REC8-PAK046 -PAK081-PAK036_[ii9_Series005_Lng_LVCC_Image_10]	11	11	11	diplo
female	230001-59	HEI10oe- coller	JJ23004 230001-59-3 HEI10oe HZ-coller-female-HEI10-MLH1-REC8-PAK046 -PAK081-PAK036_[ii17_Series009_Lng_LVCC_Image_18]	11	11	11	diplotene
female	230001-59	HEI10oe- coller	JJ23004 230001-59-3 HEI10oe HZ-coller-female-HEI10-MLH1-REC8-PAK046 -PAK081-PAK036_[ii21_Series011_Lng_LVCC_Image_22]	13	13	13	diplotene
			average	12	11.8824	11.8824
			sum	204	202	202
gender	Plant number	genotype	file name	MLH1	HEI10	MLH1-HEI10 co-foci	stage
male	230001-59	HEI10oe- coller	JJ23009 230001-59-4 HEI10oe HZ-coller-male-HEI10-MLH1-REC8-PAK046 -PAK081-PAK036_[ii1_Juli_Series001_Lng_LVCC_Image_2	17	19	17	diplo
male	230001-59	HEI10oe- coller	JJ23009 230001-59-4 HEI10oe HZ-coller-male-HEI10-MLH1-REC8-PAK046 -PAK081-PAK036_[ii42_Series021_Lng_LVCC_Image_43]	18	18	18	diplo
male	230001-59	HEI10oe- coller	JJ23009 230001-59-4 HEI10oe HZ-coller-male-HEI10-MLH1-REC8-PAK046 -PAK081-PAK036_[ii49_Series023_Lng_LVCC_Image_50]	17	17	17	diplo
male	230001-59	HEI10oe- coller	JJ23009 230001-59-4 HEI10oe HZ-coller-male-HEI10-MLH1-REC8-PAK046 -PAK081-PAK036_[ii57_Series027_Lng_LVCC_Image_58]	18	18	18	diplo
male	230001-59	HEI10oe- coller	JJ23009 230001-59-4 HEI10oe HZ-coller-male-HEI10-MLH1-REC8-PAK046 -PAK081-PAK036_[ii61_Series029_Lng_LVCC_Image_62]	20	20	20	diplo
male	230001-59	HEI10oe- coller	JJ23009 230001-59-4 HEI10oe HZ-coller-male-HEI10-MLH1-REC8-PAK046 -PAK081-PAK036_[ii69_Series033_Lng_LVCC_Image_70]	17	17	17	diplo
male	230001-59	HEI10oe- coller	JJ23009 230001-59-4 HEI10oe HZ-coller-male-HEI10-MLH1-REC8-PAK046 -PAK081-PAK036_[ii71_Series034_Lng_LVCC_Image_72]	19	19	19	diplo
male	230001-59	HEI10oe- coller	JJ23009 230001-59-4 HEI10oe HZ-coller-male-HEI10-MLH1-REC8-PAK046 -PAK081-PAK036_[ii73_Series035_Lng_LVCC_Image_74]	18	18	18	diplo
male	230001-59	HEI10oe- coller	JJ23009 230001-59-4 HEI10oe HZ-coller-male-HEI10-MLH1-REC8-PAK046 -PAK081-PAK036_[ii75_Series036_Lng_LVCC_Image_76]	17	17	17	diplo
male	230001-59	HEI10oe- coller	JJ23009 230001-59-4 HEI10oe HZ-coller-male-HEI10-MLH1-REC8-PAK046 -PAK081-PAK036_[ii77_Series037_Lng_LVCC_Image_78]	20	20	20	diplo
male	230001-59	HEI10oe- coller	JJ23009 230001-59-4 HEI10oe HZ-coller-male-HEI10-MLH1-REC8-PAK046 -PAK081-PAK036_[ii81_Series039_Lng_LVCC_Image_82]	17	17	17	diplo
male	230001-59	HEI10oe- coller	JJ23009 230001-59-4 HEI10oe HZ-coller-male-HEI10-MLH1-REC8-PAK046 -PAK081-PAK036_[ii83_Series040_Lng_LVCC_Image_84]	19	19	19	diplo
male	230001-59	HEI10oe- coller	JJ23009 230001-59-4 HEI10oe HZ-coller-male-HEI10-MLH1-REC8-PAK046 -PAK081-PAK036_[ii85_Series041_Lng_LVCC_Image_86]	17	17	17	diplo
male	230001-59	HEI10oe- coller	JJ23009 230001-59-4 HEI10oe HZ-coller-male-HEI10-MLH1-REC8-PAK046 -PAK081-PAK036_[ii87_Series042_Lng_LVCC_Image_88]	18	18	18	diplo
male	230001-59	HEI10oe- coller	JJ23009 230001-59-4 HEI10oe HZ-coller-male-HEI10-MLH1-REC8-PAK046 -PAK081-PAK036_[ii89_Series043_Lng_LVCC_Image_90]	19	19	19	diplo
male	230001-59	HEI10oe- coller	JJ23009 230001-59-4 HEI10oe HZ-coller-male-HEI10-MLH1-REC8-PAK046 -PAK081-PAK036_[ii95_Series046_Lng_LVCC_Image_96]	17	17	17	diplo
male	230001-59	HEI10oe- coller	JJ23009 230001-59-4 HEI10oe HZ-coller-male-HEI10-MLH1-REC8-PAK046 -PAK081-PAK036_[ii105_Series053_Lng_LVCC_Image_106]	18	18	18	diplo
male	230001-59	HEI10oe- coller	JJ23009 230001-59-4 HEI10oe HZ-coller-male-HEI10-MLH1-REC8-PAK046 -PAK081-PAK036_[ii107_Series054_Lng_LVCC_Image_108]	20	20	20	diplo
male	230001-59	HEI10oe- coller	JJ23009 230001-59-4 HEI10oe HZ-coller-male-HEI10-MLH1-REC8-PAK046 -PAK081-PAK036_[ii111_Series056_Lng_LVCC_Image_112]	18	18	18	diplo
male	230001-59	HEI10oe- coller	JJ23009 230001-59-4 HEI10oe HZ-coller-male-HEI10-MLH1-REC8-PAK046 -PAK081-PAK036_[ii113_Series057_Lng_LVCC_Image_114]	18	17	17	diplo
male	230001-59	HEI10oe- coller	JJ230010 230001-59-3 HEI10oe HZ-coller-male-HEI10-MLH1-REC8-PAK046 -PAK081-PAK036_[ii7_Series004_Lng_LVCC_Image_8]	19	18	18	diplo
male	230001-59	HEI10oe- coller	JJ230010 230001-59-3 HEI10oe HZ-coller-male-HEI10-MLH1-REC8-PAK046 -PAK081-PAK036_[ii27_Series014_Lng_LVCC_Image_28]	19	19	19	diakinesis
male	230001-59	HEI10oe- coller	JJ230010 230001-59-3 HEI10oe HZ-coller-male-HEI10-MLH1-REC8-PAK046 -PAK081-PAK036_[ii33_Series017_Lng_LVCC_Image_34]	20	20	20	diakinesis
male	230001-59	HEI10oe- coller	JJ230010 230001-59-3 HEI10oe HZ-coller-male-HEI10-MLH1-REC8-PAK046 -PAK081-PAK036_[ii37_Series019_Lng_LVCC_Image_38]	19	19	19	diplo
male	230001-59	HEI10oe- coller	JJ230010 230001-59-3 HEI10oe HZ-coller-male-HEI10-MLH1-REC8-PAK046 -PAK081-PAK036_[ii39_Series020_Lng_LVCC_Image_40]	17	17	17	diplo
male	230001-59	HEI10oe- coller	JJ230010 230001-59-3 HEI10oe HZ-coller-male-HEI10-MLH1-REC8-PAK046 -PAK081-PAK036_[ii41_Series021_Lng_LVCC_Image_42]	19	18	18	diplo
male	230001-59	HEI10oe- coller	JJ230010 230001-59-3 HEI10oe HZ-coller-male-HEI10-MLH1-REC8-PAK046 -PAK081-PAK036_[ii61_Series031_Lng_LVCC_Image_62]-1	20	20	20	diplo
male	230001-59	HEI10oe- coller	JJ230010 230001-59-5 HEI10oe HZ-coller-male-HEI10-MLH1-REC8-PAK046 -PAK081-PAK036_[ii20_Series010_Lng_LVCC_Image_21]-1	18	18	18	diakinesis
male	230001-59	HEI10oe- coller	JJ230010 230001-59-5 HEI10oe HZ-coller-male-HEI10-MLH1-REC8-PAK046 -PAK081-PAK036_[ii40_Series020_Lng_LVCC_Image_41]	18	18	18	diplo
male	230001-59	HEI10oe- coller	JJ230010 230001-59-5 HEI10oe HZ-coller-male-HEI10-MLH1-REC8-PAK046 -PAK081-PAK036_[ii44_Series022_Lng_LVCC_Image_45]	18	18	18	diakinesis
male	230001-59	HEI10oe- coller	JJ230010 230001-59-5 HEI10oe HZ-coller-male-HEI10-MLH1-REC8-PAK046 -PAK081-PAK036_[ii58_Series029_Lng_LVCC_Image_59]	21	21	21	diakinesis
male	230001-59	HEI10oe- coller	JJ230010 230001-59-5 HEI10oe HZ-coller-male-HEI10-MLH1-REC8-PAK046 -PAK081-PAK036_[ii106_Series054_Lng_LVCC_Image_107]	18	18	18	diplo
male	230001-59	HEI10oe- coller	JJ230010 230001-59-5 HEI10oe HZ-coller-male-HEI10-MLH1-REC8-PAK046 -PAK081-PAK036_[ii130_Series066_Lng_LVCC_Image_131]-1	18	18	18	diakinesis
male	230001-59	HEI10oe- coller	JJ230010 230001-59-5 HEI10oe HZ-coller-male-HEI10-MLH1-REC8-PAK046 -PAK081-PAK036_[ii138_Series070_Lng_LVCC_Image_139]	21	21	21	diakinesis
			average	18.4412	18.4118	18.3529
			sum	627	626	624

## Sheet: recq4 coller 
gender	Plant number	genotype	file name	MLH1	HEI10	MLH1-HEI10 co-foci	stage
female	220745-14	recq4-coller	JJ22081 220745-14 recq4ab coller-female-HEI10-MLH1-REC8-PAK046 -PAK081-PAK036_[ii22_Series012_Lng_LVCC_Image_23]	8	8	8	diplo
female	220745-14	recq4-coller	JJ22081 220745-14 recq4ab coller-female-HEI10-MLH1-REC8-PAK046 -PAK081-PAK036_[ii24_Series013_Lng_LVCC_Image_25]	8	8	8	diplo
female	220745-14	recq4-coller	JJ22081 220745-14 recq4ab coller-female-HEI10-MLH1-REC8-PAK046 -PAK081-PAK036_[ii28_Series017_Lng_LVCC_Image_29]	7	7	7	diplo
female	220745-14	recq4-coller	JJ22081 220745-14 recq4ab coller-female-HEI10-MLH1-REC8-PAK046 -PAK081-PAK036_[ii30_Series018_Lng_LVCC_Image_31]	10	10	10	diplo
female	220745-14	recq4-coller	JJ22082 220745-14 recq4ab coller-female-HEI10-MLH1-REC8-PAK046 -PAK081-PAK036_[ii1_Series001_Lng_LVCC_Image_2]	6	6	6	diplo
female	220745-14	recq4-coller	JJ22082 220745-14 recq4ab coller-female-HEI10-MLH1-REC8-PAK046 -PAK081-PAK036_[ii3_Series002_Lng_LVCC_Image_4]	9	9	9	diplo
female	220745-14	recq4-coller	JJ22082 220745-14 recq4ab coller-female-HEI10-MLH1-REC8-PAK046 -PAK081-PAK036_[ii5_Series003_Lng_LVCC_Image_6]	6	6	6	diplo
female	220745-14	recq4-coller	JJ22082-1 220745-14 recq4ab coller-female-HEI10-MLH1-REC8-PAK046 -PAK081-PAK036_[ii7_Series004_Lng_LVCC_Image_8]	7	7	7	diplo
female	220745-14	recq4-coller	JJ22082-1 220745-14 recq4ab coller-female-HEI10-MLH1-REC8-PAK046 -PAK081-PAK036_[ii9_Series005_Lng_LVCC_Image_10]	7	7	7	diplo
female	220745-14	recq4-coller	JJ22082-1 220745-14 recq4ab coller-female-HEI10-MLH1-REC8-PAK046 -PAK081-PAK036_[ii9_Series005_Lng_LVCC_Image_16]	6	6	6	diplo
female	220745-14	recq4-coller	JJ22082-1 220745-14 recq4ab coller-female-HEI10-MLH1-REC8-PAK046 -PAK081-PAK036_[ii23_Series012_Lng_LVCC_Image_24]	7	7	7	diak
female	220745-14	recq4-coller	JJ22082-1 220745-14 recq4ab coller-female-HEI10-MLH1-REC8-PAK046 -PAK081-PAK036_[ii25_Series013_Lng_LVCC_Image_26]	6	6	6	diplo
female	220745-14	recq4-coller	JJ22082-1 220745-14 recq4ab coller-female-HEI10-MLH1-REC8-PAK046 -PAK081-PAK036_[ii27_Series014_Lng_LVCC_Image_28]	7	7	7	diak
female	220745-14	recq4-coller	JJ22082-1 220745-14 recq4ab coller-female-HEI10-MLH1-REC8-PAK046 -PAK081-PAK036_[ii29_Series015_Lng_LVCC_Image_30]	6	6	6	diplo
female	220745-14	recq4-coller	JJ22083 220745-14 recq4ab coller-female-HEI10-MLH1-REC8-PAK046 -PAK081-PAK036_[ii1_Series001_Lng_LVCC_Image_2]	6	6	6	diplo
female	220745-14	recq4-coller	JJ22083 220745-14 recq4ab coller-female-HEI10-MLH1-REC8-PAK046 -PAK081-PAK036_[ii3_Series002_Lng_LVCC_Image_4]	7	7	7	diplo
female	220745-14	recq4-coller	JJ22083-1 220745-14 recq4ab coller-female-HEI10-MLH1-REC8-PAK046 -PAK081-PAK036_[ii3_Series002_Lng_LVCC_Image_4]	7	7	7	diplo
female	220745-14	recq4-coller	JJ22083-1 220745-14 recq4ab coller-female-HEI10-MLH1-REC8-PAK046 -PAK081-PAK036_[ii7_Series004_Lng_LVCC_Image_8]	8	8	8	diplo
female	220745-14	recq4-coller	JJ22083-1 220745-14 recq4ab coller-female-HEI10-MLH1-REC8-PAK046 -PAK081-PAK036_[ii9_Series005_Lng_LVCC_Image_10]	6	6	6	diplo
female	220745-14	recq4-coller	JJ22083-1 220745-14 recq4ab coller-female-HEI10-MLH1-REC8-PAK046 -PAK081-PAK036_[ii11_Series006_Lng_LVCC_Image_12]	7	7	7	diplo
female	220745-14	recq4-coller	JJ22083-1 220745-14 recq4ab coller-female-HEI10-MLH1-REC8-PAK046 -PAK081-PAK036_[ii19_Series010_Lng_LVCC_Image_20]	6	6	6	diplo
			average	7	7	7
			sum	147	147	147
gender	Plant number	genotype	file name	MLH1	HEI10	MLH1-HEI10 co-foci	stage
male	220745-14	recq4-coller	JJ22079 220745-14 recq4ab coller-male-HEI10-MLH1-REC8-PAK046 -PAK081-PAK036_[ii2_Series002_Lng_LVCC_Image_3]	9	9	9	diplo
male	220745-14	recq4-coller	JJ22079 220745-14 recq4ab coller-male-HEI10-MLH1-REC8-PAK046 -PAK081-PAK036_[ii4_Series003_Lng_LVCC_Image_5]	10	10	10	diplo
male	220745-14	recq4-coller	JJ22079 220745-14 recq4ab coller-male-HEI10-MLH1-REC8-PAK046 -PAK081-PAK036_[ii12_Series007_Lng_LVCC_Image_13]	9	9	9	diplo
male	220745-14	recq4-coller	JJ22079 220745-14 recq4ab coller-male-HEI10-MLH1-REC8-PAK046 -PAK081-PAK036_[ii14_Series008_Lng_LVCC_Image_15]	9	9	9	diplo
male	220745-14	recq4-coller	JJ22079 220745-14 recq4ab coller-male-HEI10-MLH1-REC8-PAK046 -PAK081-PAK036_[ii24_Series013_Lng_LVCC_Image_25]	9	9	9	diplo
male	220745-14	recq4-coller	JJ22079 220745-14 recq4ab coller-male-HEI10-MLH1-REC8-PAK046 -PAK081-PAK036_[ii36_Series019_Lng_LVCC_Image_37]	9	9	9	diplo
male	220745-14	recq4-coller	JJ22079 220745-14 recq4ab coller-male-HEI10-MLH1-REC8-PAK046 -PAK081-PAK036_[ii38_Series020_Lng_LVCC_Image_39]	9	9	9	diplo
male	220745-14	recq4-coller	JJ22079 220745-14 recq4ab coller-male-HEI10-MLH1-REC8-PAK046 -PAK081-PAK036_[ii42_Series022_Lng_LVCC_Image_43]	10	10	10	diplo
male	220745-14	recq4-coller	JJ22079 220745-14 recq4ab coller-male-HEI10-MLH1-REC8-PAK046 -PAK081-PAK036_[ii48_Series025_Lng_LVCC_Image_49]	11	11	11	diplo
male	220745-14	recq4-coller	JJ22079 220745-14 recq4ab coller-male-HEI10-MLH1-REC8-PAK046 -PAK081-PAK036_[ii54_Series028_Lng_LVCC_Image_55]	9	9	9	diplo
male	220745-14	recq4-coller	JJ22079 220745-14 recq4ab coller-male-HEI10-MLH1-REC8-PAK046 -PAK081-PAK036_[ii66_Series034_Lng_LVCC_Image_67]	11	11	11	diplo
male	220745-14	recq4-coller	JJ22079 220745-14 recq4ab coller-male-HEI10-MLH1-REC8-PAK046 -PAK081-PAK036_[ii70_Series036_Lng_LVCC_Image_71]-1	9	9	9	diplo
male	220745-14	recq4-coller	JJ22079 220745-14 recq4ab coller-male-HEI10-MLH1-REC8-PAK046 -PAK081-PAK036_[ii78_Series040_Lng_LVCC_Image_79]	10	10	10	diplo
male	220745-14	recq4-coller	JJ22079 220745-14 recq4ab coller-male-HEI10-MLH1-REC8-PAK046 -PAK081-PAK036_[ii81_Series042_Lng_LVCC_Image_83]	10	10	10	diplo
male	220745-14	recq4-coller	JJ22080 220745-14 recq4ab coller-male-HEI10-MLH1-REC8-PAK046 -PAK081-PAK036_[ii19_Series010_Lng_LVCC_Image_20]	10	10	10	diplo
male	220745-14	recq4-coller	JJ22080 220745-14 recq4ab coller-male-HEI10-MLH1-REC8-PAK046 -PAK081-PAK036_[ii31_Series016_Lng_LVCC_Image_32]	9	9	9	diplo
male	220745-14	recq4-coller	JJ22080 220745-14 recq4ab coller-male-HEI10-MLH1-REC8-PAK046 -PAK081-PAK036_[ii37_Series019_Lng_LVCC_Image_38]	11	11	11	diplo
male	220745-14	recq4-coller	JJ22080 220745-14 recq4ab coller-male-HEI10-MLH1-REC8-PAK046 -PAK081-PAK036_[ii39_Series020_Lng_LVCC_Image_40]	11	11	11	diplo
male	220745-14	recq4-coller	JJ22080 220745-14 recq4ab coller-male-HEI10-MLH1-REC8-PAK046 -PAK081-PAK036_[ii43_Series022_Lng_LVCC_Image_44]	11	11	11	diak
			average	9.78947	9.78947	9.78947
			sum	186	186	186

## Sheet: zyp1 HEI10oe coller 
gender	Plant number	genotype	file name	MLH1	HEI10	MLH1-HEI10 co-foci	stage
female	230207-76	zyp1 HEI10oe - coller	JJ23035-o2i1 230207-76-2 zyp1 HEI10oe female-coller-HEI10-MLH1-REC8-PAK046 -PAK081-PAK036_[ims1_2023-06-03T16-52-36.505	33	31	31	diakinesis
female	230207-76	zyp1 HEI10oe - coller	JJ23035-o3i1 230207-76-2 zyp1 HEI10oe female-coller-HEI10-MLH1-REC8-PAK046 -PAK081-PAK036_[ims1_2023-06-03T18-01-08.413]	24	24	24	diakinesis
female	230207-76	zyp1 HEI10oe - coller	JJ23035-o4i1 230207-76-2 zyp1 HEI10oe female-coller-HEI10-MLH1-REC8-PAK046 -PAK081-PAK036_[ims1_2023-06-03T18-02-15.703	38	38	37	diplotene
female	230207-76	zyp1 HEI10oe - coller	JJ23037-o4i1 230207-76-2 zyp1 HEI10oe female-coller-HEI10-MLH1-REC8-PAK046 -PAK081-PAK036_[ims1_2023-06-03T18-20-59.834	36	32	32	diplotene
female	230207-76	zyp1 HEI10oe - coller	JJ23038-o1i2 230207-76-2 zyp1 HEI10oe female-coller-HEI10-MLH1-REC8-PAK046 -PAK081-PAK036_[ims1_2023-06-03T21-59-29.099	32	32	30	diplotene
female	230207-76	zyp1 HEI10oe - coller	JJ23038-o2i1- 230207-76-2 zyp1 HEI10oe female-coller-HEI10-MLH1-REC8-PAK046 -PAK081-PAK036_[ims1_2023-06-03T22-09-08.282	31	33	30	diplotene
female	230207-95	zyp1 HEI10oe - coller	JJ23038-1-o1i1 230207-95-2 zyp1 HEI10oe female-coller-HEI10-MLH1-REC8-PAK046 -PAK081-PAK036_[ims1_2023-06-03T21-42-37.870]	36	34	34	diplotene
female	230207-95	zyp1 HEI10oe - coller	JJ23038-1-o2i1 230207-95-2 zyp1 HEI10oe female-coller-HEI10-MLH1-REC8-PAK046 -PAK081-PAK036_[ims1_2023-06-03T21-50-48.163	29	27	27	diplotene
female	230207-95	zyp1 HEI10oe - coller	JJ23038-1-o4i3 230207-95-2 zyp1 HEI10oe female-coller-HEI10-MLH1-REC8-PAK046 -PAK081-PAK036_[ims1_2023-06-03T21-58-12.119	27	22	22	diplotene
female	230207-95	zyp1 HEI10oe - coller	JJ23039-o2i1 230207-95-2 zyp1 HEI10oe female-coller-HEI10-MLH1-REC8-PAK046 -PAK081-PAK036_[ims1_2023-06-03T22-14-29.849]	35	35	35	diplotene
female	230207-95	zyp1 HEI10oe - coller	JJ23039-o4i1 230207-95-2 zyp1 HEI10oe female-coller-HEI10-MLH1-REC8-PAK046 -PAK081-PAK036_[ims1_2023-06-03T22-21-31.211	41	42	41	diplotene
female	230207-95	zyp1 HEI10oe - coller	JJ23039-o5i1 230207-95-2 zyp1 HEI10oe female-coller-HEI10-MLH1-REC8-PAK046 -PAK081-PAK036_[ims1_2023-06-03T22-42-20.932]	20	20	20	diakinesis
female	230207-95	zyp1 HEI10oe - coller	JJ23039-o6i2 230207-95-2 zyp1 HEI10oe female-coller-HEI10-MLH1-REC8-PAK046 -PAK081-PAK036_[ims1_2023-06-04T09-47-13.626	25	25	25	diplotene
female	230207-95	zyp1 HEI10oe - coller	JJ23044_230207-95-o1i1_zyp1_HEI10oe_female-coller-HEI10-MLH1-REC8-PAK046 -PAK081-PAK036_Image_1_crop_0_decon_crop_0_[ims1_2023-05-26T16-22-27.344]	33	32	31	diplotene
female	230207-95	zyp1 HEI10oe - coller	JJ23045-1 230207-95-o6i1 zyp1 HEI10oe female-coller-HEI10-MLH1-REC8-PAK046 -PAK081-PAK036_[ims1_2023-06-03T22-48-54.460	39	40	39	diplotene
female	230207-95	zyp1 HEI10oe - coller	JJ23045-1 230207-95-o8i1 zyp1 HEI10oe female-coller-HEI10-MLH1-REC8-PAK046 -PAK081-PAK036_[ims1_2023-06-03T22-49-12.415	29	29	29	diplotene
female	230207-95	zyp1 HEI10oe - coller	JJ23045-1 230207-95-o9i1 zyp1 HEI10oe female-coller-HEI10-MLH1-REC8-PAK046 -PAK081-PAK036_[ims1_2023-06-03T22-49-20.869	27	27	27	diakinesis
female	230207-95	zyp1 HEI10oe - coller	JJ23046-o1i1- 230207-95 zyp1 HEI10oe female-coller-HEI10-MLH1-REC8-PAK046 -PAK081-PAK036_[ims1_2023-06-03T22-49-25.887]	35	33	33	diplotene
female	230207-95	zyp1 HEI10oe - coller	JJ23046-o2i1- 230207-95 zyp1 HEI10oe female-coller-HEI10-MLH1-REC8-PAK046 -PAK081-PAK036_[ims1_2023-06-03T22-49-43.455	27	31	27	diakinesis
female	230207-95	zyp1 HEI10oe - coller	JJ23046-o3i1- 230207-95 zyp1 HEI10oe female-coller-HEI10-MLH1-REC8-PAK046 -PAK081-PAK036_[ims1_2023-06-03T22-49-57.996]	32	25	25	diakinesis
female	230207-95	zyp1 HEI10oe - coller	JJ23046-o4i1- 230207-95 zyp1 HEI10oe female-coller-HEI10-MLH1-REC8-PAK046 -PAK081-PAK036_[ims1_2023-06-03T22-50-04.342	43	38	38	diplotene
female	230207-95	zyp1 HEI10oe - coller	JJ23046-o5i1- 230207-95 zyp1 HEI10oe female-coller-HEI10-MLH1-REC8-PAK046 -PAK081-PAK036_[ims1_2023-06-04T10-43-38.809	24	24	24	diplotene
female	230207-95	zyp1 HEI10oe - coller	JJ23046-o7i3- 230207-95 zyp1 HEI10oe female-coller-HEI10-MLH1-REC8-PAK046 -PAK081-PAK036_[ims1_2023-06-04T10-57-21.867	24	22	22	diplotene
female	230207-95	zyp1 HEI10oe - coller	JJ23047 230207-95-o1i1 zyp1 HEI10oe female-coller-HEI10-MLH1-REC8-PAK046 -PAK081-PAK036_[ims1_2023-06-04T11-07-46.528	30	28	28	diplotene
female	230207-95	zyp1 HEI10oe - coller	JJ23047 230207-95-o2i1 zyp1 HEI10oe female-coller-HEI10-MLH1-REC8-PAK046 -PAK081-PAK036_[ims1_2023-06-04T11-16-27.147]	32	31	29	diplotene
female	230207-95	zyp1 HEI10oe - coller	JJ23047 230207-95-o8i2 zyp1 HEI10oe female-coller-HEI10-MLH1-REC8-PAK046 -PAK081-PAK036_[ims1_2023-06-04T11-24-44.478	35	34	34	diplotene
			average	31.4231	30.3462	29.7692
			sum	817	789	774
gender	Plant number	genotype	file name	MLH1	HEI10	MLH1-HEI10 co-foci	stage
male	230207-76	zyp1 HEI10oe - coller	JJ23032-o4i1_230207-76-3_zyp1_HEI10oe_male-coller-HEI10-MLH1-REC8-PAK046 -PAK081-PAK036_Image_1_crop_0_decon_crop_0_[ims1_2023-05-07T20-40-44.713	30	29	29	diplotene
male	230207-76	zyp1 HEI10oe - coller	JJ23032-o5i1_230207-76-3_zyp1_HEI10oe_male-coller-HEI10-MLH1-REC8-PAK046 -PAK081-PAK036_Image_1_crop_0_decon_crop_0_[ims1_2023-05-07T21-24-00.191	26	26	26	diplotene
male	230207-76	zyp1 HEI10oe - coller	JJ23032-o7i1_230207-76-3_zyp1_HEI10oe_male-coller-HEI10-MLH1-REC8-PAK046 -PAK081-PAK036_Image_1_crop_0_decon_crop_0_[ims1_2023-05-07T22-35-30.656].	30	28	27	diplotene
male	230207-76	zyp1 HEI10oe - coller	JJ23032-1-o1i1_230207-76-3_zyp1_HEI10oe_male-coller-HEI10-MLH1-REC8-PAK046 -PAK081-PAK036_Image_1_crop_0_decon_crop_0_[ims1_2023-05-09T20-28-08.214	34	32	32	diplotene
male	230207-76	zyp1 HEI10oe - coller	JJ23032-1-o2i1_230207-76-3_zyp1_HEI10oe_male-coller-HEI10-MLH1-REC8-PAK046 -PAK081-PAK036_Image_1_crop_0_decon_crop_0_[ims1_2023-05-09T20-39-59.922	30	30	30	diplotene
male	230207-76	zyp1 HEI10oe - coller	JJ23032-1-o3i1_230207-76-3_zyp1_HEI10oe_male-coller-HEI10-MLH1-REC8-PAK046 -PAK081-PAK036_Image_1_crop_0_decon_crop_0_[ims1_2023-05-09T21-09-51.271	25	25	25	diplotene
male	230207-76	zyp1 HEI10oe - coller	JJ23032-1-o4i1_230207-76-3_zyp1_HEI10oe_male-coller-HEI10-MLH1-REC8-PAK046 -PAK081-PAK036_Image_1_crop_0_decon_crop_0_[ims1_2023-05-09T21-45-31.979	26	26	26	diplotene
male	230207-76	zyp1 HEI10oe - coller	JJ23032-1-o5i1_230207-76-3_zyp1_HEI10oe_male-coller-HEI10-MLH1-REC8-PAK046 -PAK081-PAK036_Image_1_crop_0_decon_crop_0_[ims1_2023-05-09T21-55-59.939	28	28	28	diplotene
male	230207-76	zyp1 HEI10oe - coller	JJ23032-2-o2i1_230207-76-3_zyp1_HEI10oe_male-coller-HEI10-MLH1-REC8-PAK046 -PAK081-PAK036_Image_1_crop_0_decon_crop_0_[ims1_2023-05-09T22-09-19.738]	33	33	33	diplotene
male	230207-76	zyp1 HEI10oe - coller	JJ23032-3-o1i1_230207-76-3_zyp1_HEI10oe_male-coller-HEI10-MLH1-REC8-PAK046 -PAK081-PAK036.obf2_Image_1_crop_0_decon_c_[ims1_2023-05-11T17-09-53.168]	34	34	34	diplotene
male	230207-76	zyp1 HEI10oe - coller	JJ23032-3-o1i2_230207-76-3_zyp1_HEI10oe_male-coller-HEI10-MLH1-REC8-PAK046 -PAK081-PAK036.obf2_Image_2_crop_0_decon_c_[ims1_2023-05-11T17-40-24.517	25	25	25	diplotene
male	230207-76	zyp1 HEI10oe - coller	JJ23032-3-o2i1_230207-76-3_zyp1_HEI10oe_male-coller-HEI10-MLH1-REC8-PAK046 -PAK081-PAK036.obf2_Image_1_crop_0_decon_c_[ims1_2023-05-11T18-39-27.924	28	28	28	diplotene
male	230207-76	zyp1 HEI10oe - coller	JJ23032-3-o2i2_230207-76-3_zyp1_HEI10oe_male-coller-HEI10-MLH1-REC8-PAK046 -PAK081-PAK036.obf2_Image_2_crop_0_decon_c_[ims1_2023-05-12T21-36-44.557	32	32	32	diplotene
male	230207-76	zyp1 HEI10oe - coller	JJ23032-4-o3i1_230207-76-3_zyp1_HEI10oe_male-coller-HEI10-MLH1-REC8-PAK046 -PAK081-PAK036.obf2_Image_1_crop_0_decon_c_[ims1_2023-05-12T21-39-48.040	36	32	32	diplotene
male	230207-76	zyp1 HEI10oe - coller	JJ23032-4-o4i1_230207-76-3_zyp1_HEI10oe_male-coller-HEI10-MLH1-REC8-PAK046 -PAK081-PAK036.obf2_Image_1_crop_0_decon_c_[ims1_2023-05-12T21-40-25.152	26	26	26	diplotene
male	230207-76	zyp1 HEI10oe - coller	JJ23032-5-o3i1_230207-76-3_zyp1_HEI10oe_male-coller-HEI10-MLH1-REC8-PAK046 -PAK081-PAK036.obf2_Image_1_crop_0_decon_c_[ims1_2023-05-11T18-56-30.233	24	24	24	diplotene
male	230207-76	zyp1 HEI10oe - coller	JJ23032-5-o4i1_230207-76-3_zyp1_HEI10oe_male-coller-HEI10-MLH1-REC8-PAK046 -PAK081-PAK036.obf2_Image_1_crop_0_decon_c_[ims1_2023-05-11T19-01-51.711	34	34	34	diplotene
male	230207-95	zyp1 HEI10oe - coller	JJ23049-o2i1_230207-95-1_zyp1_HEI10oe_male-coller-HEI10-MLH1-REC8-PAK046 -PAK081-PAK036_Image_1_crop_0_decon_crop_0_[ims1_2023-05-12T18-16-36.978	33	33	33	diplotene
male	230207-95	zyp1 HEI10oe - coller	JJ23049-o2i2_230207-95-1_zyp1_HEI10oe_male-coller-HEI10-MLH1-REC8-PAK046 -PAK081-PAK036_Image_2_crop_0_decon_crop_0_[ims1_2023-05-12T18-49-04.515]	32	32	32	diplotene
male	230207-95	zyp1 HEI10oe - coller	JJ23049-o4i1_230207-95-1_zyp1_HEI10oe_male-coller-HEI10-MLH1-REC8-PAK046 -PAK081-PAK036_Image_1_crop_0_decon_crop_0_[ims1_2023-05-14T22-51-57.773	29	29	29	diplotene
male	230207-95	zyp1 HEI10oe - coller	JJ23049-o6i1_230207-95-1_zyp1_HEI10oe_male-coller-HEI10-MLH1-REC8-PAK046 -PAK081-PAK036_Image_1_crop_0_decon_crop_0_[ims1_2023-05-14T22-50-36.837	27	27	27	diplotene
male	230207-95	zyp1 HEI10oe - coller	JJ23049-1-o5i1_230207-95-1_zyp1_HEI10oe_male-coller-HEI10-MLH1-REC8-PAK046 -PAK081-PAK036_Image_1_crop_0_decon_crop_0_[ims1_2023-05-14T22-54-46.734]	29	29	29	diplotene
male	230207-95	zyp1 HEI10oe - coller	JJ23049-1-o7i1_230207-95-1_zyp1_HEI10oe_male-coller-HEI10-MLH1-REC8-PAK046 -PAK081-PAK036_Image_1_crop_0_decon_crop_0_[ims1_2023-05-14T22-52-32.434	31	31	31	diplotene
male	230207-95	zyp1 HEI10oe - coller	JJ23050-o2i1_230207-95-1_zyp1_HEI10oe_male-coller-HEI10-MLH1-REC8-PAK046 -PAK081-PAK036_Image_1_crop_0_decon_crop_0_[ims1_2023-05-14T22-48-14.105	27	27	27	diplotene
male	230207-95	zyp1 HEI10oe - coller	JJ23050-o4i1_230207-95-1_zyp1_HEI10oe_male-coller-HEI10-MLH1-REC8-PAK046 -PAK081-PAK036_Image_1_crop_0_decon_crop_0_[ims1_2023-05-14T22-45-43.333]	38	35	35	diplotene
male	230207-95	zyp1 HEI10oe - coller	JJ23050-1-o1i1_230207-95-1_zyp1_HEI10oe_male-coller-HEI10-MLH1-REC8-PAK046 -PAK081-PAK036_Image_1_crop_0_decon_crop_0_[ims1_2023-05-15T16-54-57.941	27	27	27	diplotene
			average	29.7692	29.3077	29.2692
			sum	774	762	761

## Sheet: recq4 HEI10oe-coller
gender	Plant number	genotype	file name	MLH1	HEI10	MLH1-HEI10 co-foci	stage
female	220591-345	recq4 HEI10oe -coller	JJ22064 220591-345 recq4 HEI10oe coller-female-HEI10-MLH1-REC8-PAK046 -PAK081-PAK036_[ii9_Series005_Lng_LVCC_Image_1]	10	10	10	diplo
female	220591-345	recq4 HEI10oe -coller	JJ22064 220591-345 recq4 HEI10oe coller-female-HEI10-MLH1-REC8-PAK046 -PAK081-PAK036_[ii23_Series012_Lng_LVCC_Image_24]	12	12	12	diplo
female	220591-345	recq4 HEI10oe -coller	JJ22064 220591-345 recq4 HEI10oe coller-female-HEI10-MLH1-REC8-PAK046 -PAK081-PAK036_[ii25_Series013_Lng_LVCC_Image_26]	13	13	13	diplo
female	220591-345	recq4 HEI10oe -coller	JJ22064 220591-345 recq4 HEI10oe coller-female-HEI10-MLH1-REC8-PAK046 -PAK081-PAK036_[ii27_Series014_Lng_LVCC_Image_28]	10	10	10	diplo
female	220591-345	recq4 HEI10oe -coller	JJ22065 220591-345 recq4 HEI10oe coller-female-HEI10-MLH1-REC8-PAK046 -PAK081-PAK036_[ii10_Series006_Lng_LVCC_Image_11]	12	12	12	diplo
female	220591-345	recq4 HEI10oe -coller	JJ22065_220591-345_recq4_HEI10oe_coller-female-HEI10-MLH1-REC8-PAK046 -PAK081-PAK036__ii10_Series006_Lng_LVCC_trunc_.ims	13	13	13	diplo
female	220591-32	recq4 HEI10oe -coller	JJ22072 220591-32 recq4 HEI10oe coller-female-HEI10-MLH1-REC8-PAK046 -PAK081-PAK036_[ii3_Series002_Lng_LVCC_Image_4]	12	12	12	diplo
female	220591-32	recq4 HEI10oe -coller	JJ22072 220591-32 recq4 HEI10oe coller-female-HEI10-MLH1-REC8-PAK046 -PAK081-PAK036_[ii5_Series003_Lng_LVCC_Image_6]	14	14	14	diplo
female	220591-32	recq4 HEI10oe -coller	JJ22072 220591-32 recq4 HEI10oe coller-female-HEI10-MLH1-REC8-PAK046 -PAK081-PAK036_[ii9_Series005_Lng_LVCC_Image_10]	13	13	13	diplo
female	220591-32	recq4 HEI10oe -coller	JJ22072 220591-32 recq4 HEI10oe coller-female-HEI10-MLH1-REC8-PAK046 -PAK081-PAK036_[ii13_Series007_Lng_LVCC_Image_14]	12	12	12	diplo
female	220591-32	recq4 HEI10oe -coller	JJ22072 220591-32 recq4 HEI10oe coller-female-HEI10-MLH1-REC8-PAK046 -PAK081-PAK036_[ii15_Series008_Lng_LVCC_Image_16]	10	10	10	diplo
female	220591-345	recq4 HEI10oe -coller	JJ22073 220591-345 recq4 HEI10oe coller-female-HEI10-MLH1-REC8-PAK046 -PAK081-PAK036_[ii11_Series006_Lng_LVCC_Image_12]	13	13	13	diplo
female	220591-345	recq4 HEI10oe -coller	JJ22073_220591-345_recq4_HEI10oe_coller-female-HEI10-MLH1-REC8-PAK046 -PAK081-PAK036__ii11_Series006_Lng_LVCC_trunc__0.ims	12	12	12	diplo
			average	12	12	12
			sum	156	156	156
gender	Plant number	genotype	file name	MLH1	HEI10	MLH1-HEI10 co-foci	stage
male	220591-345	recq4 HEI10oe -coller	JJ22062 220591-345 recq4 HEI10oe coller-male-HEI10-MLH1-REC8-PAK046 -PAK081-PAK036_[ii69_Series035_Lng_LVCC_Image_70]	19	19	19	diplotene
male	220591-345	recq4 HEI10oe -coller	JJ22062 220591-345 recq4 HEI10oe coller-male-HEI10-MLH1-REC8-PAK046 -PAK081-PAK036_[ii75_Series038_Lng_LVCC_Image_76]	17	17	17	diplotene
male	220591-345	recq4 HEI10oe -coller	JJ22063 220591-345 recq4 HEI10oe coller-male-HEI10-MLH1-REC8-PAK046 -PAK081-PAK036_[ii15_Series008_Lng_LVCC_Image_16]	17	17	17	diplotene
male	220591-345	recq4 HEI10oe -coller	JJ22063 220591-345 recq4 HEI10oe coller-male-HEI10-MLH1-REC8-PAK046 -PAK081-PAK036_[ii17_Series009_Lng_LVCC_Image_18]	20	20	20	diakinesis
male	220591-345	recq4 HEI10oe -coller	JJ22063 220591-345 recq4 HEI10oe coller-male-HEI10-MLH1-REC8-PAK046 -PAK081-PAK036_[ii21_Series011_Lng_LVCC_Image_22]	17	17	17	diakinesis
male	220591-345	recq4 HEI10oe -coller	JJ22063 220591-345 recq4 HEI10oe coller-male-HEI10-MLH1-REC8-PAK046 -PAK081-PAK036_[ii27_Series014_Lng_LVCC_Image_28]	21	23	19	diplotene
male	220591-345	recq4 HEI10oe -coller	JJ22063 220591-345 recq4 HEI10oe coller-male-HEI10-MLH1-REC8-PAK046 -PAK081-PAK036_[ii35_Series018_Lng_LVCC_Image_36]	17	17	17	diplotene
male	220591-345	recq4 HEI10oe -coller	JJ22063 220591-345 recq4 HEI10oe coller-male-HEI10-MLH1-REC8-PAK046 -PAK081-PAK036_[ii37_Series019_Lng_LVCC_Image_38]	18	18	18	diplotene
male	220591-345	recq4 HEI10oe -coller	JJ22063 220591-345 recq4 HEI10oe coller-male-HEI10-MLH1-REC8-PAK046 -PAK081-PAK036_[ii45_Series023_Lng_LVCC_Image_46]	17	17	17	diplotene
male	220591-345	recq4 HEI10oe -coller	JJ22063 220591-345 recq4 HEI10oe coller-male-HEI10-MLH1-REC8-PAK046 -PAK081-PAK036_[ii47_Series024_Lng_LVCC_Image_48]	17	18	17	diplotene
male	220591-345	recq4 HEI10oe -coller	JJ22063 220591-345 recq4 HEI10oe coller-male-HEI10-MLH1-REC8-PAK046 -PAK081-PAK036_[ii51_Series026_Lng_LVCC_Image_52]	18	17	17	diplotene
male	220591-345	recq4 HEI10oe -coller	JJ22063 220591-345 recq4 HEI10oe coller-male-HEI10-MLH1-REC8-PAK046 -PAK081-PAK036_[ii53_Series027_Lng_LVCC_Image_54]	19	21	19	diplotene
male	220591-345	recq4 HEI10oe -coller	JJ22063 220591-345 recq4 HEI10oe coller-male-HEI10-MLH1-REC8-PAK046 -PAK081-PAK036_[ii61_Series031_Lng_LVCC_Image_62]	17	18	17	diplotene
male	220591-345	recq4 HEI10oe -coller	JJ22063 220591-345 recq4 HEI10oe coller-male-HEI10-MLH1-REC8-PAK046 -PAK081-PAK036_[ii75_Series038_Lng_LVCC_Image_76]	16	16	16	diplotene
male	220591- 32	recq4 HEI10oe -coller	JJ22071 220591- 32 recq4 HEI10oe coller-male-HEI10-MLH1-REC8-PAK046 -PAK081-PAK036_[ii4_Series003_Lng_LVCC_Image_5]	19	19	19	diplotene
male	220591- 32	recq4 HEI10oe -coller	JJ22071 220591- 32 recq4 HEI10oe coller-male-HEI10-MLH1-REC8-PAK046 -PAK081-PAK036_[ii6_Series004_Lng_LVCC_Image_7]	18	18	18	diplotene
male	220591- 32	recq4 HEI10oe -coller	JJ22071 220591- 32 recq4 HEI10oe coller-male-HEI10-MLH1-REC8-PAK046 -PAK081-PAK036_[ii8_Series005_Lng_LVCC_Image_9]	18	18	18	diplotene
male	220591- 32	recq4 HEI10oe -coller	JJ22071 220591- 32 recq4 HEI10oe coller-male-HEI10-MLH1-REC8-PAK046 -PAK081-PAK036_[ii12_Series007_Lng_LVCC_Image_13]	19	19	19	diplotene
male	220591- 32	recq4 HEI10oe -coller	JJ22071 220591- 32 recq4 HEI10oe coller-male-HEI10-MLH1-REC8-PAK046 -PAK081-PAK036_[ii16_Series009_Lng_LVCC_Image_17]	20	20	20	diplotene
male	220591- 32	recq4 HEI10oe -coller	JJ22071 220591- 32 recq4 HEI10oe coller-male-HEI10-MLH1-REC8-PAK046 -PAK081-PAK036_[ii18_Series010_Lng_LVCC_Image_19]	20	20	20	diplotene
male	220591- 32	recq4 HEI10oe -coller	JJ22071 220591- 32 recq4 HEI10oe coller-male-HEI10-MLH1-REC8-PAK046 -PAK081-PAK036_[ii20_Series011_Lng_LVCC_Image_21]	19	19	19	diplotene
male	220591- 32	recq4 HEI10oe -coller	JJ22071 220591- 32 recq4 HEI10oe coller-male-HEI10-MLH1-REC8-PAK046 -PAK081-PAK036_[ii24_Series013_Lng_LVCC_Image_25]	20	20	20	diplotene
male	220591- 32	recq4 HEI10oe -coller	JJ22071 220591- 32 recq4 HEI10oe coller-male-HEI10-MLH1-REC8-PAK046 -PAK081-PAK036_[ii40_Series021_Lng_LVCC_Image_41]	20	21	20	diplotene
male	220591- 32	recq4 HEI10oe -coller	JJ22071 220591- 32 recq4 HEI10oe coller-male-HEI10-MLH1-REC8-PAK046 -PAK081-PAK036_[ii42_Series022_Lng_LVCC_Image_43]	19	21	19	diplotene
male	220591- 32	recq4 HEI10oe -coller	JJ22071 220591- 32 recq4 HEI10oe coller-male-HEI10-MLH1-REC8-PAK046 -PAK081-PAK036_[ii48_Series025_Lng_LVCC_Image_49]	22	22	22	diplotene
male	220591- 32	recq4 HEI10oe -coller	JJ22071 220591- 32 recq4 HEI10oe coller-male-HEI10-MLH1-REC8-PAK046 -PAK081-PAK036_[ii50_Series026_Lng_LVCC_Image_51]	24	24	24	diplotene
male	220591- 32	recq4 HEI10oe -coller	JJ22071 220591- 32 recq4 HEI10oe coller-male-HEI10-MLH1-REC8-PAK046 -PAK081-PAK036_[ii63_Series032_Lng_LVCC_Image_64]	20	20	20	diplotene
			average	18.8148	19.1111	18.7037
			sum	508	516	505

## Sheet: zyp1 recq4-coller
gender	plant number	file name	MLH1	HEI10	MLH1-HEI10 co-foci	stage
female	220129-45	JJ22028--coller-female 220129-45 zyp1recq4ab 3mu HEI10-MLH1-REC8-PAK046 -PAK081-PAK036_[ii21_Series011_Lng_LVCC_Image_22	8	8	8	diplotene
female	220129-20	JJ22034 220129-20 zyp1recq4ab 3mu coller female-HEI10-MLH1-REC8-PAK046 -PAK081-PAK036_[ii3_Series002_Lng_LVCC_Image_4	15	13	13	diplotene
female	220129-20	JJ22034 220129-20 zyp1recq4ab 3mu coller female-HEI10-MLH1-REC8-PAK046 -PAK081-PAK036_[ii7_Series004_Lng_LVCC_Image_8	13	12	12	diplotene
female	220129-20	JJ22034 220129-20 zyp1recq4ab 3mu coller female-HEI10-MLH1-REC8-PAK046 -PAK081-PAK036_[ii21_Series011_Lng_LVCC_Image_22	14	14	13	diplotene
female	220129-45	JJ0042 220129-45 zyprecq4ab 3mu-coller female-1-HEI10-MLH1-REC8-PAK046 -PAK081-PAK036_[ii9_Series005_Lng_LVCC_Image_10	19	16	16	diplotene
female	220129-45	JJ0042 220129-45 zyprecq4ab 3mu-coller female-1-HEI10-MLH1-REC8-PAK046 -PAK081-PAK036_[ii11_Series006_Lng_LVCC_Image_12	10	10	10	diplotene
female	220129-45	JJ0042 220129-45 zyprecq4ab 3mu-coller female-1-HEI10-MLH1-REC8-PAK046 -PAK081-PAK036_[ii29_Series015_Lng_LVCC_Image_30]-1	8	8	8	diplotene
female	220129-45	JJ0042 220129-45 zyprecq4ab 3mu-coller female-1-HEI10-MLH1-REC8-PAK046 -PAK081-PAK036_[ii31_Series016_Lng_LVCC_Image_32	10	10	10	diplotene
female	220129-45	JJ0042 220129-45 zyprecq4ab 3mu-coller female-1-HEI10-MLH1-REC8-PAK046 -PAK081-PAK036_[ii33_Series017_Lng_LVCC_Image_34	12	12	12	diplotene
female	220129-45	JJ0042 220129-45 zyprecq4ab 3mu-coller female-1-HEI10-MLH1-REC8-PAK046 -PAK081-PAK036_[ii35_Series018_Lng_LVCC_Image_36	15	14	14	diakinesis
female	220129-45	JJ0042 220129-45 zyprecq4ab 3mu-coller female-1-HEI10-MLH1-REC8-PAK046 -PAK081-PAK036_[ii37_Series019_Lng_LVCC_Image_38	14	14	14	diplotene
female	220129-45	JJ0042 220129-45 zyprecq4ab 3mu-coller female-1-HEI10-MLH1-REC8-PAK046 -PAK081-PAK036_[ii53_Series027_Lng_LVCC_Image_54	17	17	17	diplotene
female	220129-45	JJ0042 220129-45 zyprecq4ab 3mu-coller female-1-HEI10-MLH1-REC8-PAK046 -PAK081-PAK036_[ii55_Series028_Lng_LVCC_Image_56	18	17	17	diplotene
female	220129-45	JJ0042 220129-45 zyprecq4ab 3mu-coller female-1-HEI10-MLH1-REC8-PAK046 -PAK081-PAK036_[ii57_Series029_Lng_LVCC_Image_58	12	12	12	diplotene
female	220129-45	JJ0042 220129-45 zyprecq4ab 3mu-coller female-1-HEI10-MLH1-REC8-PAK046 -PAK081-PAK036_[ii63_Series032_Lng_LVCC_Image_64	12	11	11	diplotene
		average	13.1333	12.5333	12.4667
		sum	197	188	187
gender	plant number	file name	MLH1	HEI10	MLH1-HEI10 co-foci	stage
male	220129-20	JJ22035 220129-20 zyp1 recq4ab 3mu male_[ii7_Series004_Lng_LVCC_Image_8]	12	12	12	diplotene
male	220129-20	JJ22035 220129-20 zyp1 recq4ab 3mu male_[ii9_Series005_Lng_LVCC_Image_10	14	14	14	diplotene
male	220129-20	JJ22035 220129-20 zyp1 recq4ab 3mu male_[ii29_Series015_Lng_LVCC_Image_30	12	12	12	diplotene
male	220129-20	JJ22035 220129-20 zyp1 recq4ab 3mu male_[ii37_Series019_Lng_LVCC_Image_38	13	13	13	diplotene
male	220129-20	JJ22035 220129-20 zyp1 recq4ab 3mu male_[ii43_Series022_Lng_LVCC_Image_44]	15	15	15	diplotene
male	220129-20	JJ22035-1 220129-20 zyp1 recq4ab 3mu male_[ii1_Series001_Lng_LVCC_Image_2	12	12	12	diplotene
male	220129-20	JJ22035-1 220129-20 zyp1 recq4ab 3mu male_[ii7_Series004_Lng_LVCC_Image_8]	12	12	12	diplotene
male	220129-45	JJ22039 220129-45 zyprecq4ab 3mu-coller male-HEI10-MLH1-REC8-PAK046 -PAK081-PAK036_[ii3_Series002_Lng_LVCC_Image_4	13	13	13	diplotene
male	220129-45	JJ22039 220129-45 zyprecq4ab 3mu-coller male-HEI10-MLH1-REC8-PAK046 -PAK081-PAK036_[ii31_Series016_Lng_LVCC_Image_32	12	12	12	diplotene
male	220129-45	JJ22039 220129-45 zyprecq4ab 3mu-coller male-HEI10-MLH1-REC8-PAK046 -PAK081-PAK036_[ii33_Series017_Lng_LVCC_Image_34	14	14	14	diplotene
male	220129-20	JJ0046 220129-20 zyprecq4ab 3mu-coller male-HEI10-MLH1-REC8-PAK046 -PAK081-PAK036_[ii5_Series003_Lng_LVCC_Image_6	10	10	10	diplotene
male	220129-20	JJ0046 220129-20 zyprecq4ab 3mu-coller male-HEI10-MLH1-REC8-PAK046 -PAK081-PAK036_[ii9_Series005_Lng_LVCC_Image_10]	12	12	12	diplotene
male	220129-20	JJ0046 220129-20 zyprecq4ab 3mu-coller male-HEI10-MLH1-REC8-PAK046 -PAK081-PAK036_[ii13_Series007_Lng_LVCC_Image_14]	11	11	11	diplotene
male	220129-20	JJ0046 220129-20 zyprecq4ab 3mu-coller male-HEI10-MLH1-REC8-PAK046 -PAK081-PAK036_[ii15_Series008_Lng_LVCC_Image_16	15	15	15	diplotene
male	220129-20	JJ0046 220129-20 zyprecq4ab 3mu-coller male-HEI10-MLH1-REC8-PAK046 -PAK081-PAK036_[ii19_Series010_Lng_LVCC_Image_20	10	10	10	diplotene
male	220129-20	JJ0046 220129-20 zyprecq4ab 3mu-coller male-HEI10-MLH1-REC8-PAK046 -PAK081-PAK036_[ii21_Series011_Lng_LVCC_Image_22	13	13	13	diplotene
male	220129-20	JJ0046 220129-20 zyprecq4ab 3mu-coller male-HEI10-MLH1-REC8-PAK046 -PAK081-PAK036_[ii35_Series018_Lng_LVCC_Image_36	14	14	14	diplotene
male	220129-20	JJ0046 220129-20 zyprecq4ab 3mu-coller male-HEI10-MLH1-REC8-PAK046 -PAK081-PAK036_[ii39_Series020_Lng_LVCC_Image_40	11	11	11	diplotene
male	220129-20	JJ0046 220129-20 zyprecq4ab 3mu-coller male-HEI10-MLH1-REC8-PAK046 -PAK081-PAK036_[ii41_Series021_Lng_LVCC_Image_42	11	11	11	diplotene
male	220129-20	JJ0046 220129-20 zyprecq4ab 3mu-coller male-HEI10-MLH1-REC8-PAK046 -PAK081-PAK036_[ii53_Series027_Lng_LVCC_Image_54	12	12	12	diplotene
male	220129-20	JJ0046 220129-20 zyprecq4ab 3mu-coller male-HEI10-MLH1-REC8-PAK046 -PAK081-PAK036_[ii59_Series030_Lng_LVCC_Image_60	15	15	15	diplotene
male	220129-20	JJ0046 220129-20 zyprecq4ab 3mu-coller male-HEI10-MLH1-REC8-PAK046 -PAK081-PAK036_[ii61_Series031_Lng_LVCC_Image_62	14	14	14	diplotene
male	220129-20	JJ0046 220129-20 zyprecq4ab 3mu-coller male-HEI10-MLH1-REC8-PAK046 -PAK081-PAK036_[ii63_Series032_Lng_LVCC_Image_64]-1	14	14	14	diplotene
		average	12.6522	12.6522	12.6522
		sum	291	291	291

## Sheet: zyp1 recq4 HEI10oe-coller
gender	plant number	file name	MLH1	HEI10	MLH1-HEI10 co-foci	stage
female	230001-59	JJ23015 230001-59-1 zyp1 recq4ab HEI10oe 4mu-coller-female-HEI10-MLH1-REC8-PAK046 -PAK081-PAK036_[ii3_Series002_Lng_LVCC_Image_4]	18	18	18	diplotene
female	230001-59	JJ23015 230001-59-1 zyp1 recq4ab HEI10oe 4mu-coller-female-HEI10-MLH1-REC8-PAK046 -PAK081-PAK036_[ii7_Series004_Lng_LVCC_Image_8]	16	16	16	diplotene
female	230001-59	JJ23015 230001-59-1 zyp1 recq4ab HEI10oe 4mu-coller-female-HEI10-MLH1-REC8-PAK046 -PAK081-PAK036_[ii33_Series017_Lng_LVCC_Image_34]	20	19	19	diplotene
female	230001-59	JJ23015 230001-59-1 zyp1 recq4ab HEI10oe 4mu-coller-female-HEI10-MLH1-REC8-PAK046 -PAK081-PAK036_[ii47_Series024_Lng_LVCC_Image_48	16	16	16	diplotene
female	230001-59	JJ23015 230001-59-1 zyp1 recq4ab HEI10oe 4mu-coller-female-HEI10-MLH1-REC8-PAK046 -PAK081-PAK036_[ii49_Series025_Lng_LVCC_Image_50]	18	18	18	diplotene
female	230001-59	JJ23016 230001-59-2 zyp1 recq4ab HEI10oe 4mu-coller-female-HEI10-MLH1-REC8-PAK046 -PAK081-PAK036_[ii5_Series003_Lng_LVCC_Image_6]	17	17	17	diplotene
female	230001-59	JJ23016 230001-59-2 zyp1 recq4ab HEI10oe 4mu-coller-female-HEI10-MLH1-REC8-PAK046 -PAK081-PAK036_[ii7_Series004_Lng_LVCC_Image_8]	19	18	18	diplotene
female	230001-59	JJ23016 230001-59-2 zyp1 recq4ab HEI10oe 4mu-coller-female-HEI10-MLH1-REC8-PAK046 -PAK081-PAK036_[ii19_Series010_Lng_LVCC_Image_20]	23	23	23	diplotene
female	230001-66	JJ23016 230001-66-2 zyp1 recq4ab HEI10oe 4mu-coller-female-HEI10-MLH1-REC8-PAK046 -PAK081-PAK036_[ii22_Series004_Lng_LVCC_Crop001_Image_23]	19	18	18	diplotene
female	230001-66	JJ23017 230001-66-3 zyp1 recq4ab HEI10oe 4mu-coller-female-HEI10-MLH1-REC8-PAK046 -PAK081-PAK036_[ii1_Series001_Lng_LVCC_Image_2]	28	22	22	diplotene
female	230001-66	JJ23017 230001-66-3 zyp1 recq4ab HEI10oe 4mu-coller-female-HEI10-MLH1-REC8-PAK046 -PAK081-PAK036_[ii3_Series002_Lng_LVCC_Image_4]	22	22	22	diplotene
female	230001-66	JJ23017 230001-66-3 zyp1 recq4ab HEI10oe 4mu-coller-female-HEI10-MLH1-REC8-PAK046 -PAK081-PAK036_[ii11_Series006_Lng_LVCC_Image_12]	21	20	18	diplotene
female	230001-66	JJ23018 230001-66-4 zyp1 recq4ab HEI10oe 4mu-coller-female-HEI10-MLH1-REC8-PAK046 -PAK081-PAK036_[ii11_Series006_Lng_LVCC_Image_12]	23	23	23	diplotene
female	230001-66	JJ23018 230001-66-4 zyp1 recq4ab HEI10oe 4mu-coller-female-HEI10-MLH1-REC8-PAK046 -PAK081-PAK036_[ii27_Series014_Lng_LVCC_Image_30]	17	16	16	diplotene
female	230001-66	JJ23018 230001-66-4 zyp1 recq4ab HEI10oe 4mu-coller-female-HEI10-MLH1-REC8-PAK046 -PAK081-PAK036_[ii31_Series016_Lng_LVCC_Image_32]	20	20	20	diplotene
female	230001-66	JJ23018 230001-66-4 zyp1 recq4ab HEI10oe 4mu-coller-female-HEI10-MLH1-REC8-PAK046 -PAK081-PAK036_[ii33_Series017_Lng_LVCC_Image_34]	22	22	22	diplotene
female	230001-66	JJ23018 230001-66-4 zyp1 recq4ab HEI10oe 4mu-coller-female-HEI10-MLH1-REC8-PAK046 -PAK081-PAK036_[ii35_Series018_Lng_LVCC_Image_36]	19	19	19	diplotene
female	230001-66	JJ23018 230001-66-4 zyp1 recq4ab HEI10oe 4mu-coller-female-HEI10-MLH1-REC8-PAK046 -PAK081-PAK036_[ii41_Series021_Lng_LVCC_Image_42]	16	15	15	diplotene
female	230001-66	JJ23018 230001-66-4 zyp1 recq4ab HEI10oe 4mu-coller-female-HEI10-MLH1-REC8-PAK046 -PAK081-PAK036_[ii49_Series025_Lng_LVCC_Image_50]	15	15	15	diplotene
female	230001-66	JJ23018 230001-66-4 zyp1 recq4ab HEI10oe 4mu-coller-female-HEI10-MLH1-REC8-PAK046 -PAK081-PAK036_[ii55_Series028_Lng_LVCC_Image_56]	20	20	20	diplotene
female	230001-66	Series004_Lng_LVCC_crop_0_crop_1_[ims1_2023-03-13T15-09-35.644]	18	18	18	diplotene
female	230001-66	JJ23017 230001-66-3 zyp1 recq4ab HEI10oe 4mu-coller-female-HEI10-MLH1-REC8-PAK046 -PAK081-PAK036_[ii24_Series006_Lng_LVCC_Crop003_Image_25]	19	19	19	diplotene
		average	19.3636	18.8182	18.7273
		sum	426	414	412
gender	plant number	file name	MLH1	HEI10	MLH1-HEI10 co-foci	stage
male	230001-66	JJ23011_230001-66-1_zyp1_recq4ab_HEI10oe_4mu_coller_male_o8i1_Image_1_crop_0_decon_[ims1_2023-02-26T22-32-39.451]	22	19	19	diplotene
male	230001-66	JJ23013_230001-66-3_zyp1_recq4ab_HEI10oe_4mu_coller_male_o5i1_Image_1_crop_0_decon_[ims1_2023-02-22T11-20-44.445]	23	23	23	diplotene
male	230001-66	JJ23013_230001-66-3_zyp1_recq4ab_HEI10oe_4mu_coller_male_o5i2_Image_2_crop_0_decon_[ims1_2023-02-22T11-31-55.476]	21	21	21	diplotene
male	230001-66	JJ23013_230001-66-3_zyp1_recq4ab_HEI10oe_4mu_coller_male_o5i3_Image_3_crop_0_decon_[ims1_2023-02-22T11-38-06.868]	23	23	23	diplotene
male	230001-66	JJ23013_230001-66-3_zyp1_recq4ab_HEI10oe_4mu_coller_male_o5i4_Image_4_crop_0_decon_[ims1_2023-02-22T11-54-35.703]	24	24	24	diplotene
male	230001-66	JJ23013-1_230001-66-3_zyp1_recq4ab_HEI10oe_4mu_coller_male_o2i2_Image_2_crop_0_decon_[ims1_2023-02-26T18-38-18.019]	18	18	18	diplotene
male	230001-66	JJ23013-1_230001-66-3_zyp1_recq4ab_HEI10oe_4mu_coller_male_o2i3_Image_3_crop_0_decon_[ims1_2023-02-26T21-16-52.609]	19	19	19	diplotene
male	230001-66	JJ23013-1_230001-66-3_zyp1_recq4ab_HEI10oe_4mu_coller_male_o2i4_Image_4_crop_0_decon_[ims1_2023-02-26T21-21-30.718]	18	18	18	diplotene
male	230001-66	JJ23013-2_230001-66-3_zyp1_recq4ab_HEI10oe_4mu_coller_male_o1i1_Image_1_crop_0_decon_[ims1_2023-02-26T21-26-20.745]	24	24	23	diplotene
male	230001-66	JJ23013-2_230001-66-3_zyp1_recq4ab_HEI10oe_4mu_coller_male_o2i1_Image_1_crop_0_decon_[ims1_2023-02-26T21-58-59.704]	22	22	22	diplotene
male	230001-66	JJ23013-2_230001-66-3_zyp1_recq4ab_HEI10oe_4mu_coller_male_o2i2_Image_2_crop_0_decon_[ims1_2023-02-26T22-04-05.511]	23	23	23	diplotene
male	230001-66	JJ23013-2_230001-66-3_zyp1_recq4ab_HEI10oe_4mu_coller_male_o3i1_Image_1_crop_0_decon_[ims1_2023-02-26T22-09-19.136]	17	17	17	diplotene
male	230001-66	JJ23013-2_230001-66-3_zyp1_recq4ab_HEI10oe_4mu_coller_male_o4i1_Image_1_crop_0_decon_[ims1_2023-02-26T22-13-29.475]	15	15	15	diplotene
male	230001-66	JJ23013-2_230001-66-3_zyp1_recq4ab_HEI10oe_4mu_coller_male_o5i1_Image_1_crop_0_decon_[ims1_2023-02-26T22-16-53.880]	22	22	22	diplotene
male	230001-66	JJ23013-3_230001-66-3_zyp1_recq4ab_HEI10oe_4mu_coller_male_o2i3_Image_3_crop_0_decon_[ims1_2023-02-26T22-25-47.610]	19	19	19	diplotene
male	230001-66	JJ23013-4_230001-66-3_zyp1_recq4ab_HEI10oe_4mu_coller_male_o1i1_Image_1_crop_0_decon_[ims1_2023-02-28T15-31-28.566]	17	17	17	diplotene
male	230001-66	JJ23013-4_230001-66-3_zyp1_recq4ab_HEI10oe_4mu_coller_male_o1i3_Image_3_crop_0_decon_[ims1_2023-02-28T15-37-35.687]	18	18	18	diplotene
male	230001-66	JJ23013-4_230001-66-3_zyp1_recq4ab_HEI10oe_4mu_coller_male_o1i4_Image_4_crop_0_decon_[ims1_2023-02-28T15-51-32.045]	21	21	21	diplotene
male	230001-66	JJ23013-4_230001-66-3_zyp1_recq4ab_HEI10oe_4mu_coller_male_o2i1_Image_1_crop_0_decon_[ims1_2023-02-26T22-37-08.291]	18	18	18	diplotene
male	230001-66	JJ23013-4_230001-66-3_zyp1_recq4ab_HEI10oe_4mu_coller_male_o2i3_Image_3_crop_0_decon_[ims1_2023-02-28T16-54-12.389]	20	20	20	diplotene
male	230001-66	JJ23013-4_230001-66-3_zyp1_recq4ab_HEI10oe_4mu_coller_male_o2i4_Image_4_crop_0_decon_[ims1_2023-02-28T17-00-01.227]	14	14	14	diplotene
male	230001-66	JJ23013-4_230001-66-3_zyp1_recq4ab_HEI10oe_4mu_coller_male_o3i1_Image_1_crop_0_decon_[ims1_2023-02-28T17-00-28.175]	20	20	20	diplotene
male	230001-66	JJ23013-5_230001-66-3_zyp1_recq4ab_HEI10oe_4mu_coller_male_o1i1_Image_1_crop_0_decon_[ims1_2023-02-28T17-07-44.111]	18	20	18	diplotene
male	230001-66	JJ23013-5_230001-66-3_zyp1_recq4ab_HEI10oe_4mu_coller_male_o2i1_Image_1_crop_0_decon_[ims1_2023-02-28T17-13-09.998]	29	29	29	diplotene
male	230001-66	JJ23013-5_230001-66-3_zyp1_recq4ab_HEI10oe_4mu_coller_male_o4i1_Image_1_crop_0_decon_[ims1_2023-02-28T17-20-47.622]	14	14	14	diplotene
male	230001-66	JJ23013-6_230001-66-3_zyp1_recq4ab_HEI10oe_4mu_coller_male_o1i1_Image_1_crop_0_decon_[ims1_2023-02-28T17-23-32.811]	21	21	21	diplotene
male	230001-66	JJ23013-6_230001-66-3_zyp1_recq4ab_HEI10oe_4mu_coller_male_o2i1_Image_1_crop_0_decon_[ims1_2023-02-28T17-58-38.440]	25	24	24	diplotene
male	230001-66	JJ23013-6_230001-66-3_zyp1_recq4ab_HEI10oe_4mu_coller_male_o7i1_Image_1_crop_0_decon_[ims1_2023-07-27T14-30-40.947]	23	23	23	diakinesis
male	230001-66	JJ23014_230001-66-4_zyp1_recq4ab_HEI10oe_4mu_coller_male_Image_1_Image_1_crop_0_decon_[ims1_2023-02-22T12-57-51.654]	20	20	20	diplotene
male	230001-66	JJ23014-1_230001-66-4_zyp1_recq4ab_HEI10oe_4mu_coller_male_O4i1_Image_1_crop_0_decon_[ims1_2023-02-22T11-54-48.909]	20	20	20	diplotene
male	230001-66	JJ23014-1_230001-66-4_zyp1_recq4ab_HEI10oe_4mu_coller_male_O6i1_Image_1_crop_0_decon_[ims1_2023-02-22T13-08-36.925]	18	18	18	diplotene
male	230001-66	JJ23014-1_230001-66-4_zyp1_recq4ab_HEI10oe_4mu_coller_male_O11i2_Image_2_crop_0_decon_[ims1_2023-02-22T13-12-14.864]	18	18	18	diplotene
male	230001-66	JJ23014-3_230001-66-4_zyp1_recq4ab_HEI10oe_4mu_coller_male_O3i2_Image_2_crop_0_decon_crop_0_[ims1_2023-02-22T12-01-40.886]	20	20	20	diakinesis
male	230271-110	SD23167_o1i1-230271.110HEI10-MLH1-REC8-PAK046-PAK017-PAK036	16	18	14	diplo
male	230271-110	SD23167_o3i1-230271.110HEI10-MLH1-REC8-PAK046-PAK017-PAK036	14	15	14	diplo
male	230271-110	SD23168_o1i1-230271.110HEI10-MLH1-REC8-PAK046-PAK017-PAK036	14	14	14	diaky
male	230271-110	SD23168_o2i3-230271.110HEI10-MLH1-REC8-PAK046-PAK017-PAK036	17	13	13	diplo
male	230271-110	SD23168_o2i4-230271.110HEI10-MLH1-REC8-PAK046-PAK017-PAK036	14	13	13	diplo
male	230271-110	SD23168_o2i5-230271.110HEI10-MLH1-REC8-PAK046-PAK017-PAK036	17	17	17	diplo
male	230271-110	SD23168_o2i6-230271.110HEI10-MLH1-REC8-PAK046-PAK017-PAK036	15	14	14	diplo
male	230271-110	SD23168_o2i7-230271.110HEI10-MLH1-REC8-PAK046-PAK017-PAK036	21	17	17	diplo
male	230271-110	SD23168_o2i8-230271.110HEI10-MLH1-REC8-PAK046-PAK017-PAK036	20	13	13	diplo
male	230271-110	SD23168_o2i9-230271.110HEI10-MLH1-REC8-PAK046-PAK017-PAK036	22	19	18	diplo
male	230271-110	SD23168_o2i10-230271.110HEI10-MLH1-REC8-PAK046-PAK017-PAK036	23	19	19	diplo
male	230271-110	SD23168_2_o1i1-230271.110HEI10-MLH1-REC8-PAK046-PAK017-PAK036	22	22	22	diplo
male	230271-110	SD23168_2_o1i2-230271.110HEI10-MLH1-REC8-PAK046-PAK017-PAK036	15	15	15	diplo
male	230271-110	SD23168_2_o1i4-230271.110HEI10-MLH1-REC8-PAK046-PAK017-PAK036	20	18	18	diplo
male	230271-110	SD23168_2_o2i1-230271.110HEI10-MLH1-REC8-PAK046-PAK017-PAK036	19	19	19	diaky
male	230271-110	SD23168_2_o3i1-230271.110HEI10-MLH1-REC8-PAK046-PAK017-PAK036	22	21	21	diplo diaky
male	230271-110	SD23168_2_o4i1-230271.110HEI10-MLH1-REC8-PAK046-PAK017-PAK036	20	19	19	diplo diaky
male	230271-110	SD23168_2_o6i1-230271.110HEI10-MLH1-REC8-PAK046-PAK017-PAK036	23	21	21	diplo diaky
male	230271-110	SD23168_2_o7i1-230271.110HEI10-MLH1-REC8-PAK046-PAK017-PAK036	13	13	13	diplo diaky
male	230271-110	SD23168_3_o1i1-230271.110HEI10-MLH1-REC8-PAK046-PAK017-PAK036	27	22	20	diplo
male	230271-110	SD23168_3_o2i1-230271.110HEI10-MLH1-REC8-PAK046-PAK017-PAK036	19	17	17	diplo
male	230271-110	SD23168_3_o2i2-230271.110HEI10-MLH1-REC8-PAK046-PAK017-PAK036	16	15	15	diplo
male	230271-110	SD23168_3_o3i1-230271.110HEI10-MLH1-REC8-PAK046-PAK017-PAK036	19	19	16	diaky
male	230271-110	SD23168_3_o4i1-230271.110HEI10-MLH1-REC8-PAK046-PAK017-PAK036	18	16	16	diaky
male	230271-110	SD23168_3_o5i1-230271.110HEI10-MLH1-REC8-PAK046-PAK017-PAK036	12	17	11	diaky
male	230271-110	SD23168_3_o5i2-230271.110HEI10-MLH1-REC8-PAK046-PAK017-PAK036	17	19	17	diaky
male	230271-110	SD23168_3_o5i3-230271.110HEI10-MLH1-REC8-PAK046-PAK017-PAK036	18	18	17	diaky
male	230271-110	SD23168_3_o5i4-230271.110HEI10-MLH1-REC8-PAK046-PAK017-PAK036	16	16	16	diaky
male	230271-110	SD23168_3_o5i5-230271.110HEI10-MLH1-REC8-PAK046-PAK017-PAK036	18	16	14	diaky
male	230271-110	SD23168_3_o6i1-230271.110HEI10-MLH1-REC8-PAK046-PAK017-PAK036	17	19	15	diaky
male	230271-110	SD23168_3_o6i2-230271.110HEI10-MLH1-REC8-PAK046-PAK017-PAK036	20	17	14	diaky
male	230271-110	SD23168_3_o6i3-230271.110HEI10-MLH1-REC8-PAK046-PAK017-PAK036	13	12	13	diaky
male	230271-110	SD23168_3_o6i5-230271.110HEI10-MLH1-REC8-PAK046-PAK017-PAK036	8	8	8	diaky
male	230271-110	SD23168_3_o6i6-230271.110HEI10-MLH1-REC8-PAK046-PAK017-PAK036	15	17	13	diaky
		average	18.8657	18.3582	17.8358
		sum	1264	1230	1195

## Sheet: zyp1 recq4 HEI10oe figl1-coller
gender	Plant number	genotype	file name	MLH1	HEI10	MLH1-HEI10 co foci	stage
male	230271-90	zyp1 recq4 HEI10oe figl1-coller	SD23164_o3i1-230271.90_HEI10-MLH1-REC8-PAK046-PAK017-PAK036	17	17	17	diaky
male	230271-90	zyp1 recq4 HEI10oe figl1-coller	SD23164_o3i2-230271.90_HEI10-MLH1-REC8-PAK046-PAK017-PAK036	11	11	11	diplo diaky
male	230271-90	zyp1 recq4 HEI10oe figl1-coller	SD23164_o3i3-230271.90_HEI10-MLH1-REC8-PAK046-PAK017-PAK036	14	14	14	diaky
male	230271-90	zyp1 recq4 HEI10oe figl1-coller	SD23165_o1i1-230271.90_HEI10-MLH1-REC8-PAK046-PAK017-PAK036	22	22	21	diplo
male	230271-90	zyp1 recq4 HEI10oe figl1-coller	SD23165_o3i2-230271.90_HEI10-MLH1-REC8-PAK046-PAK017-PAK036	18	18	17	diplo
male	230271-90	zyp1 recq4 HEI10oe figl1-coller	SD23165_o4i1-230271.90_HEI10-MLH1-REC8-PAK046-PAK017-PAK036	18	18	14	diplo
male	230271-90	zyp1 recq4 HEI10oe figl1-coller	SD23165_o4i2-230271.90_HEI10-MLH1-REC8-PAK046-PAK017-PAK036	14	18	13	diplo
male	230271-90	zyp1 recq4 HEI10oe figl1-coller	SD23165_o4i3-230271.90_HEI10-MLH1-REC8-PAK046-PAK017-PAK036	18	18	16	diplo
male	230271-90	zyp1 recq4 HEI10oe figl1-coller	SD23165_o5i1-230271.90_HEI10-MLH1-REC8-PAK046-PAK017-PAK036	15	15	12	diplo
male	230271-90	zyp1 recq4 HEI10oe figl1-coller	SD23165_o5i2-230271.90_HEI10-MLH1-REC8-PAK046-PAK017-PAK036	12	16	12	diplo
male	230271-90	zyp1 recq4 HEI10oe figl1-coller	SD23165_o5i3-230271.90_HEI10-MLH1-REC8-PAK046-PAK017-PAK036	14	12	12	diplo
male	230271-90	zyp1 recq4 HEI10oe figl1-coller	SD23165_o5i5-230271.90_HEI10-MLH1-REC8-PAK046-PAK017-PAK036	11	11	11	diplo
male	230271-90	zyp1 recq4 HEI10oe figl1-coller	SD23165_o5i6-230271.90_HEI10-MLH1-REC8-PAK046-PAK017-PAK036	13	13	13	diplo
male	230271-90	zyp1 recq4 HEI10oe figl1-coller	SD23165_o5i7-230271.90_HEI10-MLH1-REC8-PAK046-PAK017-PAK036	13	14	13	diplo
male	230271-90	zyp1 recq4 HEI10oe figl1-coller	SD23165_o5i9-230271.90_HEI10-MLH1-REC8-PAK046-PAK017-PAK036	13	13	11	diplo
male	230271-90	zyp1 recq4 HEI10oe figl1-coller	SD23165_o5i10-230271.90_HEI10-MLH1-REC8-PAK046-PAK017-PAK036	13	14	12	diplo
male	230271-90	zyp1 recq4 HEI10oe figl1-coller	SD23165_o5i13-230271.90_HEI10-MLH1-REC8-PAK046-PAK017-PAK036	14	16	13	diplo
male	230271-98	zyp1 recq4 HEI10oe figl1-coller	SD23166_o1i1-230271.98_HEI10-MLH1-REC8-PAK046-PAK017-PAK036	13	14	13	diplo
male	230271-98	zyp1 recq4 HEI10oe figl1-coller	SD23166_o2i1-230271.98_HEI10-MLH1-REC8-PAK046-PAK017-PAK036	12	11	11	diplo
male	230271-98	zyp1 recq4 HEI10oe figl1-coller	SD23166_o3i1-230271.98_HEI10-MLH1-REC8-PAK046-PAK017-PAK036	12	11	11	diplo
male	230271-98	zyp1 recq4 HEI10oe figl1-coller	SD23166_o4i1-230271.98_HEI10-MLH1-REC8-PAK046-PAK017-PAK036	16	15	15	diplo
male	230271-98	zyp1 recq4 HEI10oe figl1-coller	SD23166_o5i1-230271.98_HEI10-MLH1-REC8-PAK046-PAK017-PAK036	16	15	15	diplo
male	230271-98	zyp1 recq4 HEI10oe figl1-coller	SD23166_o6i1-230271.98_HEI10-MLH1-REC8-PAK046-PAK017-PAK036	18	16	16	diplo
male	230271-98	zyp1 recq4 HEI10oe figl1-coller	SD23166_o7i1-230271.98_HEI10-MLH1-REC8-PAK046-PAK017-PAK036	11	10	10	diplo
male	230271-98	zyp1 recq4 HEI10oe figl1-coller	SD23166_o8i1-230271.98_HEI10-MLH1-REC8-PAK046-PAK017-PAK036	9	8	8	diplo
male	230271-98	zyp1 recq4 HEI10oe figl1-coller	SD23166_o9i1-230271.98_HEI10-MLH1-REC8-PAK046-PAK017-PAK036	14	13	12	diplo
male	230271-98	zyp1 recq4 HEI10oe figl1-coller	SD23166_o10i1-230271.98_HEI10-MLH1-REC8-PAK046-PAK017-PAK036	15	12	12	diplo
male	230271-98	zyp1 recq4 HEI10oe figl1-coller	SD23166_o11i1-230271.98_HEI10-MLH1-REC8-PAK046-PAK017-PAK036	16	15	15	diplo
male	230271-98	zyp1 recq4 HEI10oe figl1-coller	SD23166_o12i1-230271.98_HEI10-MLH1-REC8-PAK046-PAK017-PAK036	12	12	12	diplo
male	230271-98	zyp1 recq4 HEI10oe figl1-coller	SD23166_o13i1-230271.98_HEI10-MLH1-REC8-PAK046-PAK017-PAK036	14	14	14	diplo
male	230271-98	zyp1 recq4 HEI10oe figl1-coller	SD23166_o14i1-230271.98HEI10-MLH1-REC8-PAK046-PAK017-PAK036	11	14	10	diplo
male	230271-98	zyp1 recq4 HEI10oe figl1-coller	SD23166_o15i1-230271.98HEI10-MLH1-REC8-PAK046-PAK017-PAK036	12	13	11	diplo
			average	14.0938	14.1562	13.0312
			sum	451	453	417
